# Supplementary material for: Effect of transportation and social isolation on facial expressions of healthy horses
Source: PLoS One. 2021 Jun 4;16(6):e0241532. doi: 10.1371/journal.pone.0241532 (PMC8177539; doi:10.1371/journal.pone.0241532)
Supplement: S1 Dataset — (XLSX) [file pone.0241532.s001.xlsx]

## Sheet: List of horses
Horse no	Gender	Age	Breed	Group
1	Mare	22	Standardbred trotter	PRI
2	Mare	20	Standardbred trotter	PRI
3	Gelding	17	Standardbred trotter	PRI
4	Mare	12	Standardbred trotter	UNI
5	Mare	9	Swedish warmblood	UNI
6	Mare	8	Standardbred trotter	UNI
7	Mare	13	Standardbred trotter	UNI
8	Gelding	11	Standardbred trotter	UNI
9	Gelding	14	Standardbred trotter	UNI
10	Mare	15	Standardbred trotter	UNI
11	Mare	8	Standardbred trotter	UNI
12	Mare	12	Standardbred trotter	UNI
13	Mare	19	Standardbred trotter	UNI
14	Gelding	16	Thouroughbred	PRI
15	Gelding	10	Thouroughbred	PRI
16	Gelding	17	Thouroughbred	PRI
17	Gelding	5	Thouroughbred	PRI
18	Gelding	7	Thouroughbred	PRI
19	Mare	12	Hannoveranare	PRI
20	Gelding	10	Wielkopolski	PRI
21	Mare	23	Mixed-breed pony	PRI
22	Gelding	16	Mixed-breed pony	PRI
23	Gelding	24	Mixed-breed pony	PRI
24	Gelding	12	Mixed-breed pony	PRI
25	Stallion	3	Swedish warmblood	PRI
26	Mare	4	Swedish warmblood	PRI
27	Mare	3	Swedish warmblood	PRI
28	Mare	4	Swedish warmblood	PRI

## Sheet: Annotations
Horse	Type	Onset	Offset	Duration	Annotation	File name	Annotator
1	Baseline	00:00:00.500000	00:00:01.100000	00:00:00.700000	EAD104	Media 1.eaf	Coder 1
1	Baseline	00:00:01.200000	00:00:01.700000	00:00:00.500000	EAD101	Media 1.eaf	Coder 1
1	Baseline	00:00:13.500000	00:00:14.600000	00:00:01.100000	EAD104	Media 1.eaf	Coder 1
1	Baseline	00:00:15.200000	00:00:15.700000	00:00:00.500000	EAD104	Media 1.eaf	Coder 1
1	Baseline	00:00:15.700000	00:00:16.200000	00:00:00.500000	EAD101	Media 1.eaf	Coder 1
1	Baseline	00:00:16.700000	00:00:17.500000	00:00:00.900000	EAD104	Media 1.eaf	Coder 1
1	Baseline	00:00:20.600000	00:00:21.200000	00:00:00.600000	EAD104	Media 1.eaf	Coder 1
1	Baseline	00:00:21.300000	00:00:21.800000	00:00:00.500000	EAD101	Media 1.eaf	Coder 1
1	Baseline	00:00:28.800000	00:00:29.300000	00:00:00.600000	EAD104	Media 1.eaf	Coder 1
1	Baseline	00:00:01.200000	00:00:01.600000	00:00:00.500000	AU145	Media 1.eaf	Coder 1
1	Baseline	00:00:05.900000	00:00:06.600000	00:00:00.700000	AU145	Media 1.eaf	Coder 1
1	Baseline	00:00:06.800000	00:00:07.100000	00:00:00.400000	AU145	Media 1.eaf	Coder 1
1	Baseline	00:00:07.100000	00:00:09.200000	00:00:02	AU101	Media 1.eaf	Coder 1
1	Baseline	00:00:09.200000	00:00:09.600000	00:00:00.400000	AU47	Media 1.eaf	Coder 1
1	Baseline	00:00:12.300000	00:00:12.900000	00:00:00.500000	AU47	Media 1.eaf	Coder 1
1	Baseline	00:00:12.900000	00:00:17.200000	00:00:04.300000	AU101	Media 1.eaf	Coder 1
1	Baseline	00:00:17.200000	00:00:17.900000	00:00:00.700000	AU145	Media 1.eaf	Coder 1
1	Baseline	00:00:18.500000	00:00:19	00:00:00.500000	AU145	Media 1.eaf	Coder 1
1	Baseline	00:00:19	00:00:20	00:00:01	AU101	Media 1.eaf	Coder 1
1	Baseline	00:00:20	00:00:20.700000	00:00:00.700000	AU145	Media 1.eaf	Coder 1
1	Baseline	00:00:20.700000	00:00:28	00:00:07.300000	AU101	Media 1.eaf	Coder 1
1	Baseline	00:00:28	00:00:28.300000	00:00:00.300000	AU145	Media 1.eaf	Coder 1
1	Baseline	00:00:29.200000	00:00:29.600000	00:00:00.400000	AU145	Media 1.eaf	Coder 1
1	Baseline	00:00:00	00:00:00.600000	00:00:00.600000	AD53	Media 1.eaf	Coder 1
1	Baseline	00:00:01.200000	00:00:02.100000	00:00:00.900000	AD52	Media 1.eaf	Coder 1
1	Baseline	00:00:06.200000	00:00:08.300000	00:00:02.200000	AD52	Media 1.eaf	Coder 1
1	Baseline	00:00:09.100000	00:00:10.800000	00:00:01.800000	AD51	Media 1.eaf	Coder 1
1	Baseline	00:00:17	00:00:18.400000	00:00:01.400000	AD52	Media 1.eaf	Coder 1
1	Baseline	00:00:20.600000	00:00:21.800000	00:00:01.300000	AD54	Media 1.eaf	Coder 1
1	Baseline	00:00:22.200000	00:00:23.800000	00:00:01.600000	AD53	Media 1.eaf	Coder 1
1	Baseline	00:00:27.500000	00:00:28.300000	00:00:00.900000	AD51	Media 1.eaf	Coder 1
1	Baseline	00:00:06.800000	00:00:07.500000	00:00:00.700000	AD53	Media 1.eaf	Coder 1
1	Baseline	00:00:00.300000	00:00:04.200000	00:00:03.900000	AD81	Media 1.eaf	Coder 1
1	Baseline	00:00:04.300000	00:00:24.100000	00:00:19.800000	VC74	Media 1.eaf	Coder 1
1	Baseline	00:00:01.200000	00:00:01.600000	00:00:00.300000	AU145	Media 1.eaf	Coder 2
1	Baseline	00:00:06.100000	00:00:06.600000	00:00:00.500000	AU145	Media 1.eaf	Coder 2
1	Baseline	00:00:06.700000	00:00:07.100000	00:00:00.400000	AU47	Media 1.eaf	Coder 2
1	Baseline	00:00:08.900000	00:00:09.700000	00:00:00.800000	AU47	Media 1.eaf	Coder 2
1	Baseline	00:00:12.400000	00:00:12.700000	00:00:00.300000	AU47	Media 1.eaf	Coder 2
1	Baseline	00:00:17.300000	00:00:17.700000	00:00:00.400000	AU145	Media 1.eaf	Coder 2
1	Baseline	00:00:18.400000	00:00:18.900000	00:00:00.500000	AU47	Media 1.eaf	Coder 2
1	Baseline	00:00:20.200000	00:00:20.600000	00:00:00.500000	AU47	Media 1.eaf	Coder 2
1	Baseline	00:00:27.400000	00:00:27.700000	00:00:00.300000	AU145	Media 1.eaf	Coder 2
1	Baseline	00:00:28.200000	00:00:28.400000	00:00:00.200000	AU47	Media 1.eaf	Coder 2
1	Baseline	00:00:28.600000	00:00:28.900000	00:00:00.300000	AU47	Media 1.eaf	Coder 2
1	Baseline	00:00:00.400000	00:00:00.900000	00:00:00.500000	EAD104	Media 1.eaf	Coder 2
1	Baseline	00:00:01.200000	00:00:01.600000	00:00:00.400000	EAD101	Media 1.eaf	Coder 2
1	Baseline	00:00:13.700000	00:00:14.300000	00:00:00.500000	EAD104	Media 1.eaf	Coder 2
1	Baseline	00:00:15	00:00:15.700000	00:00:00.700000	EAD104	Media 1.eaf	Coder 2
1	Baseline	00:00:15.800000	00:00:16.100000	00:00:00.400000	EAD101	Media 1.eaf	Coder 2
1	Baseline	00:00:16.800000	00:00:17.100000	00:00:00.300000	EAD104	Media 1.eaf	Coder 2
1	Baseline	00:00:20.500000	00:00:21	00:00:00.500000	EAD104	Media 1.eaf	Coder 2
1	Baseline	00:00:21.200000	00:00:21.600000	00:00:00.400000	EAD101	Media 1.eaf	Coder 2
1	Baseline	00:00:28.700000	00:00:29	00:00:00.300000	EAD104	Media 1.eaf	Coder 2
1	Baseline	00:00:00.500000	00:00:03.400000	00:00:02.800000	AD81	Media 1.eaf	Coder 2
1	Baseline	00:00:00	00:00:00.400000	00:00:00.400000	AD53	Media 1.eaf	Coder 2
1	Baseline	00:00:01.300000	00:00:02.500000	00:00:01.200000	AD52	Media 1.eaf	Coder 2
1	Baseline	00:00:06.200000	00:00:08.100000	00:00:01.800000	AD52	Media 1.eaf	Coder 2
1	Baseline	00:00:08.900000	00:00:11	00:00:02.100000	AD51	Media 1.eaf	Coder 2
1	Baseline	00:00:12.700000	00:00:13	00:00:00.400000	AD52	Media 1.eaf	Coder 2
1	Baseline	00:00:17.500000	00:00:19.900000	00:00:02.500000	AD52	Media 1.eaf	Coder 2
1	Baseline	00:00:20	00:00:20.100000	00:00:00.200000	AD57	Media 1.eaf	Coder 2
1	Baseline	00:00:27.600000	00:00:30.100000	00:00:02.500000	AD51	Media 1.eaf	Coder 2
1	Baseline	00:00:28.100000	00:00:29.100000	00:00:01	AD19	Media 1.eaf	Coder 3
1	Baseline	00:00:01.300000	00:00:01.700000	00:00:00.400000	EAD101	Media 1.eaf	Coder 3
1	Baseline	00:00:13.500000	00:00:14.700000	00:00:01.200000	EAD104	Media 1.eaf	Coder 3
1	Baseline	00:00:15.200000	00:00:16.500000	00:00:01.300000	EAD101	Media 1.eaf	Coder 3
1	Baseline	00:00:20.400000	00:00:20.900000	00:00:00.500000	EAD104	Media 1.eaf	Coder 3
1	Baseline	00:00:21	00:00:21.600000	00:00:00.600000	EAD101	Media 1.eaf	Coder 3
1	Baseline	00:00:01.200000	00:00:01.600000	00:00:00.300000	AU145	Media 1.eaf	Coder 3
1	Baseline	00:00:06.100000	00:00:06.500000	00:00:00.400000	AU145	Media 1.eaf	Coder 3
1	Baseline	00:00:06.800000	00:00:07.200000	00:00:00.300000	AU47	Media 1.eaf	Coder 3
1	Baseline	00:00:12.300000	00:00:12.700000	00:00:00.400000	AU47	Media 1.eaf	Coder 3
1	Baseline	00:00:17.200000	00:00:17.800000	00:00:00.600000	AU145	Media 1.eaf	Coder 3
1	Baseline	00:00:20.100000	00:00:20.700000	00:00:00.600000	AU47	Media 1.eaf	Coder 3
1	Baseline	00:00:27.400000	00:00:27.900000	00:00:00.400000	AU145	Media 1.eaf	Coder 3
1	Baseline	00:00:20	00:00:23.600000	00:00:03.600000	VC72	Media 1.eaf	Coder 3
1	Baseline	00:00:00	00:00:04	00:00:04	AD81	Media 1.eaf	Coder 3
1	Transportation	00:00:00.100000	00:00:00.300000	00:00:00.300000	EAD104	Media 10.eaf	Coder 1
1	Transportation	00:00:00.300000	00:00:00.900000	00:00:00.600000	EAD101	Media 10.eaf	Coder 1
1	Transportation	00:00:01.100000	00:00:01.700000	00:00:00.500000	EAD104	Media 10.eaf	Coder 1
1	Transportation	00:00:01.900000	00:00:02.300000	00:00:00.400000	EAD101	Media 10.eaf	Coder 1
1	Transportation	00:00:02.700000	00:00:03.200000	00:00:00.500000	EAD104	Media 10.eaf	Coder 1
1	Transportation	00:00:03.800000	00:00:04.400000	00:00:00.600000	EAD101	Media 10.eaf	Coder 1
1	Transportation	00:00:04.400000	00:00:05.100000	00:00:00.800000	EAD104	Media 10.eaf	Coder 1
1	Transportation	00:00:05.300000	00:00:06	00:00:00.700000	EAD101	Media 10.eaf	Coder 1
1	Transportation	00:00:08.600000	00:00:10.500000	00:00:01.800000	VC74	Media 10.eaf	Coder 1
1	Transportation	00:00:14	00:00:15	00:00:01	EAD101	Media 10.eaf	Coder 1
1	Transportation	00:00:16.100000	00:00:18.700000	00:00:02.500000	VC74	Media 10.eaf	Coder 1
1	Transportation	00:00:18.900000	00:00:19.600000	00:00:00.700000	EAD101	Media 10.eaf	Coder 1
1	Transportation	00:00:20.200000	00:00:20.600000	00:00:00.400000	EAD104	Media 10.eaf	Coder 1
1	Transportation	00:00:20.900000	00:00:22.200000	00:00:01.300000	EAD101	Media 10.eaf	Coder 1
1	Transportation	00:00:23.600000	00:00:24.200000	00:00:00.600000	EAD104	Media 10.eaf	Coder 1
1	Transportation	00:00:27	00:00:27.700000	00:00:00.700000	EAD101	Media 10.eaf	Coder 1
1	Transportation	00:00:27.900000	00:00:28.400000	00:00:00.600000	EAD104	Media 10.eaf	Coder 1
1	Transportation	00:00:28.500000	00:00:29.300000	00:00:00.800000	EAD101	Media 10.eaf	Coder 1
1	Transportation	00:00:00.300000	00:00:05	00:00:04.700000	AU101	Media 10.eaf	Coder 1
1	Transportation	00:00:05	00:00:05.300000	00:00:00.300000	AU145	Media 10.eaf	Coder 1
1	Transportation	00:00:05.400000	00:00:05.600000	00:00:00.200000	AU101	Media 10.eaf	Coder 1
1	Transportation	00:00:05.600000	00:00:05.800000	00:00:00.200000	AU47	Media 10.eaf	Coder 1
1	Transportation	00:00:05.900000	00:00:09.600000	00:00:03.800000	AU101	Media 10.eaf	Coder 1
1	Transportation	00:00:09.600000	00:00:10	00:00:00.300000	AU145	Media 10.eaf	Coder 1
1	Transportation	00:00:10	00:00:10.400000	00:00:00.500000	AU101	Media 10.eaf	Coder 1
1	Transportation	00:00:10.400000	00:00:10.600000	00:00:00.200000	AU145	Media 10.eaf	Coder 1
1	Transportation	00:00:10.700000	00:00:16.900000	00:00:06.200000	AU101	Media 10.eaf	Coder 1
1	Transportation	00:00:16.900000	00:00:17.300000	00:00:00.400000	AU145	Media 10.eaf	Coder 1
1	Transportation	00:00:17.300000	00:00:26.100000	00:00:08.800000	AU101	Media 10.eaf	Coder 1
1	Transportation	00:00:26.100000	00:00:26.500000	00:00:00.400000	AU145	Media 10.eaf	Coder 1
1	Transportation	00:00:26.500000	00:00:29.800000	00:00:03.300000	AU101	Media 10.eaf	Coder 1
1	Transportation	00:00:00.100000	00:00:01.400000	00:00:01.200000	AD51	Media 10.eaf	Coder 1
1	Transportation	00:00:01.600000	00:00:02.500000	00:00:00.900000	AD52	Media 10.eaf	Coder 1
1	Transportation	00:00:03.300000	00:00:04.500000	00:00:01.200000	AD51	Media 10.eaf	Coder 1
1	Transportation	00:00:05.100000	00:00:06.400000	00:00:01.400000	AD52	Media 10.eaf	Coder 1
1	Transportation	00:00:08.300000	00:00:11	00:00:02.700000	AD52	Media 10.eaf	Coder 1
1	Transportation	00:00:11.200000	00:00:11.700000	00:00:00.500000	AD55	Media 10.eaf	Coder 1
1	Transportation	00:00:11.800000	00:00:12.500000	00:00:00.600000	AD51	Media 10.eaf	Coder 1
1	Transportation	00:00:14.200000	00:00:15.200000	00:00:01	AD52	Media 10.eaf	Coder 1
1	Transportation	00:00:17	00:00:18.400000	00:00:01.400000	AD51	Media 10.eaf	Coder 1
1	Transportation	00:00:19	00:00:20	00:00:01	AD51	Media 10.eaf	Coder 1
1	Transportation	00:00:20.400000	00:00:20.900000	00:00:00.600000	AD57	Media 10.eaf	Coder 1
1	Transportation	00:00:22.300000	00:00:22.900000	00:00:00.700000	AD51	Media 10.eaf	Coder 1
1	Transportation	00:00:26.100000	00:00:27	00:00:00.800000	AD52	Media 10.eaf	Coder 1
1	Transportation	00:00:27.300000	00:00:28.100000	00:00:00.800000	AD57	Media 10.eaf	Coder 1
1	Transportation	00:00:06.600000	00:00:08.800000	00:00:02.200000	AD38	Media 10.eaf	Coder 1
1	Transportation	00:00:08.900000	00:00:09.900000	00:00:01	VC74	Media 10.eaf	Coder 1
1	Transportation	00:00:11.600000	00:00:12	00:00:00.400000	AUH13	Media 10.eaf	Coder 1
1	Transportation	00:00:14.900000	00:00:18.500000	00:00:03.600000	VC74	Media 10.eaf	Coder 1
1	Transportation	00:00:19.800000	00:00:24.500000	00:00:04.700000	VC74	Media 10.eaf	Coder 1
1	Transportation	00:00:25.100000	00:00:25.800000	00:00:00.700000	AD38	Media 10.eaf	Coder 1
1	Transportation	00:00:26.900000	00:00:28.300000	00:00:01.400000	AD38	Media 10.eaf	Coder 1
1	Transportation	00:00:28.700000	00:00:29.200000	00:00:00.500000	AD38	Media 10.eaf	Coder 1
1	Transportation	00:00:07.400000	00:00:08.100000	00:00:00.700000	AUH13	Media 10.eaf	Coder 1
1	Transportation	00:00:09.200000	00:00:09.700000	00:00:00.500000	AU5	Media 10.eaf	Coder 1
1	Transportation	00:00:27.400000	00:00:29.800000	00:00:02.400000	AU5	Media 10.eaf	Coder 1
1	Transportation	00:00:09.200000	00:00:09.600000	00:00:00.400000	AD1	Media 10.eaf	Coder 1
1	Transportation	00:00:02.600000	00:00:03.400000	00:00:00.800000	AD38	Media 10.eaf	Coder 2
1	Transportation	00:00:06.900000	00:00:08.600000	00:00:01.700000	AD38	Media 10.eaf	Coder 2
1	Transportation	00:00:09.400000	00:00:14.700000	00:00:05.400000	AD38	Media 10.eaf	Coder 2
1	Transportation	00:00:17.300000	00:00:19.500000	00:00:02.200000	AD38	Media 10.eaf	Coder 2
1	Transportation	00:00:20.900000	00:00:21.600000	00:00:00.700000	AD38	Media 10.eaf	Coder 2
1	Transportation	00:00:26.900000	00:00:28.100000	00:00:01.200000	AD38	Media 10.eaf	Coder 2
1	Transportation	00:00:28.700000	00:00:29.300000	00:00:00.600000	AD38	Media 10.eaf	Coder 2
1	Transportation	00:00:00.100000	00:00:00.300000	00:00:00.200000	AU145	Media 10.eaf	Coder 2
1	Transportation	00:00:03.200000	00:00:03.600000	00:00:00.400000	AU47	Media 10.eaf	Coder 2
1	Transportation	00:00:05.100000	00:00:05.300000	00:00:00.200000	AU145	Media 10.eaf	Coder 2
1	Transportation	00:00:05.700000	00:00:05.900000	00:00:00.200000	AU47	Media 10.eaf	Coder 2
1	Transportation	00:00:05.900000	00:00:08.200000	00:00:02.300000	AU5	Media 10.eaf	Coder 2
1	Transportation	00:00:08.200000	00:00:08.300000	00:00:00.100000	AU47	Media 10.eaf	Coder 2
1	Transportation	00:00:09.100000	00:00:09.200000	00:00:00.100000	AU47	Media 10.eaf	Coder 2
1	Transportation	00:00:09.200000	00:00:09.700000	00:00:00.500000	AU5	Media 10.eaf	Coder 2
1	Transportation	00:00:09.700000	00:00:09.800000	00:00:00.100000	AU145	Media 10.eaf	Coder 2
1	Transportation	00:00:09.800000	00:00:10.400000	00:00:00.600000	AU5	Media 10.eaf	Coder 2
1	Transportation	00:00:10.400000	00:00:10.500000	00:00:00.100000	AU145	Media 10.eaf	Coder 2
1	Transportation	00:00:10.500000	00:00:14	00:00:03.500000	AU101	Media 10.eaf	Coder 2
1	Transportation	00:00:14	00:00:14.200000	00:00:00.100000	AU145	Media 10.eaf	Coder 2
1	Transportation	00:00:14.200000	00:00:16.900000	00:00:02.800000	AU101	Media 10.eaf	Coder 2
1	Transportation	00:00:16.900000	00:00:17.200000	00:00:00.300000	AU145	Media 10.eaf	Coder 2
1	Transportation	00:00:17.600000	00:00:17.700000	00:00:00.100000	AU145	Media 10.eaf	Coder 2
1	Transportation	00:00:19	00:00:19.300000	00:00:00.300000	AU145	Media 10.eaf	Coder 2
1	Transportation	00:00:23.700000	00:00:23.900000	00:00:00.200000	AU145	Media 10.eaf	Coder 2
1	Transportation	00:00:26.200000	00:00:26.400000	00:00:00.200000	AU145	Media 10.eaf	Coder 2
1	Transportation	00:00:27	00:00:27.400000	00:00:00.500000	AU5	Media 10.eaf	Coder 2
1	Transportation	00:00:27.700000	00:00:29.800000	00:00:02.200000	AU5	Media 10.eaf	Coder 2
1	Transportation	00:00:07.600000	00:00:07.800000	00:00:00.300000	AUH13	Media 10.eaf	Coder 2
1	Transportation	00:00:10	00:00:11.300000	00:00:01.300000	AUH13	Media 10.eaf	Coder 2
1	Transportation	00:00:11.700000	00:00:11.900000	00:00:00.200000	AUH13	Media 10.eaf	Coder 2
1	Transportation	00:00:12.600000	00:00:14.700000	00:00:02.100000	AUH13	Media 10.eaf	Coder 2
1	Transportation	00:00:22.300000	00:00:25.100000	00:00:02.700000	VC72	Media 10.eaf	Coder 2
1	Transportation	00:00:00.100000	00:00:00.200000	00:00:00.100000	EAD104	Media 10.eaf	Coder 2
1	Transportation	00:00:00.300000	00:00:00.500000	00:00:00.200000	EAD101	Media 10.eaf	Coder 2
1	Transportation	00:00:01.100000	00:00:01.700000	00:00:00.500000	EAD104	Media 10.eaf	Coder 2
1	Transportation	00:00:02	00:00:02.200000	00:00:00.200000	EAD101	Media 10.eaf	Coder 2
1	Transportation	00:00:02.800000	00:00:03	00:00:00.200000	EAD104	Media 10.eaf	Coder 2
1	Transportation	00:00:03.900000	00:00:04.400000	00:00:00.500000	EAD101	Media 10.eaf	Coder 2
1	Transportation	00:00:04.500000	00:00:05.200000	00:00:00.700000	EAD104	Media 10.eaf	Coder 2
1	Transportation	00:00:05.500000	00:00:05.700000	00:00:00.200000	EAD101	Media 10.eaf	Coder 2
1	Transportation	00:00:10	00:00:10.300000	00:00:00.200000	EAD104	Media 10.eaf	Coder 2
1	Transportation	00:00:10.600000	00:00:11	00:00:00.400000	EAD104	Media 10.eaf	Coder 2
1	Transportation	00:00:11.200000	00:00:11.500000	00:00:00.300000	EAD101	Media 10.eaf	Coder 2
1	Transportation	00:00:11.700000	00:00:11.900000	00:00:00.200000	EAD104	Media 10.eaf	Coder 2
1	Transportation	00:00:12.100000	00:00:12.400000	00:00:00.200000	EAD101	Media 10.eaf	Coder 2
1	Transportation	00:00:14.200000	00:00:14.400000	00:00:00.200000	EAD101	Media 10.eaf	Coder 2
1	Transportation	00:00:14.600000	00:00:15	00:00:00.400000	EAD101	Media 10.eaf	Coder 2
1	Transportation	00:00:15	00:00:15.200000	00:00:00.200000	EAD104	Media 10.eaf	Coder 2
1	Transportation	00:00:15.300000	00:00:15.500000	00:00:00.200000	EAD101	Media 10.eaf	Coder 2
1	Transportation	00:00:15.800000	00:00:16	00:00:00.200000	EAD104	Media 10.eaf	Coder 2
1	Transportation	00:00:16	00:00:16.700000	00:00:00.600000	EAD101	Media 10.eaf	Coder 2
1	Transportation	00:00:16.700000	00:00:17	00:00:00.300000	EAD104	Media 10.eaf	Coder 2
1	Transportation	00:00:19	00:00:19.300000	00:00:00.300000	EAD101	Media 10.eaf	Coder 2
1	Transportation	00:00:19.700000	00:00:19.900000	00:00:00.200000	EAD104	Media 10.eaf	Coder 2
1	Transportation	00:00:20	00:00:20.100000	00:00:00.100000	EAD101	Media 10.eaf	Coder 2
1	Transportation	00:00:20.300000	00:00:20.500000	00:00:00.200000	EAD104	Media 10.eaf	Coder 2
1	Transportation	00:00:20.900000	00:00:21.300000	00:00:00.400000	EAD101	Media 10.eaf	Coder 2
1	Transportation	00:00:21.700000	00:00:22.100000	00:00:00.300000	EAD101	Media 10.eaf	Coder 2
1	Transportation	00:00:23.700000	00:00:24.300000	00:00:00.600000	EAD104	Media 10.eaf	Coder 2
1	Transportation	00:00:24.300000	00:00:24.500000	00:00:00.200000	EAD101	Media 10.eaf	Coder 2
1	Transportation	00:00:27.300000	00:00:27.800000	00:00:00.500000	EAD101	Media 10.eaf	Coder 2
1	Transportation	00:00:27.900000	00:00:28.100000	00:00:00.300000	EAD104	Media 10.eaf	Coder 2
1	Transportation	00:00:28.600000	00:00:28.800000	00:00:00.200000	EAD104	Media 10.eaf	Coder 2
1	Transportation	00:00:28.900000	00:00:29	00:00:00.100000	EAD101	Media 10.eaf	Coder 2
1	Transportation	00:00:29	00:00:29.400000	00:00:00.400000	EAD101	Media 10.eaf	Coder 2
1	Transportation	00:00:29.700000	00:00:29.800000	00:00:00.200000	EAD104	Media 10.eaf	Coder 2
1	Transportation	00:00:27.100000	00:00:27.400000	00:00:00.300000	AD1	Media 10.eaf	Coder 2
1	Transportation	00:00:27.700000	00:00:29.800000	00:00:02.100000	AD1	Media 10.eaf	Coder 2
1	Transportation	00:00:02.500000	00:00:03.600000	00:00:01.100000	AD38	Media 10.eaf	Coder 3
1	Transportation	00:00:06.700000	00:00:08.800000	00:00:02.100000	AD38	Media 10.eaf	Coder 3
1	Transportation	00:00:09.500000	00:00:10.800000	00:00:01.300000	AD38	Media 10.eaf	Coder 3
1	Transportation	00:00:11.600000	00:00:12.100000	00:00:00.500000	AD38	Media 10.eaf	Coder 3
1	Transportation	00:00:12.500000	00:00:15.100000	00:00:02.600000	AD38	Media 10.eaf	Coder 3
1	Transportation	00:00:16.900000	00:00:18.300000	00:00:01.400000	AD38	Media 10.eaf	Coder 3
1	Transportation	00:00:26	00:00:26.600000	00:00:00.700000	AD38	Media 10.eaf	Coder 3
1	Transportation	00:00:26.600000	00:00:28.500000	00:00:01.900000	AD38	Media 10.eaf	Coder 3
1	Transportation	00:00:28.600000	00:00:29.400000	00:00:00.900000	AD38	Media 10.eaf	Coder 3
1	Transportation	00:00:00.300000	00:00:00.600000	00:00:00.300000	EAD101	Media 10.eaf	Coder 3
1	Transportation	00:00:01.200000	00:00:01.500000	00:00:00.300000	EAD104	Media 10.eaf	Coder 3
1	Transportation	00:00:01.900000	00:00:02.300000	00:00:00.400000	EAD101	Media 10.eaf	Coder 3
1	Transportation	00:00:02.800000	00:00:03.100000	00:00:00.300000	EAD104	Media 10.eaf	Coder 3
1	Transportation	00:00:04.100000	00:00:04.500000	00:00:00.400000	EAD101	Media 10.eaf	Coder 3
1	Transportation	00:00:04.700000	00:00:05	00:00:00.400000	EAD104	Media 10.eaf	Coder 3
1	Transportation	00:00:05.500000	00:00:05.800000	00:00:00.300000	EAD101	Media 10.eaf	Coder 3
1	Transportation	00:00:14.600000	00:00:15.400000	00:00:00.800000	EAD101	Media 10.eaf	Coder 3
1	Transportation	00:00:15.600000	00:00:16.100000	00:00:00.500000	EAD104	Media 10.eaf	Coder 3
1	Transportation	00:00:19	00:00:19.300000	00:00:00.300000	EAD101	Media 10.eaf	Coder 3
1	Transportation	00:00:20.200000	00:00:20.600000	00:00:00.400000	EAD104	Media 10.eaf	Coder 3
1	Transportation	00:00:20.900000	00:00:21.300000	00:00:00.400000	EAD101	Media 10.eaf	Coder 3
1	Transportation	00:00:23.800000	00:00:24.100000	00:00:00.300000	EAD104	Media 10.eaf	Coder 3
1	Transportation	00:00:24.200000	00:00:24.500000	00:00:00.300000	EAD101	Media 10.eaf	Coder 3
1	Transportation	00:00:27.300000	00:00:27.700000	00:00:00.400000	EAD101	Media 10.eaf	Coder 3
1	Transportation	00:00:27.800000	00:00:28.100000	00:00:00.400000	EAD104	Media 10.eaf	Coder 3
1	Transportation	00:00:28.900000	00:00:29.300000	00:00:00.400000	EAD101	Media 10.eaf	Coder 3
1	Transportation	00:00:06	00:00:08.100000	00:00:02.100000	AU5	Media 10.eaf	Coder 3
1	Transportation	00:00:08.100000	00:00:09.100000	00:00:01	AU5	Media 10.eaf	Coder 3
1	Transportation	00:00:09.100000	00:00:09.200000	00:00:00.100000	AU47	Media 10.eaf	Coder 3
1	Transportation	00:00:09.200000	00:00:09.600000	00:00:00.500000	AU5	Media 10.eaf	Coder 3
1	Transportation	00:00:09.600000	00:00:09.800000	00:00:00.200000	AU47	Media 10.eaf	Coder 3
1	Transportation	00:00:09.800000	00:00:10.400000	00:00:00.600000	AU5	Media 10.eaf	Coder 3
1	Transportation	00:00:10.400000	00:00:10.500000	00:00:00.100000	AU47	Media 10.eaf	Coder 3
1	Transportation	00:00:13.900000	00:00:14.300000	00:00:00.300000	AU145	Media 10.eaf	Coder 3
1	Transportation	00:00:14.300000	00:00:14.800000	00:00:00.500000	AU101	Media 10.eaf	Coder 3
1	Transportation	00:00:16.900000	00:00:17.200000	00:00:00.300000	AU145	Media 10.eaf	Coder 3
1	Transportation	00:00:17.500000	00:00:17.700000	00:00:00.200000	AU47	Media 10.eaf	Coder 3
1	Transportation	00:00:18.200000	00:00:18.900000	00:00:00.700000	AU5	Media 10.eaf	Coder 3
1	Transportation	00:00:18.900000	00:00:19.300000	00:00:00.400000	AU145	Media 10.eaf	Coder 3
1	Transportation	00:00:23.700000	00:00:23.900000	00:00:00.200000	AU145	Media 10.eaf	Coder 3
1	Transportation	00:00:24.500000	00:00:24.800000	00:00:00.300000	AU47	Media 10.eaf	Coder 3
1	Transportation	00:00:26.100000	00:00:26.400000	00:00:00.300000	AU145	Media 10.eaf	Coder 3
1	Transportation	00:00:27.600000	00:00:29.600000	00:00:02	AU5	Media 10.eaf	Coder 3
1	Transportation	00:00:07.600000	00:00:08.100000	00:00:00.500000	AUH13	Media 10.eaf	Coder 3
1	Transportation	00:00:14.800000	00:00:16.900000	00:00:02.200000	VC74	Media 10.eaf	Coder 3
2	Baseline	00:00:00.100000	00:00:01.800000	00:00:01.700000	EAD104	Media 2.eaf	Coder 1
2	Baseline	00:00:01.800000	00:00:02.500000	00:00:00.700000	EAD101	Media 2.eaf	Coder 1
2	Baseline	00:00:03.900000	00:00:04.900000	00:00:01	EAD104	Media 2.eaf	Coder 1
2	Baseline	00:00:05.100000	00:00:05.600000	00:00:00.500000	EAD101	Media 2.eaf	Coder 1
2	Baseline	00:00:05.600000	00:00:06.200000	00:00:00.700000	EAD101	Media 2.eaf	Coder 1
2	Baseline	00:00:08.900000	00:00:09.900000	00:00:01	EAD104	Media 2.eaf	Coder 1
2	Baseline	00:00:10	00:00:11.200000	00:00:01.300000	EAD101	Media 2.eaf	Coder 1
2	Baseline	00:00:17.600000	00:00:19	00:00:01.500000	EAD104	Media 2.eaf	Coder 1
2	Baseline	00:00:19.100000	00:00:20	00:00:00.900000	EAD101	Media 2.eaf	Coder 1
2	Baseline	00:00:20	00:00:21.100000	00:00:01.100000	EAD104	Media 2.eaf	Coder 1
2	Baseline	00:00:21.100000	00:00:22.800000	00:00:01.700000	EAD101	Media 2.eaf	Coder 1
2	Baseline	00:00:25.800000	00:00:26.500000	00:00:00.800000	EAD104	Media 2.eaf	Coder 1
2	Baseline	00:00:27.400000	00:00:28.200000	00:00:00.800000	EAD101	Media 2.eaf	Coder 1
2	Baseline	00:00:28.500000	00:00:29.200000	00:00:00.700000	EAD104	Media 2.eaf	Coder 1
2	Baseline	00:00:29.900000	00:00:30.600000	00:00:00.700000	EAD101	Media 2.eaf	Coder 1
2	Baseline	00:00:10.800000	00:00:11.700000	00:00:00.900000	AU145	Media 2.eaf	Coder 1
2	Baseline	00:00:24.300000	00:00:25.200000	00:00:00.900000	AU145	Media 2.eaf	Coder 1
2	Baseline	00:00:11.600000	00:00:12.500000	00:00:01	AD53	Media 2.eaf	Coder 1
2	Baseline	00:00:24.400000	00:00:25.600000	00:00:01.200000	AD54	Media 2.eaf	Coder 1
2	Baseline	00:00:11.400000	00:00:13.300000	00:00:01.900000	AD38	Media 2.eaf	Coder 1
2	Baseline	00:00:00.200000	00:00:30.600000	00:00:30.400000	AD160	Media 2.eaf	Coder 1
2	Baseline	00:00:12.400000	00:00:12.800000	00:00:00.400000	AD1	Media 2.eaf	Coder 2
2	Baseline	00:00:11	00:00:11.400000	00:00:00.400000	AU145	Media 2.eaf	Coder 2
2	Baseline	00:00:12.300000	00:00:12.900000	00:00:00.600000	AU5	Media 2.eaf	Coder 2
2	Baseline	00:00:24.500000	00:00:25.200000	00:00:00.700000	AU145	Media 2.eaf	Coder 2
2	Baseline	00:00:00.200000	00:00:00.500000	00:00:00.400000	EAD104	Media 2.eaf	Coder 2
2	Baseline	00:00:01.100000	00:00:01.600000	00:00:00.500000	EAD104	Media 2.eaf	Coder 2
2	Baseline	00:00:01.800000	00:00:02.500000	00:00:00.700000	EAD101	Media 2.eaf	Coder 2
2	Baseline	00:00:03.800000	00:00:04.900000	00:00:01.100000	EAD104	Media 2.eaf	Coder 2
2	Baseline	00:00:05.200000	00:00:06.200000	00:00:01.100000	EAD101	Media 2.eaf	Coder 2
2	Baseline	00:00:08.800000	00:00:09.700000	00:00:00.900000	EAD104	Media 2.eaf	Coder 2
2	Baseline	00:00:10.100000	00:00:11.100000	00:00:01	EAD101	Media 2.eaf	Coder 2
2	Baseline	00:00:17.900000	00:00:18.300000	00:00:00.400000	EAD104	Media 2.eaf	Coder 2
2	Baseline	00:00:19.200000	00:00:19.600000	00:00:00.400000	EAD101	Media 2.eaf	Coder 2
2	Baseline	00:00:20.100000	00:00:21	00:00:00.900000	EAD104	Media 2.eaf	Coder 2
2	Baseline	00:00:21.200000	00:00:22	00:00:00.800000	EAD101	Media 2.eaf	Coder 2
2	Baseline	00:00:26.100000	00:00:26.300000	00:00:00.200000	EAD104	Media 2.eaf	Coder 2
2	Baseline	00:00:27.300000	00:00:27.900000	00:00:00.600000	EAD101	Media 2.eaf	Coder 2
2	Baseline	00:00:28.500000	00:00:29	00:00:00.500000	EAD104	Media 2.eaf	Coder 2
2	Baseline	00:00:30	00:00:30.400000	00:00:00.400000	EAD101	Media 2.eaf	Coder 2
2	Baseline	00:00:11.900000	00:00:12.600000	00:00:00.600000	AD53	Media 2.eaf	Coder 2
2	Baseline	00:00:24.900000	00:00:25.300000	00:00:00.400000	AD54	Media 2.eaf	Coder 2
2	Baseline	00:00:01.100000	00:00:01.800000	00:00:00.700000	EAD104	Media 2.eaf	Coder 3
2	Baseline	00:00:01.800000	00:00:02.300000	00:00:00.400000	EAD101	Media 2.eaf	Coder 3
2	Baseline	00:00:03.700000	00:00:04.900000	00:00:01.200000	EAD104	Media 2.eaf	Coder 3
2	Baseline	00:00:05.100000	00:00:06.400000	00:00:01.400000	EAD101	Media 2.eaf	Coder 3
2	Baseline	00:00:09	00:00:10.100000	00:00:01.100000	EAD104	Media 2.eaf	Coder 3
2	Baseline	00:00:10.300000	00:00:11.100000	00:00:00.800000	EAD101	Media 2.eaf	Coder 3
2	Baseline	00:00:17.100000	00:00:18.400000	00:00:01.300000	EAD104	Media 2.eaf	Coder 3
2	Baseline	00:00:20.100000	00:00:20.900000	00:00:00.800000	EAD104	Media 2.eaf	Coder 3
2	Baseline	00:00:21.300000	00:00:22.100000	00:00:00.800000	EAD101	Media 2.eaf	Coder 3
2	Baseline	00:00:26	00:00:26.900000	00:00:00.900000	EAD104	Media 2.eaf	Coder 3
2	Baseline	00:00:27.300000	00:00:28.100000	00:00:00.800000	EAD101	Media 2.eaf	Coder 3
2	Baseline	00:00:28.400000	00:00:29.200000	00:00:00.800000	EAD104	Media 2.eaf	Coder 3
2	Baseline	00:00:29.500000	00:00:30.400000	00:00:00.800000	EAD101	Media 2.eaf	Coder 3
2	Baseline	00:00:11	00:00:11.400000	00:00:00.400000	AU145	Media 2.eaf	Coder 3
2	Baseline	00:00:12.200000	00:00:14.100000	00:00:01.800000	AU5	Media 2.eaf	Coder 3
2	Baseline	00:00:24.500000	00:00:25.400000	00:00:00.900000	AU145	Media 2.eaf	Coder 3
2	Transportation	00:00:00.400000	00:00:00.900000	00:00:00.400000	EAD104	Media 6.eaf	Coder 1
2	Transportation	00:00:00.900000	00:00:01.700000	00:00:00.700000	EAD101	Media 6.eaf	Coder 1
2	Transportation	00:00:01.900000	00:00:02.400000	00:00:00.600000	EAD104	Media 6.eaf	Coder 1
2	Transportation	00:00:02.900000	00:00:03.500000	00:00:00.600000	EAD101	Media 6.eaf	Coder 1
2	Transportation	00:00:03.600000	00:00:04.100000	00:00:00.500000	EAD104	Media 6.eaf	Coder 1
2	Transportation	00:00:04.700000	00:00:05.300000	00:00:00.600000	EAD101	Media 6.eaf	Coder 1
2	Transportation	00:00:05.900000	00:00:06.500000	00:00:00.600000	EAD104	Media 6.eaf	Coder 1
2	Transportation	00:00:06.600000	00:00:07.100000	00:00:00.500000	EAD101	Media 6.eaf	Coder 1
2	Transportation	00:00:07.200000	00:00:07.500000	00:00:00.400000	EAD101	Media 6.eaf	Coder 1
2	Transportation	00:00:07.800000	00:00:08.700000	00:00:00.900000	EAD104	Media 6.eaf	Coder 1
2	Transportation	00:00:10.400000	00:00:10.900000	00:00:00.500000	EAD101	Media 6.eaf	Coder 1
2	Transportation	00:00:11.100000	00:00:11.700000	00:00:00.600000	EAD104	Media 6.eaf	Coder 1
2	Transportation	00:00:12	00:00:12.600000	00:00:00.600000	EAD104	Media 6.eaf	Coder 1
2	Transportation	00:00:13.800000	00:00:14.700000	00:00:00.900000	EAD101	Media 6.eaf	Coder 1
2	Transportation	00:00:15.600000	00:00:16.300000	00:00:00.700000	EAD101	Media 6.eaf	Coder 1
2	Transportation	00:00:16.500000	00:00:17	00:00:00.500000	EAD104	Media 6.eaf	Coder 1
2	Transportation	00:00:17.100000	00:00:17.600000	00:00:00.500000	EAD101	Media 6.eaf	Coder 1
2	Transportation	00:00:18.300000	00:00:19	00:00:00.700000	EAD104	Media 6.eaf	Coder 1
2	Transportation	00:00:19.700000	00:00:20.400000	00:00:00.700000	EAD101	Media 6.eaf	Coder 1
2	Transportation	00:00:20.500000	00:00:20.800000	00:00:00.400000	EAD101	Media 6.eaf	Coder 1
2	Transportation	00:00:21.400000	00:00:22	00:00:00.600000	EAD104	Media 6.eaf	Coder 1
2	Transportation	00:00:22.100000	00:00:22.700000	00:00:00.600000	EAD101	Media 6.eaf	Coder 1
2	Transportation	00:00:22.800000	00:00:23.500000	00:00:00.800000	EAD104	Media 6.eaf	Coder 1
2	Transportation	00:00:23.600000	00:00:23.800000	00:00:00.300000	EAD101	Media 6.eaf	Coder 1
2	Transportation	00:00:25.800000	00:00:26.500000	00:00:00.700000	EAD104	Media 6.eaf	Coder 1
2	Transportation	00:00:27.400000	00:00:27.900000	00:00:00.500000	EAD104	Media 6.eaf	Coder 1
2	Transportation	00:00:29.200000	00:00:30.100000	00:00:00.900000	EAD101	Media 6.eaf	Coder 1
2	Transportation	00:00:03.600000	00:00:03.700000	00:00:00.200000	EAD101	Media 6.eaf	Coder 1
2	Transportation	00:00:03.800000	00:00:04.300000	00:00:00.500000	EAD104	Media 6.eaf	Coder 1
2	Transportation	00:00:00	00:00:04.600000	00:00:04.500000	AU5	Media 6.eaf	Coder 1
2	Transportation	00:00:04.600000	00:00:05.200000	00:00:00.600000	AU145	Media 6.eaf	Coder 1
2	Transportation	00:00:05.300000	00:00:08.400000	00:00:03.200000	AU5	Media 6.eaf	Coder 1
2	Transportation	00:00:08.400000	00:00:09.100000	00:00:00.700000	AU47	Media 6.eaf	Coder 1
2	Transportation	00:00:10.100000	00:00:10.600000	00:00:00.500000	AU145	Media 6.eaf	Coder 1
2	Transportation	00:00:10.700000	00:00:11.800000	00:00:01.200000	AU101	Media 6.eaf	Coder 1
2	Transportation	00:00:11.900000	00:00:12.300000	00:00:00.500000	AU145	Media 6.eaf	Coder 1
2	Transportation	00:00:12.300000	00:00:13.800000	00:00:01.500000	AU5	Media 6.eaf	Coder 1
2	Transportation	00:00:13.900000	00:00:14.500000	00:00:00.600000	AU145	Media 6.eaf	Coder 1
2	Transportation	00:00:14.500000	00:00:15.100000	00:00:00.600000	AU101	Media 6.eaf	Coder 1
2	Transportation	00:00:15.100000	00:00:15.600000	00:00:00.500000	VC74	Media 6.eaf	Coder 1
2	Transportation	00:00:15.600000	00:00:24.200000	00:00:08.600000	AU5	Media 6.eaf	Coder 1
2	Transportation	00:00:24.300000	00:00:26.400000	00:00:02.100000	VC74	Media 6.eaf	Coder 1
2	Transportation	00:00:26.400000	00:00:26.600000	00:00:00.200000	AU101	Media 6.eaf	Coder 1
2	Transportation	00:00:26.600000	00:00:26.800000	00:00:00.200000	AU47	Media 6.eaf	Coder 1
2	Transportation	00:00:26.800000	00:00:30.100000	00:00:03.300000	AU5	Media 6.eaf	Coder 1
2	Transportation	00:00:00.600000	00:00:01.100000	00:00:00.500000	AD52	Media 6.eaf	Coder 1
2	Transportation	00:00:01.400000	00:00:02.400000	00:00:01	AD54	Media 6.eaf	Coder 1
2	Transportation	00:00:04.900000	00:00:06	00:00:01.100000	AD51	Media 6.eaf	Coder 1
2	Transportation	00:00:06.500000	00:00:07.500000	00:00:00.900000	AD52	Media 6.eaf	Coder 1
2	Transportation	00:00:08.500000	00:00:09.300000	00:00:00.800000	AD51	Media 6.eaf	Coder 1
2	Transportation	00:00:10.200000	00:00:11.200000	00:00:01.100000	AD52	Media 6.eaf	Coder 1
2	Transportation	00:00:11.900000	00:00:12.700000	00:00:00.900000	AD51	Media 6.eaf	Coder 1
2	Transportation	00:00:14.300000	00:00:15.500000	00:00:01.200000	AD51	Media 6.eaf	Coder 1
2	Transportation	00:00:15.600000	00:00:16.400000	00:00:00.800000	AD52	Media 6.eaf	Coder 1
2	Transportation	00:00:16.500000	00:00:17.400000	00:00:01	AD52	Media 6.eaf	Coder 1
2	Transportation	00:00:18	00:00:18.500000	00:00:00.500000	AD53	Media 6.eaf	Coder 1
2	Transportation	00:00:18.600000	00:00:20.700000	00:00:02.100000	AD54	Media 6.eaf	Coder 1
2	Transportation	00:00:23.600000	00:00:24.600000	00:00:00.900000	AD51	Media 6.eaf	Coder 1
2	Transportation	00:00:25.700000	00:00:26.900000	00:00:01.200000	AD52	Media 6.eaf	Coder 1
2	Transportation	00:00:05.200000	00:00:06	00:00:00.700000	AD53	Media 6.eaf	Coder 1
2	Transportation	00:00:12.300000	00:00:12.800000	00:00:00.600000	AD57	Media 6.eaf	Coder 1
2	Transportation	00:00:15.600000	00:00:16.600000	00:00:01	AD57	Media 6.eaf	Coder 1
2	Transportation	00:00:00	00:00:13.700000	00:00:13.600000	AUH13	Media 6.eaf	Coder 1
2	Transportation	00:00:14.700000	00:00:15.900000	00:00:01.200000	VC74	Media 6.eaf	Coder 1
2	Transportation	00:00:16.500000	00:00:17.400000	00:00:00.900000	AD38	Media 6.eaf	Coder 1
2	Transportation	00:00:17.700000	00:00:18.700000	00:00:01	AD38	Media 6.eaf	Coder 1
2	Transportation	00:00:18.700000	00:00:19.600000	00:00:00.900000	AD38	Media 6.eaf	Coder 1
2	Transportation	00:00:19.600000	00:00:20.400000	00:00:00.800000	AD38	Media 6.eaf	Coder 1
2	Transportation	00:00:20.400000	00:00:21	00:00:00.600000	AD38	Media 6.eaf	Coder 1
2	Transportation	00:00:21.300000	00:00:22.100000	00:00:00.800000	AD38	Media 6.eaf	Coder 1
2	Transportation	00:00:22.300000	00:00:22.800000	00:00:00.500000	AD38	Media 6.eaf	Coder 1
2	Transportation	00:00:22.800000	00:00:23.600000	00:00:00.800000	AD38	Media 6.eaf	Coder 1
2	Transportation	00:00:24	00:00:26.900000	00:00:03	VC74	Media 6.eaf	Coder 1
2	Transportation	00:00:27.600000	00:00:28.600000	00:00:01	AD38	Media 6.eaf	Coder 1
2	Transportation	00:00:29.500000	00:00:30.100000	00:00:00.600000	AD38	Media 6.eaf	Coder 1
2	Transportation	00:00:00.500000	00:00:02.100000	00:00:01.500000	AD38	Media 6.eaf	Coder 1
2	Transportation	00:00:02.600000	00:00:05.300000	00:00:02.700000	AD38	Media 6.eaf	Coder 1
2	Transportation	00:00:06.700000	00:00:07.500000	00:00:00.800000	AD38	Media 6.eaf	Coder 1
2	Transportation	00:00:08.300000	00:00:10.300000	00:00:02	AD38	Media 6.eaf	Coder 1
2	Transportation	00:00:11.700000	00:00:15	00:00:03.300000	AD38	Media 6.eaf	Coder 1
2	Transportation	00:00:16.500000	00:00:20.100000	00:00:03.600000	AUH13	Media 6.eaf	Coder 1
2	Transportation	00:00:27	00:00:29.900000	00:00:02.900000	AUH13	Media 6.eaf	Coder 1
2	Transportation	00:00:02.600000	00:00:10.200000	00:00:07.600000	AD81	Media 6.eaf	Coder 1
2	Transportation	00:00:13	00:00:13.400000	00:00:00.300000	AU10	Media 6.eaf	Coder 1
2	Transportation	00:00:18.200000	00:00:18.400000	00:00:00.200000	AU25	Media 6.eaf	Coder 1
2	Transportation	00:00:02.600000	00:00:03.400000	00:00:00.800000	AD19	Media 6.eaf	Coder 1
2	Transportation	00:00:03.900000	00:00:04.300000	00:00:00.400000	AD19	Media 6.eaf	Coder 1
2	Transportation	00:00:05.100000	00:00:05.400000	00:00:00.400000	AD19	Media 6.eaf	Coder 1
2	Transportation	00:00:06.500000	00:00:06.900000	00:00:00.400000	AD19	Media 6.eaf	Coder 1
2	Transportation	00:00:08.100000	00:00:08.600000	00:00:00.500000	AD19	Media 6.eaf	Coder 1
2	Transportation	00:00:12	00:00:12.400000	00:00:00.400000	AD19	Media 6.eaf	Coder 1
2	Transportation	00:00:13.200000	00:00:13.900000	00:00:00.700000	AD19	Media 6.eaf	Coder 1
2	Transportation	00:00:13.900000	00:00:14.800000	00:00:00.800000	AD81	Media 6.eaf	Coder 1
2	Transportation	00:00:17.600000	00:00:18.300000	00:00:00.700000	AD19	Media 6.eaf	Coder 1
2	Transportation	00:00:21.200000	00:00:21.500000	00:00:00.300000	AD19	Media 6.eaf	Coder 1
2	Transportation	00:00:21.500000	00:00:22.100000	00:00:00.600000	AD81	Media 6.eaf	Coder 1
2	Transportation	00:00:27.200000	00:00:28	00:00:00.800000	AD19	Media 6.eaf	Coder 1
2	Transportation	00:00:28.100000	00:00:28.300000	00:00:00.300000	AU25	Media 6.eaf	Coder 1
2	Transportation	00:00:29.200000	00:00:30	00:00:00.800000	AD19	Media 6.eaf	Coder 1
2	Transportation	00:00:00	00:00:00.500000	00:00:00.500000	AD1	Media 6.eaf	Coder 2
2	Transportation	00:00:06.700000	00:00:07.200000	00:00:00.500000	AD1	Media 6.eaf	Coder 2
2	Transportation	00:00:29	00:00:29.900000	00:00:00.900000	AD1	Media 6.eaf	Coder 2
2	Transportation	00:00:00	00:00:02	00:00:02	AD38	Media 6.eaf	Coder 2
2	Transportation	00:00:02.700000	00:00:03.500000	00:00:00.800000	AD38	Media 6.eaf	Coder 2
2	Transportation	00:00:03.900000	00:00:04.800000	00:00:00.900000	AD38	Media 6.eaf	Coder 2
2	Transportation	00:00:08.300000	00:00:09.800000	00:00:01.400000	AD38	Media 6.eaf	Coder 2
2	Transportation	00:00:11.800000	00:00:13.300000	00:00:01.500000	AD38	Media 6.eaf	Coder 2
2	Transportation	00:00:15.900000	00:00:17.200000	00:00:01.300000	AD38	Media 6.eaf	Coder 2
2	Transportation	00:00:17.500000	00:00:19.600000	00:00:02	AD38	Media 6.eaf	Coder 2
2	Transportation	00:00:19.700000	00:00:20.400000	00:00:00.700000	AD38	Media 6.eaf	Coder 2
2	Transportation	00:00:20.500000	00:00:21	00:00:00.500000	AD38	Media 6.eaf	Coder 2
2	Transportation	00:00:21.100000	00:00:22	00:00:00.900000	AD38	Media 6.eaf	Coder 2
2	Transportation	00:00:22.100000	00:00:22.700000	00:00:00.600000	AD38	Media 6.eaf	Coder 2
2	Transportation	00:00:22.800000	00:00:23.400000	00:00:00.600000	AD38	Media 6.eaf	Coder 2
2	Transportation	00:00:26.500000	00:00:27.100000	00:00:00.600000	AD38	Media 6.eaf	Coder 2
2	Transportation	00:00:27.800000	00:00:28.700000	00:00:00.900000	AD38	Media 6.eaf	Coder 2
2	Transportation	00:00:28.900000	00:00:29.700000	00:00:00.800000	AD38	Media 6.eaf	Coder 2
2	Transportation	00:00:00	00:00:04.500000	00:00:04.500000	AU5	Media 6.eaf	Coder 2
2	Transportation	00:00:04.500000	00:00:05.100000	00:00:00.600000	AU145	Media 6.eaf	Coder 2
2	Transportation	00:00:05.100000	00:00:08.400000	00:00:03.300000	AU5	Media 6.eaf	Coder 2
2	Transportation	00:00:08.400000	00:00:08.900000	00:00:00.500000	AU47	Media 6.eaf	Coder 2
2	Transportation	00:00:08.900000	00:00:10.200000	00:00:01.300000	AU5	Media 6.eaf	Coder 2
2	Transportation	00:00:10.200000	00:00:10.500000	00:00:00.300000	AU47	Media 6.eaf	Coder 2
2	Transportation	00:00:10.500000	00:00:11.900000	00:00:01.400000	AU5	Media 6.eaf	Coder 2
2	Transportation	00:00:11.900000	00:00:12.300000	00:00:00.400000	AU145	Media 6.eaf	Coder 2
2	Transportation	00:00:12.300000	00:00:13.900000	00:00:01.600000	AU5	Media 6.eaf	Coder 2
2	Transportation	00:00:13.900000	00:00:14.400000	00:00:00.600000	AU145	Media 6.eaf	Coder 2
2	Transportation	00:00:14.400000	00:00:26.500000	00:00:12	AU5	Media 6.eaf	Coder 2
2	Transportation	00:00:26.500000	00:00:27	00:00:00.500000	AU47	Media 6.eaf	Coder 2
2	Transportation	00:00:27	00:00:27.900000	00:00:00.900000	AU5	Media 6.eaf	Coder 2
2	Transportation	00:00:27.900000	00:00:28.300000	00:00:00.400000	AU47	Media 6.eaf	Coder 2
2	Transportation	00:00:28.300000	00:00:29.900000	00:00:01.600000	AU5	Media 6.eaf	Coder 2
2	Transportation	00:00:00	00:00:13.800000	00:00:13.800000	AUH13	Media 6.eaf	Coder 2
2	Transportation	00:00:15.900000	00:00:23.700000	00:00:07.900000	AUH13	Media 6.eaf	Coder 2
2	Transportation	00:00:26.500000	00:00:29.900000	00:00:03.400000	AUH13	Media 6.eaf	Coder 2
2	Transportation	00:00:03.700000	00:00:04	00:00:00.300000	EAD104	Media 6.eaf	Coder 2
2	Transportation	00:00:00	00:00:02.700000	00:00:02.700000	AU24	Media 6.eaf	Coder 2
2	Transportation	00:00:06.900000	00:00:08.100000	00:00:01.300000	AU24	Media 6.eaf	Coder 2
2	Transportation	00:00:08.700000	00:00:11.800000	00:00:03.100000	AU24	Media 6.eaf	Coder 2
2	Transportation	00:00:15.200000	00:00:17.600000	00:00:02.300000	AU24	Media 6.eaf	Coder 2
2	Transportation	00:00:26.300000	00:00:27.200000	00:00:00.800000	AU24	Media 6.eaf	Coder 2
2	Transportation	00:00:28.100000	00:00:29.100000	00:00:01	AU24	Media 6.eaf	Coder 2
2	Transportation	00:00:00.400000	00:00:00.700000	00:00:00.300000	EAD104	Media 6.eaf	Coder 2
2	Transportation	00:00:01	00:00:01.400000	00:00:00.400000	EAD101	Media 6.eaf	Coder 2
2	Transportation	00:00:02	00:00:02.300000	00:00:00.300000	EAD104	Media 6.eaf	Coder 2
2	Transportation	00:00:03	00:00:03.400000	00:00:00.400000	EAD101	Media 6.eaf	Coder 2
2	Transportation	00:00:03.600000	00:00:03.900000	00:00:00.200000	EAD101	Media 6.eaf	Coder 2
2	Transportation	00:00:04.900000	00:00:05.100000	00:00:00.300000	EAD101	Media 6.eaf	Coder 2
2	Transportation	00:00:05.900000	00:00:06.200000	00:00:00.300000	EAD104	Media 6.eaf	Coder 2
2	Transportation	00:00:07.200000	00:00:07.600000	00:00:00.400000	EAD101	Media 6.eaf	Coder 2
2	Transportation	00:00:07.600000	00:00:07.800000	00:00:00.300000	EAD104	Media 6.eaf	Coder 2
2	Transportation	00:00:08.200000	00:00:08.400000	00:00:00.300000	EAD104	Media 6.eaf	Coder 2
2	Transportation	00:00:10.500000	00:00:10.600000	00:00:00.200000	EAD101	Media 6.eaf	Coder 2
2	Transportation	00:00:11.200000	00:00:11.400000	00:00:00.200000	EAD104	Media 6.eaf	Coder 2
2	Transportation	00:00:12.200000	00:00:12.400000	00:00:00.200000	EAD104	Media 6.eaf	Coder 2
2	Transportation	00:00:16.500000	00:00:16.700000	00:00:00.200000	EAD104	Media 6.eaf	Coder 2
2	Transportation	00:00:17.100000	00:00:17.500000	00:00:00.400000	EAD101	Media 6.eaf	Coder 2
2	Transportation	00:00:18.500000	00:00:18.600000	00:00:00.200000	EAD104	Media 6.eaf	Coder 2
2	Transportation	00:00:18.900000	00:00:19.200000	00:00:00.300000	EAD101	Media 6.eaf	Coder 2
2	Transportation	00:00:19.800000	00:00:20.200000	00:00:00.400000	EAD101	Media 6.eaf	Coder 2
2	Transportation	00:00:20.600000	00:00:21.600000	00:00:01	EAD101	Media 6.eaf	Coder 2
2	Transportation	00:00:21.700000	00:00:22	00:00:00.300000	EAD104	Media 6.eaf	Coder 2
2	Transportation	00:00:22	00:00:22.200000	00:00:00.200000	EAD101	Media 6.eaf	Coder 2
2	Transportation	00:00:22.200000	00:00:22.600000	00:00:00.400000	EAD101	Media 6.eaf	Coder 2
2	Transportation	00:00:22.800000	00:00:23.100000	00:00:00.300000	EAD104	Media 6.eaf	Coder 2
2	Transportation	00:00:23.500000	00:00:24.100000	00:00:00.500000	EAD101	Media 6.eaf	Coder 2
2	Transportation	00:00:26.700000	00:00:27	00:00:00.300000	EAD101	Media 6.eaf	Coder 2
2	Transportation	00:00:27.400000	00:00:27.800000	00:00:00.300000	EAD104	Media 6.eaf	Coder 2
2	Transportation	00:00:28.600000	00:00:29	00:00:00.400000	EAD101	Media 6.eaf	Coder 2
2	Transportation	00:00:29.100000	00:00:29.400000	00:00:00.300000	EAD104	Media 6.eaf	Coder 2
2	Transportation	00:00:29.500000	00:00:29.900000	00:00:00.400000	EAD101	Media 6.eaf	Coder 2
2	Transportation	00:00:02.900000	00:00:03.500000	00:00:00.600000	AD19	Media 6.eaf	Coder 2
2	Transportation	00:00:04	00:00:04.400000	00:00:00.400000	AD19	Media 6.eaf	Coder 2
2	Transportation	00:00:05.100000	00:00:05.400000	00:00:00.300000	AD19	Media 6.eaf	Coder 2
2	Transportation	00:00:06.400000	00:00:06.800000	00:00:00.400000	AD19	Media 6.eaf	Coder 2
2	Transportation	00:00:12.900000	00:00:14	00:00:01.100000	AD19	Media 6.eaf	Coder 2
2	Transportation	00:00:14.300000	00:00:14.700000	00:00:00.400000	AD19	Media 6.eaf	Coder 2
2	Transportation	00:00:17.500000	00:00:18.300000	00:00:00.800000	AD19	Media 6.eaf	Coder 2
2	Transportation	00:00:20.900000	00:00:21.600000	00:00:00.700000	AD19	Media 6.eaf	Coder 2
2	Transportation	00:00:27	00:00:28.100000	00:00:01.100000	AD19	Media 6.eaf	Coder 2
2	Transportation	00:00:29	00:00:29.900000	00:00:00.800000	AD19	Media 6.eaf	Coder 2
2	Transportation	00:00:02.900000	00:00:03.600000	00:00:00.600000	AU25	Media 6.eaf	Coder 2
2	Transportation	00:00:04	00:00:04.400000	00:00:00.400000	AU25	Media 6.eaf	Coder 2
2	Transportation	00:00:05.100000	00:00:05.600000	00:00:00.500000	AU25	Media 6.eaf	Coder 2
2	Transportation	00:00:06.300000	00:00:06.800000	00:00:00.500000	AU25	Media 6.eaf	Coder 2
2	Transportation	00:00:08	00:00:08.600000	00:00:00.600000	AU25	Media 6.eaf	Coder 2
2	Transportation	00:00:11.800000	00:00:12.400000	00:00:00.600000	AU16	Media 6.eaf	Coder 2
2	Transportation	00:00:12.900000	00:00:13.300000	00:00:00.400000	AU10	Media 6.eaf	Coder 2
2	Transportation	00:00:13.300000	00:00:14	00:00:00.700000	AU25	Media 6.eaf	Coder 2
2	Transportation	00:00:14.300000	00:00:14.500000	00:00:00.200000	AU25	Media 6.eaf	Coder 2
2	Transportation	00:00:17.400000	00:00:18.300000	00:00:00.900000	AU25	Media 6.eaf	Coder 2
2	Transportation	00:00:21	00:00:21.500000	00:00:00.500000	AU25	Media 6.eaf	Coder 2
2	Transportation	00:00:27.100000	00:00:28.100000	00:00:01.100000	AU25	Media 6.eaf	Coder 2
2	Transportation	00:00:29.100000	00:00:29.900000	00:00:00.800000	AU25	Media 6.eaf	Coder 2
2	Transportation	00:00:02.700000	00:00:06.900000	00:00:04.200000	AD81	Media 6.eaf	Coder 2
2	Transportation	00:00:08	00:00:09.400000	00:00:01.400000	AD81	Media 6.eaf	Coder 2
2	Transportation	00:00:13	00:00:15.100000	00:00:02.100000	AD81	Media 6.eaf	Coder 2
2	Transportation	00:00:21.100000	00:00:22.200000	00:00:01.100000	AD80	Media 6.eaf	Coder 2
2	Transportation	00:00:00.200000	00:00:02	00:00:01.800000	AD38	Media 6.eaf	Coder 3
2	Transportation	00:00:02.800000	00:00:03.400000	00:00:00.600000	AD19	Media 6.eaf	Coder 3
2	Transportation	00:00:03.800000	00:00:04.300000	00:00:00.600000	AD38	Media 6.eaf	Coder 3
2	Transportation	00:00:08.600000	00:00:09.500000	00:00:00.900000	AD38	Media 6.eaf	Coder 3
2	Transportation	00:00:10.800000	00:00:13.400000	00:00:02.700000	AD38	Media 6.eaf	Coder 3
2	Transportation	00:00:16.500000	00:00:17.200000	00:00:00.700000	AD38	Media 6.eaf	Coder 3
2	Transportation	00:00:17.700000	00:00:19.400000	00:00:01.800000	AD38	Media 6.eaf	Coder 3
2	Transportation	00:00:19.500000	00:00:20.400000	00:00:00.900000	AD38	Media 6.eaf	Coder 3
2	Transportation	00:00:20.600000	00:00:21	00:00:00.400000	AD38	Media 6.eaf	Coder 3
2	Transportation	00:00:21.300000	00:00:22	00:00:00.700000	AD38	Media 6.eaf	Coder 3
2	Transportation	00:00:22.200000	00:00:22.700000	00:00:00.500000	AD38	Media 6.eaf	Coder 3
2	Transportation	00:00:22.800000	00:00:23.400000	00:00:00.600000	AD38	Media 6.eaf	Coder 3
2	Transportation	00:00:27.700000	00:00:28.700000	00:00:01	AD38	Media 6.eaf	Coder 3
2	Transportation	00:00:00.200000	00:00:00.700000	00:00:00.500000	EAD104	Media 6.eaf	Coder 3
2	Transportation	00:00:01	00:00:01.400000	00:00:00.400000	EAD101	Media 6.eaf	Coder 3
2	Transportation	00:00:02	00:00:02.400000	00:00:00.400000	EAD104	Media 6.eaf	Coder 3
2	Transportation	00:00:03	00:00:03.300000	00:00:00.400000	EAD101	Media 6.eaf	Coder 3
2	Transportation	00:00:03.700000	00:00:04	00:00:00.300000	EAD104	Media 6.eaf	Coder 3
2	Transportation	00:00:04.900000	00:00:05.200000	00:00:00.300000	EAD101	Media 6.eaf	Coder 3
2	Transportation	00:00:05.800000	00:00:06.200000	00:00:00.400000	EAD104	Media 6.eaf	Coder 3
2	Transportation	00:00:06.500000	00:00:06.900000	00:00:00.400000	EAD101	Media 6.eaf	Coder 3
2	Transportation	00:00:07.400000	00:00:07.700000	00:00:00.300000	EAD101	Media 6.eaf	Coder 3
2	Transportation	00:00:07.700000	00:00:08	00:00:00.300000	EAD104	Media 6.eaf	Coder 3
2	Transportation	00:00:08.300000	00:00:08.600000	00:00:00.400000	EAD104	Media 6.eaf	Coder 3
2	Transportation	00:00:10.500000	00:00:10.800000	00:00:00.300000	EAD101	Media 6.eaf	Coder 3
2	Transportation	00:00:11.900000	00:00:12.500000	00:00:00.600000	EAD104	Media 6.eaf	Coder 3
2	Transportation	00:00:13.900000	00:00:14.400000	00:00:00.500000	EAD101	Media 6.eaf	Coder 3
2	Transportation	00:00:15.600000	00:00:16.100000	00:00:00.500000	EAD101	Media 6.eaf	Coder 3
2	Transportation	00:00:16.500000	00:00:16.800000	00:00:00.300000	EAD104	Media 6.eaf	Coder 3
2	Transportation	00:00:17.100000	00:00:17.400000	00:00:00.300000	EAD101	Media 6.eaf	Coder 3
2	Transportation	00:00:18.400000	00:00:18.800000	00:00:00.400000	EAD104	Media 6.eaf	Coder 3
2	Transportation	00:00:19.800000	00:00:20.200000	00:00:00.400000	EAD101	Media 6.eaf	Coder 3
2	Transportation	00:00:21.700000	00:00:22.100000	00:00:00.300000	EAD104	Media 6.eaf	Coder 3
2	Transportation	00:00:22.100000	00:00:22.400000	00:00:00.300000	EAD101	Media 6.eaf	Coder 3
2	Transportation	00:00:22.700000	00:00:23.100000	00:00:00.400000	EAD104	Media 6.eaf	Coder 3
2	Transportation	00:00:23.600000	00:00:23.900000	00:00:00.300000	EAD101	Media 6.eaf	Coder 3
2	Transportation	00:00:26.700000	00:00:27.100000	00:00:00.400000	EAD101	Media 6.eaf	Coder 3
2	Transportation	00:00:27.600000	00:00:27.800000	00:00:00.200000	EAD104	Media 6.eaf	Coder 3
2	Transportation	00:00:28.900000	00:00:29.100000	00:00:00.200000	EAD101	Media 6.eaf	Coder 3
2	Transportation	00:00:29.100000	00:00:29.200000	00:00:00.100000	EAD104	Media 6.eaf	Coder 3
2	Transportation	00:00:29.400000	00:00:29.800000	00:00:00.400000	EAD101	Media 6.eaf	Coder 3
2	Transportation	00:00:00	00:00:00.400000	00:00:00.400000	AD1	Media 6.eaf	Coder 3
2	Transportation	00:00:00.600000	00:00:04.600000	00:00:04	AU5	Media 6.eaf	Coder 3
2	Transportation	00:00:04.600000	00:00:05.100000	00:00:00.500000	AU145	Media 6.eaf	Coder 3
2	Transportation	00:00:06.300000	00:00:08.500000	00:00:02.200000	AU5	Media 6.eaf	Coder 3
2	Transportation	00:00:08.500000	00:00:08.800000	00:00:00.200000	AU47	Media 6.eaf	Coder 3
2	Transportation	00:00:10.200000	00:00:10.500000	00:00:00.300000	AU145	Media 6.eaf	Coder 3
2	Transportation	00:00:10.600000	00:00:11.900000	00:00:01.300000	AU5	Media 6.eaf	Coder 3
2	Transportation	00:00:11.900000	00:00:12.200000	00:00:00.300000	AU145	Media 6.eaf	Coder 3
2	Transportation	00:00:14	00:00:14.300000	00:00:00.400000	AU145	Media 6.eaf	Coder 3
2	Transportation	00:00:16.300000	00:00:16.900000	00:00:00.700000	AD1	Media 6.eaf	Coder 3
2	Transportation	00:00:18.100000	00:00:18.900000	00:00:00.800000	AD1	Media 6.eaf	Coder 3
2	Transportation	00:00:19.200000	00:00:23.800000	00:00:04.600000	AU5	Media 6.eaf	Coder 3
2	Transportation	00:00:26.900000	00:00:28.100000	00:00:01.200000	AU5	Media 6.eaf	Coder 3
2	Transportation	00:00:28.100000	00:00:29.900000	00:00:01.800000	AU5	Media 6.eaf	Coder 3
2	Transportation	00:00:02.700000	00:00:03.600000	00:00:00.800000	AU25	Media 6.eaf	Coder 3
2	Transportation	00:00:03.900000	00:00:04.400000	00:00:00.400000	AU25	Media 6.eaf	Coder 3
2	Transportation	00:00:05.100000	00:00:05.500000	00:00:00.300000	AU25	Media 6.eaf	Coder 3
2	Transportation	00:00:06.500000	00:00:06.900000	00:00:00.300000	AU25	Media 6.eaf	Coder 3
2	Transportation	00:00:08.100000	00:00:08.600000	00:00:00.500000	AU25	Media 6.eaf	Coder 3
2	Transportation	00:00:11.900000	00:00:12.400000	00:00:00.500000	AU25	Media 6.eaf	Coder 3
2	Transportation	00:00:13.300000	00:00:14	00:00:00.700000	AU25	Media 6.eaf	Coder 3
2	Transportation	00:00:14.200000	00:00:14.600000	00:00:00.400000	AU25	Media 6.eaf	Coder 3
2	Transportation	00:00:17.300000	00:00:18.600000	00:00:01.300000	AU25	Media 6.eaf	Coder 3
2	Transportation	00:00:21.100000	00:00:21.600000	00:00:00.500000	AU25	Media 6.eaf	Coder 3
2	Transportation	00:00:27.300000	00:00:28.300000	00:00:01	AU25	Media 6.eaf	Coder 3
2	Transportation	00:00:29.100000	00:00:29.900000	00:00:00.800000	AU25	Media 6.eaf	Coder 3
2	Transportation	00:00:14.800000	00:00:15.600000	00:00:00.900000	VC74	Media 6.eaf	Coder 3
2	Transportation	00:00:24.200000	00:00:26.300000	00:00:02.100000	VC74	Media 6.eaf	Coder 3
2	Transportation	00:00:06.500000	00:00:07.100000	00:00:00.600000	AD1	Media 6.eaf	Coder 3
2	Transportation	00:00:16.300000	00:00:19.400000	00:00:03.100000	AU5	Media 6.eaf	Coder 3
2	Transportation	00:00:26.800000	00:00:27.600000	00:00:00.800000	AD1	Media 6.eaf	Coder 3
2	Transportation	00:00:05.200000	00:00:05.500000	00:00:00.300000	AD19	Media 6.eaf	Coder 3
2	Transportation	00:00:06.600000	00:00:06.900000	00:00:00.300000	AD19	Media 6.eaf	Coder 3
2	Transportation	00:00:13.300000	00:00:13.900000	00:00:00.600000	AD19	Media 6.eaf	Coder 3
2	Transportation	00:00:17.600000	00:00:18.300000	00:00:00.700000	AD19	Media 6.eaf	Coder 3
2	Transportation	00:00:27.300000	00:00:28.100000	00:00:00.800000	AD19	Media 6.eaf	Coder 3
2	Transportation	00:00:29.300000	00:00:29.900000	00:00:00.600000	AD19	Media 6.eaf	Coder 3
2	Transportation	00:00:00	00:00:04.700000	00:00:04.700000	AUH13	Media 6.eaf	Coder 3
2	Transportation	00:00:05.700000	00:00:06	00:00:00.300000	AU12	Media 6.eaf	Coder 3
2	Transportation	00:00:07.600000	00:00:13.800000	00:00:06.200000	AUH13	Media 6.eaf	Coder 3
2	Transportation	00:00:13.800000	00:00:14.100000	00:00:00.300000	AU10	Media 6.eaf	Coder 3
2	Transportation	00:00:16.200000	00:00:20.200000	00:00:04	AUH13	Media 6.eaf	Coder 3
2	Transportation	00:00:22.400000	00:00:24	00:00:01.600000	AUH13	Media 6.eaf	Coder 3
2	Transportation	00:00:27.900000	00:00:28.300000	00:00:00.500000	AUH13	Media 6.eaf	Coder 3
2	Transportation	00:00:26.900000	00:00:29.900000	00:00:03	AUH13	Media 6.eaf	Coder 3
3	Baseline	00:00:10.300000	00:00:11.700000	00:00:01.300000	EAD104	Media 4.eaf	Coder 1
3	Baseline	00:00:11.900000	00:00:12.600000	00:00:00.700000	EAD101	Media 4.eaf	Coder 1
3	Baseline	00:00:12.700000	00:00:15.200000	00:00:02.600000	EAD104	Media 4.eaf	Coder 1
3	Baseline	00:00:15.300000	00:00:16.100000	00:00:00.800000	EAD101	Media 4.eaf	Coder 1
3	Baseline	00:00:16.100000	00:00:16.700000	00:00:00.600000	EAD104	Media 4.eaf	Coder 1
3	Baseline	00:00:16.700000	00:00:17.300000	00:00:00.600000	EAD101	Media 4.eaf	Coder 1
3	Baseline	00:00:21.500000	00:00:21.900000	00:00:00.400000	EAD104	Media 4.eaf	Coder 1
3	Baseline	00:00:21.900000	00:00:22.400000	00:00:00.500000	EAD101	Media 4.eaf	Coder 1
3	Baseline	00:00:00	00:00:10.800000	00:00:10.800000	AU101	Media 4.eaf	Coder 1
3	Baseline	00:00:10.800000	00:00:11.500000	00:00:00.600000	AU145	Media 4.eaf	Coder 1
3	Baseline	00:00:11.500000	00:00:11.900000	00:00:00.400000	AU47	Media 4.eaf	Coder 1
3	Baseline	00:00:15.100000	00:00:15.600000	00:00:00.500000	AU145	Media 4.eaf	Coder 1
3	Baseline	00:00:15.600000	00:00:17.100000	00:00:01.500000	AU101	Media 4.eaf	Coder 1
3	Baseline	00:00:17.100000	00:00:17.600000	00:00:00.500000	AU47	Media 4.eaf	Coder 1
3	Baseline	00:00:17.700000	00:00:30.900000	00:00:13.200000	AU101	Media 4.eaf	Coder 1
3	Baseline	00:00:02.200000	00:00:04.400000	00:00:02.200000	AD54	Media 4.eaf	Coder 1
3	Baseline	00:00:10.600000	00:00:11.800000	00:00:01.200000	AD51	Media 4.eaf	Coder 1
3	Baseline	00:00:16.800000	00:00:18	00:00:01.200000	AD53	Media 4.eaf	Coder 1
3	Baseline	00:00:00.400000	00:00:26.200000	00:00:25.800000	AD81	Media 4.eaf	Coder 1
3	Baseline	00:00:01.900000	00:00:02.800000	00:00:00.900000	AUH13	Media 4.eaf	Coder 1
3	Baseline	00:00:03.500000	00:00:05.800000	00:00:02.300000	AUH13	Media 4.eaf	Coder 1
3	Baseline	00:00:05.900000	00:00:13.200000	00:00:07.300000	AUH13	Media 4.eaf	Coder 1
3	Baseline	00:00:11.500000	00:00:15.100000	00:00:03.600000	AU101	Media 4.eaf	Coder 1
3	Baseline	00:00:10.500000	00:00:11.800000	00:00:01.200000	EAD104	Media 4.eaf	Coder 2
3	Baseline	00:00:11.800000	00:00:12.400000	00:00:00.700000	EAD101	Media 4.eaf	Coder 2
3	Baseline	00:00:14.100000	00:00:15.100000	00:00:01	EAD104	Media 4.eaf	Coder 2
3	Baseline	00:00:15.100000	00:00:15.800000	00:00:00.700000	EAD101	Media 4.eaf	Coder 2
3	Baseline	00:00:16.200000	00:00:16.800000	00:00:00.700000	EAD104	Media 4.eaf	Coder 2
3	Baseline	00:00:16.800000	00:00:17.300000	00:00:00.500000	EAD101	Media 4.eaf	Coder 2
3	Baseline	00:00:21.600000	00:00:21.900000	00:00:00.300000	EAD104	Media 4.eaf	Coder 2
3	Baseline	00:00:21.900000	00:00:22.300000	00:00:00.400000	EAD101	Media 4.eaf	Coder 2
3	Baseline	00:00:00.200000	00:00:26	00:00:25.800000	AD81	Media 4.eaf	Coder 2
3	Baseline	00:00:10.700000	00:00:11.200000	00:00:00.500000	EAD104	Media 4.eaf	Coder 3
3	Baseline	00:00:11.800000	00:00:12.100000	00:00:00.300000	EAD101	Media 4.eaf	Coder 3
3	Baseline	00:00:14.500000	00:00:15	00:00:00.600000	EAD104	Media 4.eaf	Coder 3
3	Baseline	00:00:10.600000	00:00:11.400000	00:00:00.800000	AU145	Media 4.eaf	Coder 3
3	Baseline	00:00:14.900000	00:00:15.600000	00:00:00.800000	AU145	Media 4.eaf	Coder 3
3	Baseline	00:00:17.500000	00:00:19.100000	00:00:01.600000	AU5	Media 4.eaf	Coder 3
3	Baseline	00:00:00	00:00:26.500000	00:00:26.500000	AD81	Media 4.eaf	Coder 3
3	Baseline	00:00:17.900000	00:00:19	00:00:01.100000	AD1	Media 4.eaf	Coder 3
3	Transportation	00:00:02.100000	00:00:03.300000	00:00:01.100000	EAD101	Media 8.eaf	Coder 1
3	Transportation	00:00:04.200000	00:00:05.600000	00:00:01.400000	EAD104	Media 8.eaf	Coder 1
3	Transportation	00:00:06.400000	00:00:06.900000	00:00:00.600000	EAD101	Media 8.eaf	Coder 1
3	Transportation	00:00:06.900000	00:00:07.300000	00:00:00.300000	EAD104	Media 8.eaf	Coder 1
3	Transportation	00:00:07.300000	00:00:07.900000	00:00:00.600000	EAD101	Media 8.eaf	Coder 1
3	Transportation	00:00:07.900000	00:00:08.300000	00:00:00.400000	EAD104	Media 8.eaf	Coder 1
3	Transportation	00:00:08.300000	00:00:08.800000	00:00:00.400000	EAD101	Media 8.eaf	Coder 1
3	Transportation	00:00:09.600000	00:00:09.800000	00:00:00.300000	EAD104	Media 8.eaf	Coder 1
3	Transportation	00:00:09.900000	00:00:10.400000	00:00:00.500000	EAD101	Media 8.eaf	Coder 1
3	Transportation	00:00:10.500000	00:00:10.800000	00:00:00.300000	EAD104	Media 8.eaf	Coder 1
3	Transportation	00:00:11	00:00:11.600000	00:00:00.500000	EAD101	Media 8.eaf	Coder 1
3	Transportation	00:00:12.700000	00:00:13.400000	00:00:00.700000	EAD104	Media 8.eaf	Coder 1
3	Transportation	00:00:13.400000	00:00:14.200000	00:00:00.800000	EAD101	Media 8.eaf	Coder 1
3	Transportation	00:00:14.300000	00:00:15.100000	00:00:00.800000	EAD104	Media 8.eaf	Coder 1
3	Transportation	00:00:15.100000	00:00:15.400000	00:00:00.300000	EAD101	Media 8.eaf	Coder 1
3	Transportation	00:00:15.600000	00:00:16.200000	00:00:00.600000	EAD104	Media 8.eaf	Coder 1
3	Transportation	00:00:16.500000	00:00:17	00:00:00.600000	EAD101	Media 8.eaf	Coder 1
3	Transportation	00:00:17.400000	00:00:18	00:00:00.600000	EAD104	Media 8.eaf	Coder 1
3	Transportation	00:00:18	00:00:18.700000	00:00:00.700000	EAD101	Media 8.eaf	Coder 1
3	Transportation	00:00:19.200000	00:00:19.900000	00:00:00.700000	EAD101	Media 8.eaf	Coder 1
3	Transportation	00:00:21	00:00:21.400000	00:00:00.400000	EAD104	Media 8.eaf	Coder 1
3	Transportation	00:00:21.500000	00:00:21.800000	00:00:00.300000	EAD101	Media 8.eaf	Coder 1
3	Transportation	00:00:22.600000	00:00:23.100000	00:00:00.500000	EAD104	Media 8.eaf	Coder 1
3	Transportation	00:00:23.100000	00:00:23.400000	00:00:00.300000	EAD101	Media 8.eaf	Coder 1
3	Transportation	00:00:24.100000	00:00:24.600000	00:00:00.500000	EAD104	Media 8.eaf	Coder 1
3	Transportation	00:00:24.600000	00:00:25	00:00:00.400000	EAD101	Media 8.eaf	Coder 1
3	Transportation	00:00:25.800000	00:00:26.300000	00:00:00.500000	EAD104	Media 8.eaf	Coder 1
3	Transportation	00:00:26.400000	00:00:26.700000	00:00:00.400000	EAD101	Media 8.eaf	Coder 1
3	Transportation	00:00:27.100000	00:00:27.400000	00:00:00.400000	EAD104	Media 8.eaf	Coder 1
3	Transportation	00:00:27.500000	00:00:27.900000	00:00:00.500000	EAD101	Media 8.eaf	Coder 1
3	Transportation	00:00:29.300000	00:00:29.600000	00:00:00.400000	EAD101	Media 8.eaf	Coder 1
3	Transportation	00:00:03	00:00:03.800000	00:00:00.800000	AU145	Media 8.eaf	Coder 1
3	Transportation	00:00:04.400000	00:00:06.400000	00:00:02	VC74	Media 8.eaf	Coder 1
3	Transportation	00:00:06.400000	00:00:07.700000	00:00:01.300000	AU5	Media 8.eaf	Coder 1
3	Transportation	00:00:07.700000	00:00:08	00:00:00.300000	AU47	Media 8.eaf	Coder 1
3	Transportation	00:00:08.100000	00:00:10.400000	00:00:02.300000	AU5	Media 8.eaf	Coder 1
3	Transportation	00:00:10.400000	00:00:10.700000	00:00:00.300000	AU47	Media 8.eaf	Coder 1
3	Transportation	00:00:10.700000	00:00:24.500000	00:00:13.800000	AU101	Media 8.eaf	Coder 1
3	Transportation	00:00:24.500000	00:00:25.100000	00:00:00.700000	AU145	Media 8.eaf	Coder 1
3	Transportation	00:00:25.200000	00:00:26.100000	00:00:00.900000	AU101	Media 8.eaf	Coder 1
3	Transportation	00:00:26.100000	00:00:26.600000	00:00:00.500000	AU145	Media 8.eaf	Coder 1
3	Transportation	00:00:26.600000	00:00:27.700000	00:00:01.100000	AU101	Media 8.eaf	Coder 1
3	Transportation	00:00:27.800000	00:00:30.500000	00:00:02.700000	VC74	Media 8.eaf	Coder 1
3	Transportation	00:00:03.100000	00:00:05.400000	00:00:02.300000	AD51	Media 8.eaf	Coder 1
3	Transportation	00:00:05.600000	00:00:06.700000	00:00:01.200000	AD52	Media 8.eaf	Coder 1
3	Transportation	00:00:08.300000	00:00:09.500000	00:00:01.200000	AD54	Media 8.eaf	Coder 1
3	Transportation	00:00:10.600000	00:00:11.500000	00:00:01	AD53	Media 8.eaf	Coder 1
3	Transportation	00:00:21.200000	00:00:22.600000	00:00:01.400000	AD54	Media 8.eaf	Coder 1
3	Transportation	00:00:22.600000	00:00:23.800000	00:00:01.200000	AD52	Media 8.eaf	Coder 1
3	Transportation	00:00:24.200000	00:00:25.500000	00:00:01.200000	AD51	Media 8.eaf	Coder 1
3	Transportation	00:00:26	00:00:26.700000	00:00:00.600000	AD58	Media 8.eaf	Coder 1
3	Transportation	00:00:26.900000	00:00:27.500000	00:00:00.600000	AD53	Media 8.eaf	Coder 1
3	Transportation	00:00:27.500000	00:00:28	00:00:00.400000	AD51	Media 8.eaf	Coder 1
3	Transportation	00:00:28	00:00:28.600000	00:00:00.600000	AD54	Media 8.eaf	Coder 1
3	Transportation	00:00:28.600000	00:00:29.100000	00:00:00.500000	AD53	Media 8.eaf	Coder 1
3	Transportation	00:00:29.100000	00:00:29.700000	00:00:00.600000	AD51	Media 8.eaf	Coder 1
3	Transportation	00:00:00.300000	00:00:00.600000	00:00:00.300000	AU16	Media 8.eaf	Coder 1
3	Transportation	00:00:04.200000	00:00:05.900000	00:00:01.600000	VC74	Media 8.eaf	Coder 1
3	Transportation	00:00:05.900000	00:00:06.400000	00:00:00.500000	AU16	Media 8.eaf	Coder 1
3	Transportation	00:00:06.400000	00:00:06.700000	00:00:00.300000	AU16	Media 8.eaf	Coder 1
3	Transportation	00:00:09.600000	00:00:10.700000	00:00:01.100000	VC74	Media 8.eaf	Coder 1
3	Transportation	00:00:27.500000	00:00:29.800000	00:00:02.300000	VC74	Media 8.eaf	Coder 1
3	Transportation	00:00:29.900000	00:00:30.500000	00:00:00.700000	AUH13	Media 8.eaf	Coder 1
3	Transportation	00:00:05.900000	00:00:06.200000	00:00:00.300000	AU25	Media 8.eaf	Coder 1
3	Transportation	00:00:06.400000	00:00:06.600000	00:00:00.200000	AU25	Media 8.eaf	Coder 1
3	Transportation	00:00:06.400000	00:00:07.700000	00:00:01.300000	AD1	Media 8.eaf	Coder 1
3	Transportation	00:00:08.100000	00:00:10.400000	00:00:02.300000	AU101	Media 8.eaf	Coder 1
3	Transportation	00:00:05.800000	00:00:06.700000	00:00:00.900000	AD1	Media 8.eaf	Coder 2
3	Transportation	00:00:06.800000	00:00:07.900000	00:00:01.100000	AD1	Media 8.eaf	Coder 2
3	Transportation	00:00:07.900000	00:00:08	00:00:00.100000	AU47	Media 8.eaf	Coder 2
3	Transportation	00:00:10.500000	00:00:12.100000	00:00:01.500000	AU5	Media 8.eaf	Coder 2
3	Transportation	00:00:12.100000	00:00:22.200000	00:00:10.100000	AU5	Media 8.eaf	Coder 2
3	Transportation	00:00:22.900000	00:00:23.100000	00:00:00.200000	AD1	Media 8.eaf	Coder 2
3	Transportation	00:00:25	00:00:26.100000	00:00:01.100000	AU5	Media 8.eaf	Coder 2
3	Transportation	00:00:26.500000	00:00:27.400000	00:00:00.900000	AU5	Media 8.eaf	Coder 2
3	Transportation	00:00:27.400000	00:00:27.500000	00:00:00.100000	AU47	Media 8.eaf	Coder 2
3	Transportation	00:00:29	00:00:29.500000	00:00:00.500000	AD1	Media 8.eaf	Coder 2
3	Transportation	00:00:04.900000	00:00:05.700000	00:00:00.900000	VC74	Media 8.eaf	Coder 2
3	Transportation	00:00:20.500000	00:00:26.500000	00:00:06.100000	AD38	Media 8.eaf	Coder 2
3	Transportation	00:00:27.800000	00:00:28.900000	00:00:01.100000	VC74	Media 8.eaf	Coder 2
3	Transportation	00:00:03.200000	00:00:03.500000	00:00:00.400000	AU145	Media 8.eaf	Coder 2
3	Transportation	00:00:05.700000	00:00:07.900000	00:00:02.100000	AU5	Media 8.eaf	Coder 2
3	Transportation	00:00:08	00:00:09	00:00:01	AU5	Media 8.eaf	Coder 2
3	Transportation	00:00:09.400000	00:00:10.400000	00:00:01	AU5	Media 8.eaf	Coder 2
3	Transportation	00:00:10.400000	00:00:10.500000	00:00:00.100000	AU47	Media 8.eaf	Coder 2
3	Transportation	00:00:23	00:00:24.700000	00:00:01.600000	AU5	Media 8.eaf	Coder 2
3	Transportation	00:00:24.700000	00:00:24.900000	00:00:00.200000	AU145	Media 8.eaf	Coder 2
3	Transportation	00:00:25.200000	00:00:26.100000	00:00:01	AD1	Media 8.eaf	Coder 2
3	Transportation	00:00:26.200000	00:00:26.500000	00:00:00.300000	AU145	Media 8.eaf	Coder 2
3	Transportation	00:00:26.600000	00:00:27.400000	00:00:00.800000	AD1	Media 8.eaf	Coder 2
3	Transportation	00:00:29.400000	00:00:30.400000	00:00:01	AU5	Media 8.eaf	Coder 2
3	Transportation	00:00:00.100000	00:00:00.200000	00:00:00.100000	AU17	Media 8.eaf	Coder 2
3	Transportation	00:00:00.300000	00:00:00.600000	00:00:00.300000	AU16	Media 8.eaf	Coder 2
3	Transportation	00:00:06	00:00:06.200000	00:00:00.200000	AU16	Media 8.eaf	Coder 2
3	Transportation	00:00:06.300000	00:00:06.600000	00:00:00.400000	AU16	Media 8.eaf	Coder 2
3	Transportation	00:00:06.700000	00:00:06.900000	00:00:00.100000	AU16	Media 8.eaf	Coder 2
3	Transportation	00:00:07.300000	00:00:07.400000	00:00:00.100000	AU16	Media 8.eaf	Coder 2
3	Transportation	00:00:07.600000	00:00:07.800000	00:00:00.200000	AU16	Media 8.eaf	Coder 2
3	Transportation	00:00:08.200000	00:00:08.400000	00:00:00.100000	AU16	Media 8.eaf	Coder 2
3	Transportation	00:00:08.700000	00:00:08.900000	00:00:00.200000	AU16	Media 8.eaf	Coder 2
3	Transportation	00:00:20.700000	00:00:20.900000	00:00:00.200000	AU16	Media 8.eaf	Coder 2
3	Transportation	00:00:21	00:00:21.100000	00:00:00.100000	AU16	Media 8.eaf	Coder 2
3	Transportation	00:00:21.600000	00:00:21.700000	00:00:00.100000	AU16	Media 8.eaf	Coder 2
3	Transportation	00:00:02.400000	00:00:02.900000	00:00:00.500000	EAD101	Media 8.eaf	Coder 2
3	Transportation	00:00:03.700000	00:00:04.100000	00:00:00.400000	EAD104	Media 8.eaf	Coder 2
3	Transportation	00:00:04.100000	00:00:04.300000	00:00:00.200000	EAD101	Media 8.eaf	Coder 2
3	Transportation	00:00:06.600000	00:00:06.900000	00:00:00.300000	EAD101	Media 8.eaf	Coder 2
3	Transportation	00:00:07	00:00:07.200000	00:00:00.300000	EAD104	Media 8.eaf	Coder 2
3	Transportation	00:00:07.300000	00:00:07.600000	00:00:00.300000	EAD101	Media 8.eaf	Coder 2
3	Transportation	00:00:07.900000	00:00:08.100000	00:00:00.200000	EAD104	Media 8.eaf	Coder 2
3	Transportation	00:00:08.300000	00:00:08.500000	00:00:00.300000	EAD101	Media 8.eaf	Coder 2
3	Transportation	00:00:09.600000	00:00:09.800000	00:00:00.300000	EAD104	Media 8.eaf	Coder 2
3	Transportation	00:00:09.800000	00:00:10.300000	00:00:00.500000	EAD101	Media 8.eaf	Coder 2
3	Transportation	00:00:10.500000	00:00:10.600000	00:00:00.100000	EAD101	Media 8.eaf	Coder 2
3	Transportation	00:00:10.600000	00:00:10.800000	00:00:00.100000	EAD104	Media 8.eaf	Coder 2
3	Transportation	00:00:11	00:00:11.600000	00:00:00.600000	EAD101	Media 8.eaf	Coder 2
3	Transportation	00:00:12.800000	00:00:13.200000	00:00:00.500000	EAD104	Media 8.eaf	Coder 2
3	Transportation	00:00:13.300000	00:00:13.500000	00:00:00.200000	EAD101	Media 8.eaf	Coder 2
3	Transportation	00:00:13.500000	00:00:14.100000	00:00:00.600000	EAD101	Media 8.eaf	Coder 2
3	Transportation	00:00:14.300000	00:00:14.900000	00:00:00.600000	EAD104	Media 8.eaf	Coder 2
3	Transportation	00:00:15.100000	00:00:15.600000	00:00:00.500000	EAD101	Media 8.eaf	Coder 2
3	Transportation	00:00:15.700000	00:00:16	00:00:00.300000	EAD104	Media 8.eaf	Coder 2
3	Transportation	00:00:16.500000	00:00:17.200000	00:00:00.700000	EAD101	Media 8.eaf	Coder 2
3	Transportation	00:00:17.500000	00:00:17.900000	00:00:00.400000	EAD104	Media 8.eaf	Coder 2
3	Transportation	00:00:18.100000	00:00:18.400000	00:00:00.200000	EAD101	Media 8.eaf	Coder 2
3	Transportation	00:00:19.400000	00:00:19.700000	00:00:00.300000	EAD101	Media 8.eaf	Coder 2
3	Transportation	00:00:21.200000	00:00:21.400000	00:00:00.200000	EAD104	Media 8.eaf	Coder 2
3	Transportation	00:00:21.500000	00:00:21.700000	00:00:00.200000	EAD101	Media 8.eaf	Coder 2
3	Transportation	00:00:22.600000	00:00:23	00:00:00.400000	EAD104	Media 8.eaf	Coder 2
3	Transportation	00:00:23.100000	00:00:23.300000	00:00:00.200000	EAD101	Media 8.eaf	Coder 2
3	Transportation	00:00:23.900000	00:00:24.100000	00:00:00.200000	EAD101	Media 8.eaf	Coder 2
3	Transportation	00:00:24.200000	00:00:24.500000	00:00:00.300000	EAD104	Media 8.eaf	Coder 2
3	Transportation	00:00:24.600000	00:00:25	00:00:00.400000	EAD101	Media 8.eaf	Coder 2
3	Transportation	00:00:25.800000	00:00:26.300000	00:00:00.500000	EAD104	Media 8.eaf	Coder 2
3	Transportation	00:00:26.400000	00:00:26.700000	00:00:00.300000	EAD101	Media 8.eaf	Coder 2
3	Transportation	00:00:27.200000	00:00:27.300000	00:00:00.200000	EAD104	Media 8.eaf	Coder 2
3	Transportation	00:00:27.600000	00:00:27.700000	00:00:00.200000	EAD101	Media 8.eaf	Coder 2
3	Transportation	00:00:20.200000	00:00:21.600000	00:00:01.400000	AD38	Media 8.eaf	Coder 3
3	Transportation	00:00:22.800000	00:00:26.400000	00:00:03.600000	AD38	Media 8.eaf	Coder 3
3	Transportation	00:00:02.500000	00:00:03.200000	00:00:00.700000	EAD101	Media 8.eaf	Coder 3
3	Transportation	00:00:07.300000	00:00:07.600000	00:00:00.300000	EAD101	Media 8.eaf	Coder 3
3	Transportation	00:00:07.800000	00:00:08.200000	00:00:00.400000	EAD104	Media 8.eaf	Coder 3
3	Transportation	00:00:08.300000	00:00:08.600000	00:00:00.300000	EAD101	Media 8.eaf	Coder 3
3	Transportation	00:00:09.600000	00:00:09.900000	00:00:00.300000	EAD104	Media 8.eaf	Coder 3
3	Transportation	00:00:10.600000	00:00:10.900000	00:00:00.300000	EAD104	Media 8.eaf	Coder 3
3	Transportation	00:00:11	00:00:11.400000	00:00:00.400000	EAD101	Media 8.eaf	Coder 3
3	Transportation	00:00:12.900000	00:00:13.200000	00:00:00.400000	EAD104	Media 8.eaf	Coder 3
3	Transportation	00:00:14.600000	00:00:14.900000	00:00:00.300000	EAD104	Media 8.eaf	Coder 3
3	Transportation	00:00:15	00:00:15.400000	00:00:00.300000	EAD101	Media 8.eaf	Coder 3
3	Transportation	00:00:15.700000	00:00:16	00:00:00.300000	EAD104	Media 8.eaf	Coder 3
3	Transportation	00:00:16.500000	00:00:16.900000	00:00:00.400000	EAD101	Media 8.eaf	Coder 3
3	Transportation	00:00:17.300000	00:00:17.800000	00:00:00.500000	EAD104	Media 8.eaf	Coder 3
3	Transportation	00:00:18.100000	00:00:18.500000	00:00:00.300000	EAD101	Media 8.eaf	Coder 3
3	Transportation	00:00:19.300000	00:00:19.800000	00:00:00.500000	EAD101	Media 8.eaf	Coder 3
3	Transportation	00:00:21.200000	00:00:21.500000	00:00:00.300000	EAD104	Media 8.eaf	Coder 3
3	Transportation	00:00:21.500000	00:00:21.700000	00:00:00.200000	EAD101	Media 8.eaf	Coder 3
3	Transportation	00:00:22.600000	00:00:23	00:00:00.400000	EAD104	Media 8.eaf	Coder 3
3	Transportation	00:00:23.100000	00:00:23.300000	00:00:00.200000	EAD101	Media 8.eaf	Coder 3
3	Transportation	00:00:24.100000	00:00:24.600000	00:00:00.500000	EAD104	Media 8.eaf	Coder 3
3	Transportation	00:00:24.700000	00:00:25	00:00:00.300000	EAD101	Media 8.eaf	Coder 3
3	Transportation	00:00:25.900000	00:00:26.300000	00:00:00.400000	EAD104	Media 8.eaf	Coder 3
3	Transportation	00:00:26.400000	00:00:26.700000	00:00:00.300000	EAD101	Media 8.eaf	Coder 3
3	Transportation	00:00:27.200000	00:00:27.400000	00:00:00.200000	EAD104	Media 8.eaf	Coder 3
3	Transportation	00:00:27.600000	00:00:27.800000	00:00:00.200000	EAD101	Media 8.eaf	Coder 3
3	Transportation	00:00:29.300000	00:00:29.700000	00:00:00.400000	EAD101	Media 8.eaf	Coder 3
3	Transportation	00:00:00	00:00:03.100000	00:00:03.100000	AU5	Media 8.eaf	Coder 3
3	Transportation	00:00:03.100000	00:00:03.600000	00:00:00.500000	AU145	Media 8.eaf	Coder 3
3	Transportation	00:00:04	00:00:04.300000	00:00:00.300000	AD1	Media 8.eaf	Coder 3
3	Transportation	00:00:05.900000	00:00:07.900000	00:00:02	AU5	Media 8.eaf	Coder 3
3	Transportation	00:00:09.300000	00:00:10.500000	00:00:01.200000	AU5	Media 8.eaf	Coder 3
3	Transportation	00:00:10.600000	00:00:11.900000	00:00:01.300000	AU5	Media 8.eaf	Coder 3
3	Transportation	00:00:12	00:00:13.800000	00:00:01.800000	AU5	Media 8.eaf	Coder 3
3	Transportation	00:00:14.600000	00:00:17.300000	00:00:02.700000	AU5	Media 8.eaf	Coder 3
3	Transportation	00:00:21.900000	00:00:24.300000	00:00:02.400000	AU5	Media 8.eaf	Coder 3
3	Transportation	00:00:24.400000	00:00:25	00:00:00.500000	AU145	Media 8.eaf	Coder 3
3	Transportation	00:00:25.900000	00:00:26.500000	00:00:00.600000	AU145	Media 8.eaf	Coder 3
3	Transportation	00:00:29.400000	00:00:30.100000	00:00:00.800000	AU5	Media 8.eaf	Coder 3
3	Transportation	00:00:06.200000	00:00:06.700000	00:00:00.500000	AU16	Media 8.eaf	Coder 3
3	Transportation	00:00:20.800000	00:00:21	00:00:00.200000	AU16	Media 8.eaf	Coder 3
3	Transportation	00:00:29.300000	00:00:30.300000	00:00:01	AUH13	Media 8.eaf	Coder 3
3	Transportation	00:00:04.500000	00:00:06.200000	00:00:01.700000	VC74	Media 8.eaf	Coder 3
3	Transportation	00:00:27.600000	00:00:29.200000	00:00:01.700000	VC74	Media 8.eaf	Coder 3
3	Transportation	00:00:05.900000	00:00:07.900000	00:00:02	AD1	Media 8.eaf	Coder 3
3	Transportation	00:00:29.400000	00:00:30.100000	00:00:00.800000	AD1	Media 8.eaf	Coder 3
3	Transportation	00:00:06.200000	00:00:06.700000	00:00:00.500000	AU25	Media 8.eaf	Coder 3
4	Baseline	00:00:05.800000	00:00:07.900000	00:00:02.100000	AD1	KV 1.eaf	Coder 1
4	Baseline	00:00:24.500000	00:00:25.700000	00:00:01.200000	AD38	KV 1.eaf	Coder 1
4	Baseline	00:00:03.700000	00:00:04.400000	00:00:00.700000	EAD101	KV 1.eaf	Coder 1
4	Baseline	00:00:05.700000	00:00:06.200000	00:00:00.500000	EAD101	KV 1.eaf	Coder 1
4	Baseline	00:00:10.900000	00:00:11.700000	00:00:00.800000	EAD104	KV 1.eaf	Coder 1
4	Baseline	00:00:11.700000	00:00:12.300000	00:00:00.600000	EAD104	KV 1.eaf	Coder 1
4	Baseline	00:00:14.900000	00:00:15.800000	00:00:00.900000	EAD101	KV 1.eaf	Coder 1
4	Baseline	00:00:16.700000	00:00:17.100000	00:00:00.400000	EAD104	KV 1.eaf	Coder 1
4	Baseline	00:00:26.900000	00:00:27.500000	00:00:00.700000	EAD101	KV 1.eaf	Coder 1
4	Baseline	00:00:00	00:00:00.200000	00:00:00.200000	AU47	KV 1.eaf	Coder 1
4	Baseline	00:00:00.300000	00:00:01.200000	00:00:00.900000	AU101	KV 1.eaf	Coder 1
4	Baseline	00:00:01.200000	00:00:01.800000	00:00:00.600000	AU145	KV 1.eaf	Coder 1
4	Baseline	00:00:01.800000	00:00:02.100000	00:00:00.300000	AU101	KV 1.eaf	Coder 1
4	Baseline	00:00:02.100000	00:00:02.600000	00:00:00.500000	AU145	KV 1.eaf	Coder 1
4	Baseline	00:00:02.600000	00:00:05.400000	00:00:02.800000	AU101	KV 1.eaf	Coder 1
4	Baseline	00:00:05.500000	00:00:05.800000	00:00:00.300000	AU145	KV 1.eaf	Coder 1
4	Baseline	00:00:05.800000	00:00:07.900000	00:00:02.100000	AU5	KV 1.eaf	Coder 1
4	Baseline	00:00:07.900000	00:00:08.200000	00:00:00.300000	AU47	KV 1.eaf	Coder 1
4	Baseline	00:00:08.200000	00:00:13.400000	00:00:05.200000	AU101	KV 1.eaf	Coder 1
4	Baseline	00:00:13.400000	00:00:13.800000	00:00:00.500000	AU145	KV 1.eaf	Coder 1
4	Baseline	00:00:13.900000	00:00:27.400000	00:00:13.600000	AU101	KV 1.eaf	Coder 1
4	Baseline	00:00:27.400000	00:00:28.400000	00:00:00.900000	AU145	KV 1.eaf	Coder 1
4	Baseline	00:00:28.400000	00:00:30.100000	00:00:01.800000	AU101	KV 1.eaf	Coder 1
4	Baseline	00:00:05.800000	00:00:08	00:00:02.200000	AD1	KV 1.eaf	Coder 2
4	Baseline	00:00:00	00:00:00.500000	00:00:00.500000	AU145	KV 1.eaf	Coder 2
4	Baseline	00:00:00.500000	00:00:01.200000	00:00:00.700000	AU101	KV 1.eaf	Coder 2
4	Baseline	00:00:01.200000	00:00:01.700000	00:00:00.500000	AU145	KV 1.eaf	Coder 2
4	Baseline	00:00:01.700000	00:00:02.200000	00:00:00.500000	AU101	KV 1.eaf	Coder 2
4	Baseline	00:00:02.200000	00:00:02.600000	00:00:00.400000	AU145	KV 1.eaf	Coder 2
4	Baseline	00:00:02.600000	00:00:03.900000	00:00:01.200000	AU101	KV 1.eaf	Coder 2
4	Baseline	00:00:04	00:00:05.500000	00:00:01.500000	AU101	KV 1.eaf	Coder 2
4	Baseline	00:00:05.500000	00:00:05.900000	00:00:00.400000	AU145	KV 1.eaf	Coder 2
4	Baseline	00:00:05.900000	00:00:06.600000	00:00:00.600000	AU5	KV 1.eaf	Coder 2
4	Baseline	00:00:06.700000	00:00:07.800000	00:00:01.100000	AU5	KV 1.eaf	Coder 2
4	Baseline	00:00:07.800000	00:00:08.200000	00:00:00.400000	AU47	KV 1.eaf	Coder 2
4	Baseline	00:00:08.200000	00:00:10.200000	00:00:02	AU101	KV 1.eaf	Coder 2
4	Baseline	00:00:10.200000	00:00:10.700000	00:00:00.500000	AU47	KV 1.eaf	Coder 2
4	Baseline	00:00:13.300000	00:00:13.900000	00:00:00.500000	AU145	KV 1.eaf	Coder 2
4	Baseline	00:00:13.900000	00:00:27.700000	00:00:13.800000	AU101	KV 1.eaf	Coder 2
4	Baseline	00:00:27.700000	00:00:28.200000	00:00:00.500000	AU47	KV 1.eaf	Coder 2
4	Baseline	00:00:28.200000	00:00:30.100000	00:00:01.900000	AU101	KV 1.eaf	Coder 2
4	Baseline	00:00:11	00:00:11.700000	00:00:00.800000	AU17	KV 1.eaf	Coder 2
4	Baseline	00:00:25.600000	00:00:28.700000	00:00:03.100000	AUH13	KV 1.eaf	Coder 2
4	Baseline	00:00:29.200000	00:00:29.900000	00:00:00.700000	AUH13	KV 1.eaf	Coder 2
4	Baseline	00:00:00	00:00:01.200000	00:00:01.200000	EAD104	KV 1.eaf	Coder 2
4	Baseline	00:00:03.800000	00:00:04.600000	00:00:00.800000	EAD101	KV 1.eaf	Coder 2
4	Baseline	00:00:05.800000	00:00:06.500000	00:00:00.700000	EAD101	KV 1.eaf	Coder 2
4	Baseline	00:00:10.900000	00:00:12.300000	00:00:01.400000	EAD104	KV 1.eaf	Coder 2
4	Baseline	00:00:14.200000	00:00:15.300000	00:00:01.200000	EAD101	KV 1.eaf	Coder 2
4	Baseline	00:00:15.300000	00:00:16.100000	00:00:00.800000	EAD101	KV 1.eaf	Coder 2
4	Baseline	00:00:16.600000	00:00:17.300000	00:00:00.700000	EAD104	KV 1.eaf	Coder 2
4	Baseline	00:00:18.200000	00:00:19.100000	00:00:00.900000	EAD104	KV 1.eaf	Coder 2
4	Baseline	00:00:19.200000	00:00:19.800000	00:00:00.600000	EAD101	KV 1.eaf	Coder 2
4	Baseline	00:00:22.800000	00:00:23.900000	00:00:01.100000	EAD104	KV 1.eaf	Coder 2
4	Baseline	00:00:24	00:00:25.900000	00:00:02	EAD101	KV 1.eaf	Coder 2
4	Baseline	00:00:26.500000	00:00:28.100000	00:00:01.600000	EAD101	KV 1.eaf	Coder 2
4	Baseline	00:00:00	00:00:24.700000	00:00:24.700000	AUH13	KV 1.eaf	Coder 2
4	Baseline	00:00:00	00:00:30.200000	00:00:30.200000	AU160	KV 1.eaf	Coder 2
4	Baseline	00:00:04.200000	00:00:04.700000	00:00:00.400000	EAD101	KV 1.eaf	Coder 3
4	Baseline	00:00:05.600000	00:00:06.300000	00:00:00.600000	EAD101	KV 1.eaf	Coder 3
4	Baseline	00:00:11.200000	00:00:12.300000	00:00:01.100000	EAD104	KV 1.eaf	Coder 3
4	Baseline	00:00:14.500000	00:00:16.200000	00:00:01.800000	EAD101	KV 1.eaf	Coder 3
4	Baseline	00:00:16.600000	00:00:17.600000	00:00:01	EAD104	KV 1.eaf	Coder 3
4	Baseline	00:00:18.300000	00:00:18.800000	00:00:00.500000	EAD104	KV 1.eaf	Coder 3
4	Baseline	00:00:18.800000	00:00:20.200000	00:00:01.400000	EAD101	KV 1.eaf	Coder 3
4	Baseline	00:00:23.100000	00:00:24.100000	00:00:01	EAD104	KV 1.eaf	Coder 3
4	Baseline	00:00:24.100000	00:00:25.300000	00:00:01.200000	EAD101	KV 1.eaf	Coder 3
4	Baseline	00:00:27	00:00:27.900000	00:00:00.900000	EAD101	KV 1.eaf	Coder 3
4	Baseline	00:00:01.300000	00:00:01.700000	00:00:00.400000	AU145	KV 1.eaf	Coder 3
4	Baseline	00:00:02.200000	00:00:02.600000	00:00:00.400000	AU145	KV 1.eaf	Coder 3
4	Baseline	00:00:04.200000	00:00:05.100000	00:00:00.900000	AU5	KV 1.eaf	Coder 3
4	Baseline	00:00:05.500000	00:00:05.800000	00:00:00.300000	AU47	KV 1.eaf	Coder 3
4	Baseline	00:00:05.800000	00:00:08	00:00:02.300000	AU5	KV 1.eaf	Coder 3
4	Baseline	00:00:08.300000	00:00:10.500000	00:00:02.200000	AU5	KV 1.eaf	Coder 3
4	Baseline	00:00:13.500000	00:00:13.800000	00:00:00.300000	AU145	KV 1.eaf	Coder 3
4	Baseline	00:00:15.300000	00:00:17	00:00:01.600000	AU5	KV 1.eaf	Coder 3
4	Baseline	00:00:27.700000	00:00:28.100000	00:00:00.300000	AU47	KV 1.eaf	Coder 3
4	Baseline	00:00:00.300000	00:00:25.400000	00:00:25	AUH13	KV 1.eaf	Coder 3
4	Baseline	00:00:25.900000	00:00:29.900000	00:00:04	AUH13	KV 1.eaf	Coder 3
4	Baseline	00:00:05.800000	00:00:08	00:00:02.300000	AD1	KV 1.eaf	Coder 3
4	Social isolation	00:00:07.400000	00:00:07.900000	00:00:00.500000	AD19	KV 20.eaf	Coder 1
4	Social isolation	00:00:08.800000	00:00:09.500000	00:00:00.700000	AD38	KV 20.eaf	Coder 1
4	Social isolation	00:00:14.500000	00:00:15	00:00:00.500000	AD38	KV 20.eaf	Coder 1
4	Social isolation	00:00:20.500000	00:00:21.100000	00:00:00.600000	AD38	KV 20.eaf	Coder 1
4	Social isolation	00:00:26.800000	00:00:27.400000	00:00:00.600000	AD19	KV 20.eaf	Coder 1
4	Social isolation	00:00:29	00:00:29.300000	00:00:00.300000	AD19	KV 20.eaf	Coder 1
4	Social isolation	00:00:00.800000	00:00:01.400000	00:00:00.600000	EAD101	KV 20.eaf	Coder 1
4	Social isolation	00:00:07.600000	00:00:08.100000	00:00:00.400000	EAD104	KV 20.eaf	Coder 1
4	Social isolation	00:00:08.300000	00:00:08.800000	00:00:00.500000	EAD101	KV 20.eaf	Coder 1
4	Social isolation	00:00:09.100000	00:00:09.400000	00:00:00.400000	EAD104	KV 20.eaf	Coder 1
4	Social isolation	00:00:10.200000	00:00:10.700000	00:00:00.500000	EAD101	KV 20.eaf	Coder 1
4	Social isolation	00:00:12.900000	00:00:13.300000	00:00:00.400000	EAD104	KV 20.eaf	Coder 1
4	Social isolation	00:00:13.400000	00:00:13.800000	00:00:00.400000	EAD101	KV 20.eaf	Coder 1
4	Social isolation	00:00:14.500000	00:00:15.300000	00:00:00.800000	EAD104	KV 20.eaf	Coder 1
4	Social isolation	00:00:15.600000	00:00:16.500000	00:00:00.900000	EAD101	KV 20.eaf	Coder 1
4	Social isolation	00:00:17.900000	00:00:18.600000	00:00:00.700000	EAD104	KV 20.eaf	Coder 1
4	Social isolation	00:00:18.600000	00:00:19.800000	00:00:01.100000	EAD101	KV 20.eaf	Coder 1
4	Social isolation	00:00:21.300000	00:00:21.700000	00:00:00.500000	EAD104	KV 20.eaf	Coder 1
4	Social isolation	00:00:21.800000	00:00:22.300000	00:00:00.500000	EAD101	KV 20.eaf	Coder 1
4	Social isolation	00:00:26	00:00:26.500000	00:00:00.500000	EAD104	KV 20.eaf	Coder 1
4	Social isolation	00:00:27.100000	00:00:27.300000	00:00:00.200000	EAD101	KV 20.eaf	Coder 1
4	Social isolation	00:00:05.700000	00:00:05.800000	00:00:00.200000	AU47	KV 20.eaf	Coder 1
4	Social isolation	00:00:06.400000	00:00:06.800000	00:00:00.300000	AU47	KV 20.eaf	Coder 1
4	Social isolation	00:00:17.500000	00:00:17.900000	00:00:00.300000	AU47	KV 20.eaf	Coder 1
4	Social isolation	00:00:26.100000	00:00:26.600000	00:00:00.500000	AU145	KV 20.eaf	Coder 1
4	Social isolation	00:00:26.800000	00:00:27.200000	00:00:00.400000	AU145	KV 20.eaf	Coder 1
4	Social isolation	00:00:27.200000	00:00:27.500000	00:00:00.200000	AU101	KV 20.eaf	Coder 1
4	Social isolation	00:00:27.500000	00:00:27.700000	00:00:00.300000	AU145	KV 20.eaf	Coder 1
4	Social isolation	00:00:27.800000	00:00:29.300000	00:00:01.500000	AU101	KV 20.eaf	Coder 1
4	Social isolation	00:00:29.500000	00:00:30.100000	00:00:00.700000	VC73	KV 20.eaf	Coder 1
4	Social isolation	00:00:10.300000	00:00:16.600000	00:00:06.300000	AD1	KV 20.eaf	Coder 2
4	Social isolation	00:00:00	00:00:07.400000	00:00:07.400000	AD38	KV 20.eaf	Coder 2
4	Social isolation	00:00:07.400000	00:00:07.800000	00:00:00.500000	AD19	KV 20.eaf	Coder 2
4	Social isolation	00:00:10.200000	00:00:26.800000	00:00:16.600000	AD38	KV 20.eaf	Coder 2
4	Social isolation	00:00:26.800000	00:00:27.600000	00:00:00.800000	AD19	KV 20.eaf	Coder 2
4	Social isolation	00:00:28.800000	00:00:29.200000	00:00:00.500000	AD19	KV 20.eaf	Coder 2
4	Social isolation	00:00:00	00:00:00.300000	00:00:00.300000	AU145	KV 20.eaf	Coder 2
4	Social isolation	00:00:01.500000	00:00:02	00:00:00.400000	AU47	KV 20.eaf	Coder 2
4	Social isolation	00:00:02.400000	00:00:02.800000	00:00:00.400000	AU47	KV 20.eaf	Coder 2
4	Social isolation	00:00:03.700000	00:00:04.300000	00:00:00.600000	AU47	KV 20.eaf	Coder 2
4	Social isolation	00:00:04.700000	00:00:05.300000	00:00:00.600000	AU145	KV 20.eaf	Coder 2
4	Social isolation	00:00:05.600000	00:00:06.100000	00:00:00.500000	AU145	KV 20.eaf	Coder 2
4	Social isolation	00:00:06.400000	00:00:07	00:00:00.500000	AU145	KV 20.eaf	Coder 2
4	Social isolation	00:00:09.800000	00:00:17.500000	00:00:07.700000	AU5	KV 20.eaf	Coder 2
4	Social isolation	00:00:17.500000	00:00:18	00:00:00.500000	AU47	KV 20.eaf	Coder 2
4	Social isolation	00:00:18.200000	00:00:18.700000	00:00:00.500000	AU47	KV 20.eaf	Coder 2
4	Social isolation	00:00:21.700000	00:00:22.400000	00:00:00.700000	AU47	KV 20.eaf	Coder 2
4	Social isolation	00:00:25.500000	00:00:26.600000	00:00:01.100000	AU145	KV 20.eaf	Coder 2
4	Social isolation	00:00:26.800000	00:00:27.400000	00:00:00.500000	AU145	KV 20.eaf	Coder 2
4	Social isolation	00:00:27.400000	00:00:27.800000	00:00:00.400000	AU145	KV 20.eaf	Coder 2
4	Social isolation	00:00:27.800000	00:00:29.300000	00:00:01.500000	AU101	KV 20.eaf	Coder 2
4	Social isolation	00:00:04.100000	00:00:04.800000	00:00:00.700000	AU113	KV 20.eaf	Coder 2
4	Social isolation	00:00:07.400000	00:00:08	00:00:00.600000	AUH13	KV 20.eaf	Coder 2
4	Social isolation	00:00:26.800000	00:00:27.500000	00:00:00.700000	AUH13	KV 20.eaf	Coder 2
4	Social isolation	00:00:28.800000	00:00:29.200000	00:00:00.500000	AU25	KV 20.eaf	Coder 2
4	Social isolation	00:00:29.300000	00:00:29.900000	00:00:00.700000	VC74	KV 20.eaf	Coder 2
4	Social isolation	00:00:26.800000	00:00:27.500000	00:00:00.700000	AU25	KV 20.eaf	Coder 2
4	Social isolation	00:00:00.700000	00:00:01.300000	00:00:00.600000	EAD101	KV 20.eaf	Coder 2
4	Social isolation	00:00:07.400000	00:00:08	00:00:00.600000	EAD104	KV 20.eaf	Coder 2
4	Social isolation	00:00:08	00:00:08.900000	00:00:00.900000	EAD101	KV 20.eaf	Coder 2
4	Social isolation	00:00:09	00:00:09.600000	00:00:00.600000	EAD104	KV 20.eaf	Coder 2
4	Social isolation	00:00:10.200000	00:00:10.900000	00:00:00.700000	EAD101	KV 20.eaf	Coder 2
4	Social isolation	00:00:12.400000	00:00:13.400000	00:00:00.900000	EAD104	KV 20.eaf	Coder 2
4	Social isolation	00:00:13.400000	00:00:13.900000	00:00:00.500000	EAD101	KV 20.eaf	Coder 2
4	Social isolation	00:00:14.200000	00:00:15.500000	00:00:01.300000	EAD104	KV 20.eaf	Coder 2
4	Social isolation	00:00:15.600000	00:00:16.600000	00:00:01	EAD101	KV 20.eaf	Coder 2
4	Social isolation	00:00:17.800000	00:00:18.400000	00:00:00.700000	EAD104	KV 20.eaf	Coder 2
4	Social isolation	00:00:18.700000	00:00:19.800000	00:00:01.100000	EAD101	KV 20.eaf	Coder 2
4	Social isolation	00:00:21.200000	00:00:21.700000	00:00:00.500000	EAD104	KV 20.eaf	Coder 2
4	Social isolation	00:00:21.700000	00:00:22.500000	00:00:00.800000	EAD101	KV 20.eaf	Coder 2
4	Social isolation	00:00:25.800000	00:00:26.600000	00:00:00.800000	EAD104	KV 20.eaf	Coder 2
4	Social isolation	00:00:27	00:00:27.400000	00:00:00.400000	EAD101	KV 20.eaf	Coder 2
4	Transportation	00:00:00	00:00:02	00:00:01.900000	AD1	Media 55.eaf	Coder 1
4	Transportation	00:00:02.300000	00:00:03.400000	00:00:01.100000	AD1	Media 55.eaf	Coder 1
4	Transportation	00:00:09.500000	00:00:11.900000	00:00:02.400000	AD1	Media 55.eaf	Coder 1
4	Transportation	00:00:12.200000	00:00:14.100000	00:00:01.900000	AD1	Media 55.eaf	Coder 1
4	Transportation	00:00:14.400000	00:00:16.900000	00:00:02.600000	AD1	Media 55.eaf	Coder 1
4	Transportation	00:00:17.100000	00:00:17.900000	00:00:00.700000	AD1	Media 55.eaf	Coder 1
4	Transportation	00:00:18.200000	00:00:18.700000	00:00:00.500000	AD1	Media 55.eaf	Coder 1
4	Transportation	00:00:20.400000	00:00:20.700000	00:00:00.300000	AD1	Media 55.eaf	Coder 1
4	Transportation	00:00:21.100000	00:00:21.900000	00:00:00.800000	AD1	Media 55.eaf	Coder 1
4	Transportation	00:00:22.300000	00:00:26.500000	00:00:04.300000	AD1	Media 55.eaf	Coder 1
4	Transportation	00:00:26.900000	00:00:30.200000	00:00:03.300000	AD1	Media 55.eaf	Coder 1
4	Transportation	00:00:13.600000	00:00:14.200000	00:00:00.600000	AD19	Media 55.eaf	Coder 1
4	Transportation	00:00:16.500000	00:00:16.900000	00:00:00.400000	AD19	Media 55.eaf	Coder 1
4	Transportation	00:00:01.300000	00:00:01.600000	00:00:00.400000	EAD104	Media 55.eaf	Coder 1
4	Transportation	00:00:02.900000	00:00:03.200000	00:00:00.400000	EAD104	Media 55.eaf	Coder 1
4	Transportation	00:00:10.300000	00:00:10.700000	00:00:00.500000	EAD101	Media 55.eaf	Coder 1
4	Transportation	00:00:12.700000	00:00:13.300000	00:00:00.600000	EAD104	Media 55.eaf	Coder 1
4	Transportation	00:00:13.300000	00:00:14.200000	00:00:00.800000	EAD101	Media 55.eaf	Coder 1
4	Transportation	00:00:15.200000	00:00:15.400000	00:00:00.200000	EAD104	Media 55.eaf	Coder 1
4	Transportation	00:00:15.500000	00:00:15.900000	00:00:00.400000	EAD101	Media 55.eaf	Coder 1
4	Transportation	00:00:16.400000	00:00:16.800000	00:00:00.400000	EAD104	Media 55.eaf	Coder 1
4	Transportation	00:00:17.100000	00:00:17.500000	00:00:00.400000	EAD101	Media 55.eaf	Coder 1
4	Transportation	00:00:18.600000	00:00:19	00:00:00.400000	EAD104	Media 55.eaf	Coder 1
4	Transportation	00:00:19	00:00:19.400000	00:00:00.400000	EAD101	Media 55.eaf	Coder 1
4	Transportation	00:00:20.800000	00:00:21.100000	00:00:00.300000	EAD104	Media 55.eaf	Coder 1
4	Transportation	00:00:00	00:00:01.900000	00:00:01.900000	AU5	Media 55.eaf	Coder 1
4	Transportation	00:00:01.900000	00:00:02.300000	00:00:00.400000	AU47	Media 55.eaf	Coder 1
4	Transportation	00:00:02.300000	00:00:02.800000	00:00:00.400000	AU5	Media 55.eaf	Coder 1
4	Transportation	00:00:02.800000	00:00:03	00:00:00.200000	AU47	Media 55.eaf	Coder 1
4	Transportation	00:00:03	00:00:03.500000	00:00:00.500000	AU5	Media 55.eaf	Coder 1
4	Transportation	00:00:03.500000	00:00:03.800000	00:00:00.300000	AU145	Media 55.eaf	Coder 1
4	Transportation	00:00:03.800000	00:00:04.700000	00:00:00.900000	AU101	Media 55.eaf	Coder 1
4	Transportation	00:00:06.600000	00:00:14	00:00:07.400000	AU5	Media 55.eaf	Coder 1
4	Transportation	00:00:14	00:00:14.300000	00:00:00.300000	AU47	Media 55.eaf	Coder 1
4	Transportation	00:00:14.400000	00:00:20.800000	00:00:06.400000	AU5	Media 55.eaf	Coder 1
4	Transportation	00:00:20.800000	00:00:21.100000	00:00:00.300000	AU145	Media 55.eaf	Coder 1
4	Transportation	00:00:21.100000	00:00:26.600000	00:00:05.400000	AU5	Media 55.eaf	Coder 1
4	Transportation	00:00:26.600000	00:00:26.900000	00:00:00.400000	AU145	Media 55.eaf	Coder 1
4	Transportation	00:00:26.900000	00:00:28.400000	00:00:01.400000	AU5	Media 55.eaf	Coder 1
4	Transportation	00:00:28.400000	00:00:28.700000	00:00:00.300000	AU47	Media 55.eaf	Coder 1
4	Transportation	00:00:28.700000	00:00:30.200000	00:00:01.500000	AU5	Media 55.eaf	Coder 1
4	Transportation	00:00:13.900000	00:00:14.200000	00:00:00.300000	AU10	Media 55.eaf	Coder 1
4	Transportation	00:00:18.700000	00:00:24.400000	00:00:05.800000	AU18	Media 55.eaf	Coder 1
4	Transportation	00:00:04.500000	00:00:06.700000	00:00:02.200000	VC73	Media 55.eaf	Coder 1
4	Transportation	00:00:14.300000	00:00:19.800000	00:00:05.500000	AD81	Media 55.eaf	Coder 1
4	Transportation	00:00:00	00:00:02.100000	00:00:02.100000	AD1	Media 55.eaf	Coder 2
4	Transportation	00:00:02.400000	00:00:02.800000	00:00:00.400000	AD1	Media 55.eaf	Coder 2
4	Transportation	00:00:03.300000	00:00:03.500000	00:00:00.300000	AD1	Media 55.eaf	Coder 2
4	Transportation	00:00:07.500000	00:00:09.500000	00:00:02	AD1	Media 55.eaf	Coder 2
4	Transportation	00:00:09.700000	00:00:11.900000	00:00:02.200000	AD1	Media 55.eaf	Coder 2
4	Transportation	00:00:12.300000	00:00:13.600000	00:00:01.300000	AD1	Media 55.eaf	Coder 2
4	Transportation	00:00:13.900000	00:00:14.200000	00:00:00.200000	AD1	Media 55.eaf	Coder 2
4	Transportation	00:00:14.300000	00:00:16.900000	00:00:02.600000	AD1	Media 55.eaf	Coder 2
4	Transportation	00:00:17.400000	00:00:17.900000	00:00:00.600000	AD1	Media 55.eaf	Coder 2
4	Transportation	00:00:18.300000	00:00:19	00:00:00.700000	AD1	Media 55.eaf	Coder 2
4	Transportation	00:00:19.300000	00:00:19.600000	00:00:00.300000	AD1	Media 55.eaf	Coder 2
4	Transportation	00:00:20	00:00:20.200000	00:00:00.200000	AD1	Media 55.eaf	Coder 2
4	Transportation	00:00:20.600000	00:00:20.800000	00:00:00.200000	AD1	Media 55.eaf	Coder 2
4	Transportation	00:00:21.200000	00:00:21.800000	00:00:00.700000	AD1	Media 55.eaf	Coder 2
4	Transportation	00:00:22.200000	00:00:22.700000	00:00:00.600000	AD1	Media 55.eaf	Coder 2
4	Transportation	00:00:23.200000	00:00:24	00:00:00.800000	AD1	Media 55.eaf	Coder 2
4	Transportation	00:00:24.300000	00:00:26.500000	00:00:02.200000	AD1	Media 55.eaf	Coder 2
4	Transportation	00:00:27	00:00:28.300000	00:00:01.400000	AD1	Media 55.eaf	Coder 2
4	Transportation	00:00:28.800000	00:00:30	00:00:01.200000	AD1	Media 55.eaf	Coder 2
4	Transportation	00:00:13.500000	00:00:14.300000	00:00:00.800000	AD19	Media 55.eaf	Coder 2
4	Transportation	00:00:14.600000	00:00:15.400000	00:00:00.800000	AD19	Media 55.eaf	Coder 2
4	Transportation	00:00:16.500000	00:00:17.100000	00:00:00.600000	AD19	Media 55.eaf	Coder 2
4	Transportation	00:00:00	00:00:02.100000	00:00:02.100000	AU101	Media 55.eaf	Coder 2
4	Transportation	00:00:02.100000	00:00:02.400000	00:00:00.400000	AU47	Media 55.eaf	Coder 2
4	Transportation	00:00:02.400000	00:00:02.800000	00:00:00.400000	AU101	Media 55.eaf	Coder 2
4	Transportation	00:00:02.800000	00:00:03.300000	00:00:00.500000	AU145	Media 55.eaf	Coder 2
4	Transportation	00:00:03.300000	00:00:03.500000	00:00:00.300000	AU101	Media 55.eaf	Coder 2
4	Transportation	00:00:03.500000	00:00:03.900000	00:00:00.400000	AU145	Media 55.eaf	Coder 2
4	Transportation	00:00:07.500000	00:00:09.500000	00:00:02	AU5	Media 55.eaf	Coder 2
4	Transportation	00:00:09.500000	00:00:09.700000	00:00:00.200000	AU47	Media 55.eaf	Coder 2
4	Transportation	00:00:09.700000	00:00:11.900000	00:00:02.200000	AU5	Media 55.eaf	Coder 2
4	Transportation	00:00:11.900000	00:00:12.300000	00:00:00.300000	AU47	Media 55.eaf	Coder 2
4	Transportation	00:00:12.300000	00:00:13.600000	00:00:01.300000	AU101	Media 55.eaf	Coder 2
4	Transportation	00:00:13.600000	00:00:13.900000	00:00:00.400000	AU47	Media 55.eaf	Coder 2
4	Transportation	00:00:13.900000	00:00:14.200000	00:00:00.200000	AU101	Media 55.eaf	Coder 2
4	Transportation	00:00:14.200000	00:00:14.300000	00:00:00.200000		Media 55.eaf	Coder 2
4	Transportation	00:00:14.300000	00:00:16.900000	00:00:02.600000	AU101	Media 55.eaf	Coder 2
4	Transportation	00:00:16.900000	00:00:17.400000	00:00:00.400000	AU47	Media 55.eaf	Coder 2
4	Transportation	00:00:17.400000	00:00:17.900000	00:00:00.600000	AU101	Media 55.eaf	Coder 2
4	Transportation	00:00:17.900000	00:00:18.300000	00:00:00.400000	AU47	Media 55.eaf	Coder 2
4	Transportation	00:00:18.300000	00:00:19	00:00:00.700000	AU101	Media 55.eaf	Coder 2
4	Transportation	00:00:19	00:00:19.300000	00:00:00.300000	AU47	Media 55.eaf	Coder 2
4	Transportation	00:00:19.300000	00:00:19.600000	00:00:00.300000	AU101	Media 55.eaf	Coder 2
4	Transportation	00:00:19.600000	00:00:20	00:00:00.400000	AU145	Media 55.eaf	Coder 2
4	Transportation	00:00:20	00:00:20.200000	00:00:00.200000	AU101	Media 55.eaf	Coder 2
4	Transportation	00:00:20.200000	00:00:20.600000	00:00:00.400000	AU145	Media 55.eaf	Coder 2
4	Transportation	00:00:20.600000	00:00:20.800000	00:00:00.200000	AU101	Media 55.eaf	Coder 2
4	Transportation	00:00:20.800000	00:00:21.200000	00:00:00.300000	AU145	Media 55.eaf	Coder 2
4	Transportation	00:00:21.200000	00:00:21.800000	00:00:00.700000	AU101	Media 55.eaf	Coder 2
4	Transportation	00:00:21.800000	00:00:22.200000	00:00:00.400000	AU145	Media 55.eaf	Coder 2
4	Transportation	00:00:22.200000	00:00:22.700000	00:00:00.600000	AU101	Media 55.eaf	Coder 2
4	Transportation	00:00:22.700000	00:00:23.200000	00:00:00.400000	AU145	Media 55.eaf	Coder 2
4	Transportation	00:00:23.200000	00:00:24	00:00:00.800000	AU101	Media 55.eaf	Coder 2
4	Transportation	00:00:24	00:00:24.300000	00:00:00.400000	AU47	Media 55.eaf	Coder 2
4	Transportation	00:00:24.300000	00:00:26.500000	00:00:02.200000	AU101	Media 55.eaf	Coder 2
4	Transportation	00:00:26.500000	00:00:27	00:00:00.400000	AU145	Media 55.eaf	Coder 2
4	Transportation	00:00:27	00:00:28.300000	00:00:01.400000	AU101	Media 55.eaf	Coder 2
4	Transportation	00:00:28.300000	00:00:28.800000	00:00:00.400000	AU47	Media 55.eaf	Coder 2
4	Transportation	00:00:28.800000	00:00:30	00:00:01.200000	AU101	Media 55.eaf	Coder 2
4	Transportation	00:00:13.500000	00:00:14.300000	00:00:00.800000	AU25	Media 55.eaf	Coder 2
4	Transportation	00:00:16.500000	00:00:17	00:00:00.500000	AU25	Media 55.eaf	Coder 2
4	Transportation	00:00:18	00:00:27.600000	00:00:09.600000	AU18	Media 55.eaf	Coder 2
4	Transportation	00:00:29	00:00:30	00:00:01	AU18	Media 55.eaf	Coder 2
4	Transportation	00:00:05	00:00:06.600000	00:00:01.600000	VC74	Media 55.eaf	Coder 2
4	Transportation	00:00:27.600000	00:00:28.900000	00:00:01.300000	VC72	Media 55.eaf	Coder 2
4	Transportation	00:00:13.700000	00:00:13.900000	00:00:00.200000	EAD104	Media 55.eaf	Coder 2
4	Transportation	00:00:01.300000	00:00:01.700000	00:00:00.400000	EAD104	Media 55.eaf	Coder 2
4	Transportation	00:00:02.900000	00:00:03.300000	00:00:00.400000	EAD104	Media 55.eaf	Coder 2
4	Transportation	00:00:03.600000	00:00:04.100000	00:00:00.500000	EAD101	Media 55.eaf	Coder 2
4	Transportation	00:00:10.300000	00:00:10.700000	00:00:00.400000	EAD101	Media 55.eaf	Coder 2
4	Transportation	00:00:12.600000	00:00:13.200000	00:00:00.600000	EAD104	Media 55.eaf	Coder 2
4	Transportation	00:00:13.200000	00:00:13.500000	00:00:00.300000	EAD101	Media 55.eaf	Coder 2
4	Transportation	00:00:13.500000	00:00:13.900000	00:00:00.400000	EAD101	Media 55.eaf	Coder 2
4	Transportation	00:00:14.900000	00:00:15.500000	00:00:00.600000	EAD104	Media 55.eaf	Coder 2
4	Transportation	00:00:15.500000	00:00:15.900000	00:00:00.400000	EAD101	Media 55.eaf	Coder 2
4	Transportation	00:00:16.300000	00:00:16.800000	00:00:00.500000	EAD104	Media 55.eaf	Coder 2
4	Transportation	00:00:17.200000	00:00:17.600000	00:00:00.400000	EAD101	Media 55.eaf	Coder 2
4	Transportation	00:00:18.600000	00:00:18.900000	00:00:00.300000	EAD104	Media 55.eaf	Coder 2
4	Transportation	00:00:18.900000	00:00:19.400000	00:00:00.500000	EAD101	Media 55.eaf	Coder 2
4	Transportation	00:00:21.100000	00:00:21.400000	00:00:00.300000	EAD104	Media 55.eaf	Coder 2
4	Transportation	00:00:21.400000	00:00:21.900000	00:00:00.500000	EAD101	Media 55.eaf	Coder 2
4	Transportation	00:00:13.700000	00:00:14.100000	00:00:00.400000	AD19	Media 55.eaf	Coder 3
4	Transportation	00:00:16.500000	00:00:17.100000	00:00:00.600000	AD19	Media 55.eaf	Coder 3
4	Transportation	00:00:17.400000	00:00:18.700000	00:00:01.200000	AD38	Media 55.eaf	Coder 3
4	Transportation	00:00:18.700000	00:00:19.400000	00:00:00.600000	AD38	Media 55.eaf	Coder 3
4	Transportation	00:00:26	00:00:26.800000	00:00:00.800000	AD38	Media 55.eaf	Coder 3
4	Transportation	00:00:01.300000	00:00:01.600000	00:00:00.300000	EAD104	Media 55.eaf	Coder 3
4	Transportation	00:00:02.800000	00:00:03.200000	00:00:00.400000	EAD104	Media 55.eaf	Coder 3
4	Transportation	00:00:03.600000	00:00:04	00:00:00.400000	EAD101	Media 55.eaf	Coder 3
4	Transportation	00:00:10.400000	00:00:10.700000	00:00:00.300000	EAD101	Media 55.eaf	Coder 3
4	Transportation	00:00:12.600000	00:00:13.100000	00:00:00.500000	EAD104	Media 55.eaf	Coder 3
4	Transportation	00:00:13.200000	00:00:13.400000	00:00:00.300000	EAD101	Media 55.eaf	Coder 3
4	Transportation	00:00:13.500000	00:00:13.700000	00:00:00.300000	EAD104	Media 55.eaf	Coder 3
4	Transportation	00:00:13.700000	00:00:14	00:00:00.300000	EAD101	Media 55.eaf	Coder 3
4	Transportation	00:00:14.900000	00:00:15.500000	00:00:00.500000	EAD104	Media 55.eaf	Coder 3
4	Transportation	00:00:15.500000	00:00:15.800000	00:00:00.300000	EAD101	Media 55.eaf	Coder 3
4	Transportation	00:00:16.300000	00:00:16.700000	00:00:00.400000	EAD104	Media 55.eaf	Coder 3
4	Transportation	00:00:17	00:00:17.500000	00:00:00.500000	EAD101	Media 55.eaf	Coder 3
4	Transportation	00:00:18.500000	00:00:18.900000	00:00:00.400000	EAD104	Media 55.eaf	Coder 3
4	Transportation	00:00:18.900000	00:00:19.300000	00:00:00.400000	EAD101	Media 55.eaf	Coder 3
4	Transportation	00:00:21.200000	00:00:21.500000	00:00:00.300000	EAD104	Media 55.eaf	Coder 3
4	Transportation	00:00:21.500000	00:00:21.800000	00:00:00.300000	EAD101	Media 55.eaf	Coder 3
4	Transportation	00:00:00	00:00:02.100000	00:00:02.100000	AU5	Media 55.eaf	Coder 3
4	Transportation	00:00:02.100000	00:00:02.200000	00:00:00.100000	AU47	Media 55.eaf	Coder 3
4	Transportation	00:00:02.200000	00:00:02.800000	00:00:00.600000	AU5	Media 55.eaf	Coder 3
4	Transportation	00:00:02.800000	00:00:03	00:00:00.100000	AU47	Media 55.eaf	Coder 3
4	Transportation	00:00:03	00:00:03.500000	00:00:00.600000	AU5	Media 55.eaf	Coder 3
4	Transportation	00:00:03.500000	00:00:03.700000	00:00:00.200000	AU145	Media 55.eaf	Coder 3
4	Transportation	00:00:07.100000	00:00:09.300000	00:00:02.300000	AU5	Media 55.eaf	Coder 3
4	Transportation	00:00:09.300000	00:00:09.600000	00:00:00.300000	AU47	Media 55.eaf	Coder 3
4	Transportation	00:00:09.600000	00:00:11.900000	00:00:02.300000	AU5	Media 55.eaf	Coder 3
4	Transportation	00:00:11.900000	00:00:12.100000	00:00:00.200000	AU47	Media 55.eaf	Coder 3
4	Transportation	00:00:12.100000	00:00:13.600000	00:00:01.500000	AU5	Media 55.eaf	Coder 3
4	Transportation	00:00:13.600000	00:00:14.200000	00:00:00.600000	AU5	Media 55.eaf	Coder 3
4	Transportation	00:00:14.200000	00:00:16.900000	00:00:02.800000	AU5	Media 55.eaf	Coder 3
4	Transportation	00:00:16.900000	00:00:17.100000	00:00:00.100000	AU47	Media 55.eaf	Coder 3
4	Transportation	00:00:17.100000	00:00:18	00:00:00.900000	AU5	Media 55.eaf	Coder 3
4	Transportation	00:00:18	00:00:18.700000	00:00:00.800000	AU5	Media 55.eaf	Coder 3
4	Transportation	00:00:18.700000	00:00:19.100000	00:00:00.300000	AU5	Media 55.eaf	Coder 3
4	Transportation	00:00:19.100000	00:00:19.700000	00:00:00.600000	AU5	Media 55.eaf	Coder 3
4	Transportation	00:00:19.700000	00:00:19.900000	00:00:00.200000	AU47	Media 55.eaf	Coder 3
4	Transportation	00:00:19.900000	00:00:21.800000	00:00:02	AU5	Media 55.eaf	Coder 3
4	Transportation	00:00:21.900000	00:00:22	00:00:00.200000	AU145	Media 55.eaf	Coder 3
4	Transportation	00:00:22.100000	00:00:22.800000	00:00:00.800000	AU5	Media 55.eaf	Coder 3
4	Transportation	00:00:22.800000	00:00:23	00:00:00.200000	AU145	Media 55.eaf	Coder 3
4	Transportation	00:00:23	00:00:24.100000	00:00:01	AU5	Media 55.eaf	Coder 3
4	Transportation	00:00:24.100000	00:00:26.700000	00:00:02.600000	AU5	Media 55.eaf	Coder 3
4	Transportation	00:00:26.700000	00:00:26.900000	00:00:00.200000	AU145	Media 55.eaf	Coder 3
4	Transportation	00:00:27	00:00:28.700000	00:00:01.800000	AU5	Media 55.eaf	Coder 3
4	Transportation	00:00:28.700000	00:00:29.200000	00:00:00.500000	AU5	Media 55.eaf	Coder 3
4	Transportation	00:00:29.200000	00:00:29.700000	00:00:00.500000	AU5	Media 55.eaf	Coder 3
4	Transportation	00:00:29.700000	00:00:30.100000	00:00:00.400000	AU5	Media 55.eaf	Coder 3
4	Transportation	00:00:13.700000	00:00:14.300000	00:00:00.600000	AU25	Media 55.eaf	Coder 3
4	Transportation	00:00:16.500000	00:00:17.100000	00:00:00.600000	AU25	Media 55.eaf	Coder 3
4	Transportation	00:00:18.800000	00:00:24.500000	00:00:05.600000	AU18	Media 55.eaf	Coder 3
4	Transportation	00:00:24.500000	00:00:24.900000	00:00:00.400000	AU16	Media 55.eaf	Coder 3
4	Transportation	00:00:04.200000	00:00:06.800000	00:00:02.600000	VC74	Media 55.eaf	Coder 3
4	Transportation	00:00:00	00:00:02.100000	00:00:02.100000	AD1	Media 55.eaf	Coder 3
4	Transportation	00:00:02.200000	00:00:02.800000	00:00:00.600000	AD1	Media 55.eaf	Coder 3
4	Transportation	00:00:03	00:00:03.500000	00:00:00.600000	AD1	Media 55.eaf	Coder 3
4	Transportation	00:00:09.600000	00:00:11.900000	00:00:02.300000	AD1	Media 55.eaf	Coder 3
4	Transportation	00:00:12.100000	00:00:13.600000	00:00:01.500000	AD1	Media 55.eaf	Coder 3
4	Transportation	00:00:13.600000	00:00:14.200000	00:00:00.600000	AD1	Media 55.eaf	Coder 3
4	Transportation	00:00:14.200000	00:00:16.900000	00:00:02.800000	AD1	Media 55.eaf	Coder 3
4	Transportation	00:00:17.100000	00:00:18	00:00:00.900000	AD1	Media 55.eaf	Coder 3
4	Transportation	00:00:18	00:00:18.700000	00:00:00.800000	AD1	Media 55.eaf	Coder 3
4	Transportation	00:00:19.900000	00:00:21.800000	00:00:02	AD1	Media 55.eaf	Coder 3
4	Transportation	00:00:22.100000	00:00:22.800000	00:00:00.800000	AD1	Media 55.eaf	Coder 3
4	Transportation	00:00:23	00:00:24.100000	00:00:01	AD1	Media 55.eaf	Coder 3
4	Transportation	00:00:24.100000	00:00:26.700000	00:00:02.600000	AD1	Media 55.eaf	Coder 3
4	Transportation	00:00:27	00:00:28.700000	00:00:01.800000	AD1	Media 55.eaf	Coder 3
4	Transportation	00:00:28.700000	00:00:29.200000	00:00:00.500000	AD1	Media 55.eaf	Coder 3
4	Transportation	00:00:29.200000	00:00:29.700000	00:00:00.500000	AD1	Media 55.eaf	Coder 3
4	Transportation	00:00:29.700000	00:00:30.100000	00:00:00.400000	AD1	Media 55.eaf	Coder 3
4	Transportation	00:00:23.900000	00:00:24.400000	00:00:00.500000	AUH13	Media 55.eaf	Coder 3
4	Transportation	00:00:24.700000	00:00:25.100000	00:00:00.400000	AU10	Media 55.eaf	Coder 3
4	Transportation	00:00:24.400000	00:00:24.900000	00:00:00.500000	AUH13	Media 55.eaf	Coder 3
5	Social isolation	00:00:06.300000	00:00:06.900000	00:00:00.600000	AD38	KV 4.eaf	Coder 1
5	Social isolation	00:00:25.200000	00:00:25.500000	00:00:00.300000	AD19	KV 4.eaf	Coder 1
5	Social isolation	00:00:26.900000	00:00:28.600000	00:00:01.700000	AD38	KV 4.eaf	Coder 1
5	Social isolation	00:00:01.100000	00:00:01.500000	00:00:00.400000	EAD104	KV 4.eaf	Coder 1
5	Social isolation	00:00:04.100000	00:00:04.500000	00:00:00.400000	EAD101	KV 4.eaf	Coder 1
5	Social isolation	00:00:04.400000	00:00:06.400000	00:00:02	AU101	KV 4.eaf	Coder 1
5	Social isolation	00:00:06.400000	00:00:06.700000	00:00:00.300000	AU47	KV 4.eaf	Coder 1
5	Social isolation	00:00:06.700000	00:00:19.300000	00:00:12.600000	AU101	KV 4.eaf	Coder 1
5	Social isolation	00:00:19.300000	00:00:19.900000	00:00:00.600000	AU145	KV 4.eaf	Coder 1
5	Social isolation	00:00:20	00:00:22.600000	00:00:02.700000	AU101	KV 4.eaf	Coder 1
5	Social isolation	00:00:22.700000	00:00:23.100000	00:00:00.500000	AU47	KV 4.eaf	Coder 1
5	Social isolation	00:00:23.100000	00:00:27.600000	00:00:04.500000	AU101	KV 4.eaf	Coder 1
5	Social isolation	00:00:27.700000	00:00:27.900000	00:00:00.300000	AU145	KV 4.eaf	Coder 1
5	Social isolation	00:00:27.900000	00:00:28.200000	00:00:00.300000	AU101	KV 4.eaf	Coder 1
5	Social isolation	00:00:28.300000	00:00:28.400000	00:00:00.200000	AU145	KV 4.eaf	Coder 1
5	Social isolation	00:00:28.400000	00:00:30.200000	00:00:01.800000	AU101	KV 4.eaf	Coder 1
5	Social isolation	00:00:00.400000	00:00:00.700000	00:00:00.300000	AU16	KV 4.eaf	Coder 1
5	Social isolation	00:00:03.100000	00:00:04.200000	00:00:01.100000	VC73	KV 4.eaf	Coder 1
5	Social isolation	00:00:25.100000	00:00:26	00:00:00.800000	AD81	KV 4.eaf	Coder 1
5	Social isolation	00:00:00.400000	00:00:00.700000	00:00:00.300000	AU25	KV 4.eaf	Coder 1
5	Social isolation	00:00:05.700000	00:00:24.300000	00:00:18.600000	AD38	KV 4.eaf	Coder 2
5	Social isolation	00:00:24.900000	00:00:25.500000	00:00:00.600000	AD19	KV 4.eaf	Coder 2
5	Social isolation	00:00:26.600000	00:00:28.300000	00:00:01.700000	AD38	KV 4.eaf	Coder 2
5	Social isolation	00:00:02.200000	00:00:02.900000	00:00:00.600000	AU145	KV 4.eaf	Coder 2
5	Social isolation	00:00:03.700000	00:00:04.400000	00:00:00.600000	AU145	KV 4.eaf	Coder 2
5	Social isolation	00:00:04.700000	00:00:06.400000	00:00:01.800000	AU101	KV 4.eaf	Coder 2
5	Social isolation	00:00:06.400000	00:00:06.800000	00:00:00.300000	AU145	KV 4.eaf	Coder 2
5	Social isolation	00:00:06.800000	00:00:07.400000	00:00:00.600000	AU47	KV 4.eaf	Coder 2
5	Social isolation	00:00:07.400000	00:00:08.700000	00:00:01.400000	AU101	KV 4.eaf	Coder 2
5	Social isolation	00:00:08.700000	00:00:09.100000	00:00:00.400000	AU145	KV 4.eaf	Coder 2
5	Social isolation	00:00:16.300000	00:00:18.100000	00:00:01.900000	AD1	KV 4.eaf	Coder 2
5	Social isolation	00:00:18.100000	00:00:18.500000	00:00:00.300000	AU47	KV 4.eaf	Coder 2
5	Social isolation	00:00:18.500000	00:00:19.500000	00:00:01	AU101	KV 4.eaf	Coder 2
5	Social isolation	00:00:19.500000	00:00:19.800000	00:00:00.300000	AU145	KV 4.eaf	Coder 2
5	Social isolation	00:00:19.800000	00:00:22.600000	00:00:02.800000	AU101	KV 4.eaf	Coder 2
5	Social isolation	00:00:22.600000	00:00:23.100000	00:00:00.400000	AU145	KV 4.eaf	Coder 2
5	Social isolation	00:00:23.100000	00:00:27.600000	00:00:04.600000	AU101	KV 4.eaf	Coder 2
5	Social isolation	00:00:27.600000	00:00:28.100000	00:00:00.400000	AU145	KV 4.eaf	Coder 2
5	Social isolation	00:00:05.800000	00:00:06.800000	00:00:01	AUH13	KV 4.eaf	Coder 2
5	Social isolation	00:00:28.300000	00:00:30.200000	00:00:01.900000	VC74	KV 4.eaf	Coder 2
5	Social isolation	00:00:00	00:00:00.300000	00:00:00.300000	EAD104	KV 4.eaf	Coder 2
5	Social isolation	00:00:00.300000	00:00:00.800000	00:00:00.500000	EAD101	KV 4.eaf	Coder 2
5	Social isolation	00:00:01.100000	00:00:01.400000	00:00:00.300000	EAD104	KV 4.eaf	Coder 2
5	Social isolation	00:00:04.100000	00:00:04.600000	00:00:00.500000	EAD101	KV 4.eaf	Coder 2
5	Social isolation	00:00:15.300000	00:00:15.900000	00:00:00.600000	EAD104	KV 4.eaf	Coder 2
5	Social isolation	00:00:20.400000	00:00:21	00:00:00.600000	EAD104	KV 4.eaf	Coder 2
5	Social isolation	00:00:21.100000	00:00:21.700000	00:00:00.600000	EAD101	KV 4.eaf	Coder 2
5	Social isolation	00:00:22	00:00:22.700000	00:00:00.700000	EAD104	KV 4.eaf	Coder 2
5	Social isolation	00:00:23.900000	00:00:24.400000	00:00:00.500000	EAD101	KV 4.eaf	Coder 2
5	Social isolation	00:00:24.400000	00:00:24.800000	00:00:00.400000	EAD104	KV 4.eaf	Coder 2
5	Social isolation	00:00:25.800000	00:00:26.100000	00:00:00.400000	EAD101	KV 4.eaf	Coder 2
5	Baseline	00:00:07.100000	00:00:08.300000	00:00:01.100000	AD38	KV 8.eaf	Coder 1
5	Baseline	00:00:10.800000	00:00:12.400000	00:00:01.500000	AD38	KV 8.eaf	Coder 1
5	Baseline	00:00:15	00:00:17.600000	00:00:02.600000	AD38	KV 8.eaf	Coder 1
5	Baseline	00:00:18.400000	00:00:20.100000	00:00:01.700000	AD38	KV 8.eaf	Coder 1
5	Baseline	00:00:21.500000	00:00:23.100000	00:00:01.600000	AD38	KV 8.eaf	Coder 1
5	Baseline	00:00:24.300000	00:00:26.900000	00:00:02.700000	AD38	KV 8.eaf	Coder 1
5	Baseline	00:00:28.400000	00:00:30.100000	00:00:01.800000	AD38	KV 8.eaf	Coder 1
5	Baseline	00:00:00.100000	00:00:00.500000	00:00:00.500000	EAD101	KV 8.eaf	Coder 1
5	Baseline	00:00:00.600000	00:00:01.100000	00:00:00.600000	EAD104	KV 8.eaf	Coder 1
5	Baseline	00:00:01.500000	00:00:02	00:00:00.500000	EAD104	KV 8.eaf	Coder 1
5	Baseline	00:00:02.100000	00:00:02.500000	00:00:00.400000	EAD101	KV 8.eaf	Coder 1
5	Baseline	00:00:04.300000	00:00:04.900000	00:00:00.600000	EAD101	KV 8.eaf	Coder 1
5	Baseline	00:00:06.700000	00:00:07.300000	00:00:00.600000	EAD104	KV 8.eaf	Coder 1
5	Baseline	00:00:07.500000	00:00:08.100000	00:00:00.600000	EAD101	KV 8.eaf	Coder 1
5	Baseline	00:00:08.300000	00:00:08.600000	00:00:00.400000	EAD104	KV 8.eaf	Coder 1
5	Baseline	00:00:10.300000	00:00:11	00:00:00.700000	EAD101	KV 8.eaf	Coder 1
5	Baseline	00:00:19.800000	00:00:20.300000	00:00:00.500000	EAD104	KV 8.eaf	Coder 1
5	Baseline	00:00:20.300000	00:00:21.300000	00:00:01	EAD101	KV 8.eaf	Coder 1
5	Baseline	00:00:22.100000	00:00:23.100000	00:00:01	EAD104	KV 8.eaf	Coder 1
5	Baseline	00:00:23.100000	00:00:23.500000	00:00:00.400000	EAD101	KV 8.eaf	Coder 1
5	Baseline	00:00:24	00:00:25.200000	00:00:01.200000	EAD101	KV 8.eaf	Coder 1
5	Baseline	00:00:26.300000	00:00:26.900000	00:00:00.600000	EAD104	KV 8.eaf	Coder 1
5	Baseline	00:00:27.600000	00:00:28.100000	00:00:00.600000	EAD101	KV 8.eaf	Coder 1
5	Baseline	00:00:00	00:00:00.300000	00:00:00.300000	AU145	KV 8.eaf	Coder 1
5	Baseline	00:00:00.400000	00:00:04.200000	00:00:03.800000	AU101	KV 8.eaf	Coder 1
5	Baseline	00:00:04.200000	00:00:04.700000	00:00:00.500000	AU145	KV 8.eaf	Coder 1
5	Baseline	00:00:04.800000	00:00:06.500000	00:00:01.700000	AU101	KV 8.eaf	Coder 1
5	Baseline	00:00:06.500000	00:00:06.800000	00:00:00.300000	AU47	KV 8.eaf	Coder 1
5	Baseline	00:00:06.800000	00:00:08.600000	00:00:01.800000	AU101	KV 8.eaf	Coder 1
5	Baseline	00:00:08.600000	00:00:09.100000	00:00:00.500000	AU145	KV 8.eaf	Coder 1
5	Baseline	00:00:09.100000	00:00:11.400000	00:00:02.300000	AU101	KV 8.eaf	Coder 1
5	Baseline	00:00:11.400000	00:00:11.800000	00:00:00.400000	AU47	KV 8.eaf	Coder 1
5	Baseline	00:00:11.800000	00:00:13.400000	00:00:01.600000	AU101	KV 8.eaf	Coder 1
5	Baseline	00:00:13.400000	00:00:13.900000	00:00:00.500000	AU145	KV 8.eaf	Coder 1
5	Baseline	00:00:14	00:00:14.500000	00:00:00.500000	AU101	KV 8.eaf	Coder 1
5	Baseline	00:00:14.500000	00:00:14.900000	00:00:00.400000	AU47	KV 8.eaf	Coder 1
5	Baseline	00:00:14.900000	00:00:22.600000	00:00:07.700000	AU101	KV 8.eaf	Coder 1
5	Baseline	00:00:22.600000	00:00:23.200000	00:00:00.600000	AU145	KV 8.eaf	Coder 1
5	Baseline	00:00:23.200000	00:00:25.200000	00:00:02	AU101	KV 8.eaf	Coder 1
5	Baseline	00:00:25.200000	00:00:25.500000	00:00:00.300000	AU145	KV 8.eaf	Coder 1
5	Baseline	00:00:25.500000	00:00:30.100000	00:00:04.700000	AU101	KV 8.eaf	Coder 1
5	Baseline	00:00:04.600000	00:00:05.800000	00:00:01.200000	AD38	KV 8.eaf	Coder 2
5	Baseline	00:00:07.400000	00:00:08.500000	00:00:01.100000	AD38	KV 8.eaf	Coder 2
5	Baseline	00:00:10.500000	00:00:19.800000	00:00:09.300000	AD38	KV 8.eaf	Coder 2
5	Baseline	00:00:21.300000	00:00:23.100000	00:00:01.900000	AD38	KV 8.eaf	Coder 2
5	Baseline	00:00:25.700000	00:00:27.100000	00:00:01.400000	AD38	KV 8.eaf	Coder 2
5	Baseline	00:00:28.500000	00:00:29.900000	00:00:01.400000	AD38	KV 8.eaf	Coder 2
5	Baseline	00:00:03.400000	00:00:04.200000	00:00:00.800000	AU101	KV 8.eaf	Coder 2
5	Baseline	00:00:04.300000	00:00:04.800000	00:00:00.600000	AU145	KV 8.eaf	Coder 2
5	Baseline	00:00:04.800000	00:00:06.600000	00:00:01.700000	AU101	KV 8.eaf	Coder 2
5	Baseline	00:00:06.600000	00:00:07	00:00:00.400000	AU47	KV 8.eaf	Coder 2
5	Baseline	00:00:07	00:00:08.500000	00:00:01.500000	AU101	KV 8.eaf	Coder 2
5	Baseline	00:00:08.500000	00:00:09	00:00:00.500000	AU145	KV 8.eaf	Coder 2
5	Baseline	00:00:10.900000	00:00:11.900000	00:00:01	AU145	KV 8.eaf	Coder 2
5	Baseline	00:00:11.900000	00:00:13.500000	00:00:01.600000	AU101	KV 8.eaf	Coder 2
5	Baseline	00:00:13.500000	00:00:14	00:00:00.500000	AU47	KV 8.eaf	Coder 2
5	Baseline	00:00:14.400000	00:00:14.900000	00:00:00.500000	AU47	KV 8.eaf	Coder 2
5	Baseline	00:00:17.900000	00:00:18.600000	00:00:00.700000	AU145	KV 8.eaf	Coder 2
5	Baseline	00:00:18.700000	00:00:19.100000	00:00:00.500000	AU47	KV 8.eaf	Coder 2
5	Baseline	00:00:22.300000	00:00:23.100000	00:00:00.800000	AU145	KV 8.eaf	Coder 2
5	Baseline	00:00:23.100000	00:00:24.200000	00:00:01.100000	AU47	KV 8.eaf	Coder 2
5	Baseline	00:00:24.200000	00:00:24.700000	00:00:00.500000	AU145	KV 8.eaf	Coder 2
5	Baseline	00:00:24.700000	00:00:25.200000	00:00:00.500000	AU101	KV 8.eaf	Coder 2
5	Baseline	00:00:25.200000	00:00:25.700000	00:00:00.500000	AU47	KV 8.eaf	Coder 2
5	Baseline	00:00:25.900000	00:00:26.700000	00:00:00.900000	AU101	KV 8.eaf	Coder 2
5	Baseline	00:00:26.800000	00:00:27.600000	00:00:00.800000	AU101	KV 8.eaf	Coder 2
5	Baseline	00:00:28	00:00:30	00:00:02	AU101	KV 8.eaf	Coder 2
5	Baseline	00:00:00	00:00:00.600000	00:00:00.600000	EAD101	KV 8.eaf	Coder 2
5	Baseline	00:00:00.600000	00:00:01.700000	00:00:01.100000	EAD104	KV 8.eaf	Coder 2
5	Baseline	00:00:01.900000	00:00:02.200000	00:00:00.400000	EAD104	KV 8.eaf	Coder 2
5	Baseline	00:00:04.400000	00:00:05.300000	00:00:00.900000	EAD101	KV 8.eaf	Coder 2
5	Baseline	00:00:06.200000	00:00:07.300000	00:00:01	EAD104	KV 8.eaf	Coder 2
5	Baseline	00:00:07.500000	00:00:08	00:00:00.500000	EAD101	KV 8.eaf	Coder 2
5	Baseline	00:00:08.200000	00:00:08.700000	00:00:00.500000	EAD104	KV 8.eaf	Coder 2
5	Baseline	00:00:10	00:00:11	00:00:01	EAD101	KV 8.eaf	Coder 2
5	Baseline	00:00:11.800000	00:00:12.200000	00:00:00.500000	EAD104	KV 8.eaf	Coder 2
5	Baseline	00:00:13	00:00:13.500000	00:00:00.500000	EAD104	KV 8.eaf	Coder 2
5	Baseline	00:00:13.600000	00:00:14.100000	00:00:00.500000	EAD101	KV 8.eaf	Coder 2
5	Baseline	00:00:14.700000	00:00:14.900000	00:00:00.300000	EAD104	KV 8.eaf	Coder 2
5	Baseline	00:00:15.400000	00:00:16.400000	00:00:01	EAD104	KV 8.eaf	Coder 2
5	Baseline	00:00:17.100000	00:00:17.800000	00:00:00.700000	EAD101	KV 8.eaf	Coder 2
5	Baseline	00:00:17.800000	00:00:18.500000	00:00:00.700000	EAD104	KV 8.eaf	Coder 2
5	Baseline	00:00:18.500000	00:00:19.100000	00:00:00.500000	EAD101	KV 8.eaf	Coder 2
5	Baseline	00:00:19.100000	00:00:19.800000	00:00:00.600000	EAD101	KV 8.eaf	Coder 2
5	Baseline	00:00:19.800000	00:00:20.500000	00:00:00.700000	EAD104	KV 8.eaf	Coder 2
5	Baseline	00:00:20.500000	00:00:21.300000	00:00:00.700000	EAD101	KV 8.eaf	Coder 2
5	Baseline	00:00:21.700000	00:00:22.900000	00:00:01.200000	EAD104	KV 8.eaf	Coder 2
5	Baseline	00:00:22.900000	00:00:23.500000	00:00:00.600000	EAD101	KV 8.eaf	Coder 2
5	Baseline	00:00:25.400000	00:00:26.800000	00:00:01.500000	EAD104	KV 8.eaf	Coder 2
5	Baseline	00:00:27.400000	00:00:28.300000	00:00:00.900000	EAD101	KV 8.eaf	Coder 2
5	Baseline	00:00:28.300000	00:00:28.600000	00:00:00.300000	EAD104	KV 8.eaf	Coder 2
5	Baseline	00:00:28.600000	00:00:29.200000	00:00:00.600000	EAD101	KV 8.eaf	Coder 2
5	Baseline	00:00:29.300000	00:00:29.900000	00:00:00.700000	EAD104	KV 8.eaf	Coder 2
5	Baseline	00:00:07.500000	00:00:08.600000	00:00:01	AD38	KV 8.eaf	Coder 3
5	Baseline	00:00:11.700000	00:00:12.900000	00:00:01.200000	AD38	KV 8.eaf	Coder 3
5	Baseline	00:00:15.200000	00:00:17.900000	00:00:02.700000	AD38	KV 8.eaf	Coder 3
5	Baseline	00:00:28.500000	00:00:29.900000	00:00:01.400000	AD38	KV 8.eaf	Coder 3
5	Baseline	00:00:00	00:00:00.400000	00:00:00.400000	EAD101	KV 8.eaf	Coder 3
5	Baseline	00:00:00.700000	00:00:01.800000	00:00:01.100000	EAD104	KV 8.eaf	Coder 3
5	Baseline	00:00:01.900000	00:00:02.300000	00:00:00.400000	EAD104	KV 8.eaf	Coder 3
5	Baseline	00:00:02.400000	00:00:02.700000	00:00:00.300000	EAD101	KV 8.eaf	Coder 3
5	Baseline	00:00:04.800000	00:00:05.400000	00:00:00.600000	EAD101	KV 8.eaf	Coder 3
5	Baseline	00:00:06.700000	00:00:07.400000	00:00:00.700000	EAD104	KV 8.eaf	Coder 3
5	Baseline	00:00:07.500000	00:00:08.100000	00:00:00.600000	EAD101	KV 8.eaf	Coder 3
5	Baseline	00:00:08.300000	00:00:08.800000	00:00:00.500000	EAD104	KV 8.eaf	Coder 3
5	Baseline	00:00:10.500000	00:00:11.300000	00:00:00.900000	EAD101	KV 8.eaf	Coder 3
5	Baseline	00:00:12.500000	00:00:13.400000	00:00:00.900000	EAD104	KV 8.eaf	Coder 3
5	Baseline	00:00:13.400000	00:00:14.100000	00:00:00.700000	EAD101	KV 8.eaf	Coder 3
5	Baseline	00:00:14.800000	00:00:15.100000	00:00:00.300000	EAD104	KV 8.eaf	Coder 3
5	Baseline	00:00:15.100000	00:00:15.500000	00:00:00.300000	EAD101	KV 8.eaf	Coder 3
5	Baseline	00:00:15.500000	00:00:16.500000	00:00:00.900000	EAD104	KV 8.eaf	Coder 3
5	Baseline	00:00:16.700000	00:00:17.200000	00:00:00.500000	EAD101	KV 8.eaf	Coder 3
5	Baseline	00:00:17.800000	00:00:18.500000	00:00:00.600000	EAD104	KV 8.eaf	Coder 3
5	Baseline	00:00:18.500000	00:00:18.900000	00:00:00.500000	EAD101	KV 8.eaf	Coder 3
5	Baseline	00:00:19.100000	00:00:19.700000	00:00:00.600000	EAD101	KV 8.eaf	Coder 3
5	Baseline	00:00:20	00:00:20.600000	00:00:00.600000	EAD104	KV 8.eaf	Coder 3
5	Baseline	00:00:20.700000	00:00:21.400000	00:00:00.700000	EAD101	KV 8.eaf	Coder 3
5	Baseline	00:00:22	00:00:23.100000	00:00:01	EAD104	KV 8.eaf	Coder 3
5	Baseline	00:00:23.100000	00:00:23.600000	00:00:00.500000	EAD101	KV 8.eaf	Coder 3
5	Baseline	00:00:24.700000	00:00:25.500000	00:00:00.900000	EAD101	KV 8.eaf	Coder 3
5	Baseline	00:00:26.100000	00:00:26.700000	00:00:00.700000	EAD104	KV 8.eaf	Coder 3
5	Baseline	00:00:27.700000	00:00:28.500000	00:00:00.800000	EAD101	KV 8.eaf	Coder 3
5	Baseline	00:00:28.500000	00:00:28.800000	00:00:00.300000	EAD104	KV 8.eaf	Coder 3
5	Baseline	00:00:28.800000	00:00:29.100000	00:00:00.300000	EAD101	KV 8.eaf	Coder 3
5	Baseline	00:00:29.500000	00:00:29.900000	00:00:00.400000	EAD104	KV 8.eaf	Coder 3
5	Baseline	00:00:03.600000	00:00:04.100000	00:00:00.500000	AU101	KV 8.eaf	Coder 3
5	Baseline	00:00:04.400000	00:00:04.700000	00:00:00.400000	AU47	KV 8.eaf	Coder 3
5	Baseline	00:00:04.800000	00:00:06.700000	00:00:01.900000	AU101	KV 8.eaf	Coder 3
5	Baseline	00:00:08.600000	00:00:08.900000	00:00:00.300000	AU145	KV 8.eaf	Coder 3
5	Baseline	00:00:11.400000	00:00:11.700000	00:00:00.200000	AU47	KV 8.eaf	Coder 3
5	Baseline	00:00:11.800000	00:00:13.600000	00:00:01.800000	AU101	KV 8.eaf	Coder 3
5	Baseline	00:00:18.200000	00:00:18.500000	00:00:00.300000	AU47	KV 8.eaf	Coder 3
5	Baseline	00:00:22.700000	00:00:23	00:00:00.300000	AU47	KV 8.eaf	Coder 3
5	Baseline	00:00:23.500000	00:00:24.300000	00:00:00.800000	AU101	KV 8.eaf	Coder 3
5	Baseline	00:00:24.300000	00:00:24.600000	00:00:00.300000	AU145	KV 8.eaf	Coder 3
5	Baseline	00:00:25.200000	00:00:25.500000	00:00:00.300000	AU47	KV 8.eaf	Coder 3
5	Baseline	00:00:26.900000	00:00:27.900000	00:00:01.100000	AU101	KV 8.eaf	Coder 3
5	Baseline	00:00:27.900000	00:00:29.900000	00:00:02	AU101	KV 8.eaf	Coder 3
5	Transportation	00:00:12.400000	00:00:13.300000	00:00:01	AD1	Media 60.eaf	Coder 1
5	Transportation	00:00:00.800000	00:00:02.100000	00:00:01.200000	AD38	Media 60.eaf	Coder 1
5	Transportation	00:00:16.900000	00:00:18	00:00:01.100000	AD38	Media 60.eaf	Coder 1
5	Transportation	00:00:22.300000	00:00:23.200000	00:00:00.900000	AD38	Media 60.eaf	Coder 1
5	Transportation	00:00:00.900000	00:00:01.200000	00:00:00.300000	EAD101	Media 60.eaf	Coder 1
5	Transportation	00:00:01.200000	00:00:01.500000	00:00:00.300000	EAD104	Media 60.eaf	Coder 1
5	Transportation	00:00:01.800000	00:00:02.200000	00:00:00.400000	EAD101	Media 60.eaf	Coder 1
5	Transportation	00:00:05.200000	00:00:05.400000	00:00:00.200000	EAD101	Media 60.eaf	Coder 1
5	Transportation	00:00:06	00:00:06.200000	00:00:00.200000	EAD101	Media 60.eaf	Coder 1
5	Transportation	00:00:06.300000	00:00:06.500000	00:00:00.200000	EAD104	Media 60.eaf	Coder 1
5	Transportation	00:00:06.600000	00:00:06.800000	00:00:00.200000	EAD104	Media 60.eaf	Coder 1
5	Transportation	00:00:07	00:00:07.300000	00:00:00.300000	EAD101	Media 60.eaf	Coder 1
5	Transportation	00:00:07.500000	00:00:07.800000	00:00:00.300000	EAD104	Media 60.eaf	Coder 1
5	Transportation	00:00:08.200000	00:00:08.700000	00:00:00.500000	EAD101	Media 60.eaf	Coder 1
5	Transportation	00:00:09	00:00:09.200000	00:00:00.200000	EAD104	Media 60.eaf	Coder 1
5	Transportation	00:00:09.300000	00:00:09.600000	00:00:00.300000	EAD101	Media 60.eaf	Coder 1
5	Transportation	00:00:09.800000	00:00:10.100000	00:00:00.400000	EAD104	Media 60.eaf	Coder 1
5	Transportation	00:00:10.100000	00:00:10.300000	00:00:00.200000	EAD104	Media 60.eaf	Coder 1
5	Transportation	00:00:10.400000	00:00:10.600000	00:00:00.200000	EAD101	Media 60.eaf	Coder 1
5	Transportation	00:00:11.100000	00:00:11.300000	00:00:00.200000	EAD104	Media 60.eaf	Coder 1
5	Transportation	00:00:11.400000	00:00:11.600000	00:00:00.200000	EAD101	Media 60.eaf	Coder 1
5	Transportation	00:00:15.200000	00:00:15.400000	00:00:00.100000	EAD104	Media 60.eaf	Coder 1
5	Transportation	00:00:15.400000	00:00:15.700000	00:00:00.300000	EAD101	Media 60.eaf	Coder 1
5	Transportation	00:00:16.600000	00:00:16.800000	00:00:00.200000	EAD104	Media 60.eaf	Coder 1
5	Transportation	00:00:20.200000	00:00:20.400000	00:00:00.300000	EAD104	Media 60.eaf	Coder 1
5	Transportation	00:00:22.100000	00:00:22.300000	00:00:00.200000	EAD101	Media 60.eaf	Coder 1
5	Transportation	00:00:22.400000	00:00:22.700000	00:00:00.300000	EAD104	Media 60.eaf	Coder 1
5	Transportation	00:00:23.600000	00:00:23.900000	00:00:00.200000	EAD104	Media 60.eaf	Coder 1
5	Transportation	00:00:24.200000	00:00:24.400000	00:00:00.300000	EAD101	Media 60.eaf	Coder 1
5	Transportation	00:00:24.900000	00:00:25.300000	00:00:00.400000	EAD104	Media 60.eaf	Coder 1
5	Transportation	00:00:27.900000	00:00:28.400000	00:00:00.500000	EAD101	Media 60.eaf	Coder 1
5	Transportation	00:00:00	00:00:02.900000	00:00:02.900000	AU101	Media 60.eaf	Coder 1
5	Transportation	00:00:02.900000	00:00:03.300000	00:00:00.400000	AU47	Media 60.eaf	Coder 1
5	Transportation	00:00:04.200000	00:00:04.500000	00:00:00.300000	AU145	Media 60.eaf	Coder 1
5	Transportation	00:00:05.100000	00:00:05.200000	00:00:00.200000	AU145	Media 60.eaf	Coder 1
5	Transportation	00:00:05.300000	00:00:09.100000	00:00:03.800000	AU101	Media 60.eaf	Coder 1
5	Transportation	00:00:09.100000	00:00:09.500000	00:00:00.400000	AU47	Media 60.eaf	Coder 1
5	Transportation	00:00:09.500000	00:00:11.300000	00:00:01.800000	AU101	Media 60.eaf	Coder 1
5	Transportation	00:00:11.400000	00:00:11.500000	00:00:00.100000	AU145	Media 60.eaf	Coder 1
5	Transportation	00:00:11.500000	00:00:12.200000	00:00:00.700000	AU101	Media 60.eaf	Coder 1
5	Transportation	00:00:12.200000	00:00:12.400000	00:00:00.200000	AU145	Media 60.eaf	Coder 1
5	Transportation	00:00:12.400000	00:00:13.900000	00:00:01.500000	AU5	Media 60.eaf	Coder 1
5	Transportation	00:00:13.900000	00:00:15.900000	00:00:02	AU101	Media 60.eaf	Coder 1
5	Transportation	00:00:16	00:00:16.100000	00:00:00.200000	AU47	Media 60.eaf	Coder 1
5	Transportation	00:00:17.500000	00:00:17.700000	00:00:00.200000	AU145	Media 60.eaf	Coder 1
5	Transportation	00:00:19.900000	00:00:20.700000	00:00:00.800000	AU101	Media 60.eaf	Coder 1
5	Transportation	00:00:20.700000	00:00:20.900000	00:00:00.200000	AU47	Media 60.eaf	Coder 1
5	Transportation	00:00:21	00:00:25.700000	00:00:04.800000	AU101	Media 60.eaf	Coder 1
5	Transportation	00:00:25.700000	00:00:25.900000	00:00:00.100000	AU145	Media 60.eaf	Coder 1
5	Transportation	00:00:08.200000	00:00:12.500000	00:00:04.300000	AD85	Media 60.eaf	Coder 1
5	Transportation	00:00:00	00:00:02.200000	00:00:02.200000	AD38	Media 60.eaf	Coder 2
5	Transportation	00:00:02.500000	00:00:03.500000	00:00:01	AD38	Media 60.eaf	Coder 2
5	Transportation	00:00:05	00:00:08.300000	00:00:03.400000	AD38	Media 60.eaf	Coder 2
5	Transportation	00:00:13.500000	00:00:18.400000	00:00:05	AD38	Media 60.eaf	Coder 2
5	Transportation	00:00:20.400000	00:00:27	00:00:06.500000	AD38	Media 60.eaf	Coder 2
5	Transportation	00:00:00	00:00:02.200000	00:00:02.200000	AU101	Media 60.eaf	Coder 2
5	Transportation	00:00:02.200000	00:00:02.600000	00:00:00.400000	AU145	Media 60.eaf	Coder 2
5	Transportation	00:00:02.600000	00:00:03	00:00:00.400000	AU101	Media 60.eaf	Coder 2
5	Transportation	00:00:03	00:00:03.300000	00:00:00.300000	AU145	Media 60.eaf	Coder 2
5	Transportation	00:00:03.300000	00:00:12	00:00:08.600000	AU101	Media 60.eaf	Coder 2
5	Transportation	00:00:12	00:00:12.600000	00:00:00.700000	AU145	Media 60.eaf	Coder 2
5	Transportation	00:00:12.600000	00:00:15.200000	00:00:02.500000	AU101	Media 60.eaf	Coder 2
5	Transportation	00:00:15.200000	00:00:15.400000	00:00:00.200000	AU145	Media 60.eaf	Coder 2
5	Transportation	00:00:15.700000	00:00:16.100000	00:00:00.400000	AU47	Media 60.eaf	Coder 2
5	Transportation	00:00:16.900000	00:00:17.600000	00:00:00.600000	AU101	Media 60.eaf	Coder 2
5	Transportation	00:00:17.600000	00:00:17.800000	00:00:00.200000	AU145	Media 60.eaf	Coder 2
5	Transportation	00:00:19.800000	00:00:20.800000	00:00:00.900000	AU101	Media 60.eaf	Coder 2
5	Transportation	00:00:20.800000	00:00:21	00:00:00.300000	AU47	Media 60.eaf	Coder 2
5	Transportation	00:00:21	00:00:23	00:00:02	AU101	Media 60.eaf	Coder 2
5	Transportation	00:00:23	00:00:23.200000	00:00:00.200000	AU145	Media 60.eaf	Coder 2
5	Transportation	00:00:23.200000	00:00:28.300000	00:00:05.100000	AU101	Media 60.eaf	Coder 2
5	Transportation	00:00:00	00:00:03.500000	00:00:03.500000	AU18	Media 60.eaf	Coder 2
5	Transportation	00:00:12.700000	00:00:17.900000	00:00:05.200000	AU18	Media 60.eaf	Coder 2
5	Transportation	00:00:20.100000	00:00:24.400000	00:00:04.300000	AU18	Media 60.eaf	Coder 2
5	Transportation	00:00:25.800000	00:00:28.100000	00:00:02.300000	AU18	Media 60.eaf	Coder 2
5	Transportation	00:00:08.600000	00:00:09.200000	00:00:00.600000	VC72	Media 60.eaf	Coder 2
5	Transportation	00:00:09.700000	00:00:10.400000	00:00:00.700000	VC72	Media 60.eaf	Coder 2
5	Transportation	00:00:10.900000	00:00:12.100000	00:00:01.200000	VC72	Media 60.eaf	Coder 2
5	Transportation	00:00:17.300000	00:00:17.700000	00:00:00.400000	VC72	Media 60.eaf	Coder 2
5	Transportation	00:00:28.300000	00:00:29.500000	00:00:01.200000	VC73	Media 60.eaf	Coder 2
5	Transportation	00:00:06.400000	00:00:12.700000	00:00:06.300000	AD85	Media 60.eaf	Coder 2
5	Transportation	00:00:18.100000	00:00:18.800000	00:00:00.800000	AD81	Media 60.eaf	Coder 2
5	Transportation	00:00:00.600000	00:00:01.200000	00:00:00.600000	EAD101	Media 60.eaf	Coder 2
5	Transportation	00:00:01.200000	00:00:01.500000	00:00:00.400000	EAD104	Media 60.eaf	Coder 2
5	Transportation	00:00:01.800000	00:00:02.200000	00:00:00.400000	EAD101	Media 60.eaf	Coder 2
5	Transportation	00:00:02.200000	00:00:02.600000	00:00:00.400000	EAD104	Media 60.eaf	Coder 2
5	Transportation	00:00:02.900000	00:00:03.300000	00:00:00.500000	EAD101	Media 60.eaf	Coder 2
5	Transportation	00:00:04.300000	00:00:04.800000	00:00:00.500000	EAD104	Media 60.eaf	Coder 2
5	Transportation	00:00:05	00:00:05.500000	00:00:00.500000	EAD101	Media 60.eaf	Coder 2
5	Transportation	00:00:05.700000	00:00:06.300000	00:00:00.600000	EAD101	Media 60.eaf	Coder 2
5	Transportation	00:00:06.300000	00:00:06.500000	00:00:00.200000	EAD104	Media 60.eaf	Coder 2
5	Transportation	00:00:06.500000	00:00:06.800000	00:00:00.300000	EAD104	Media 60.eaf	Coder 2
5	Transportation	00:00:06.800000	00:00:07.200000	00:00:00.500000	EAD101	Media 60.eaf	Coder 2
5	Transportation	00:00:07.200000	00:00:07.700000	00:00:00.500000	EAD104	Media 60.eaf	Coder 2
5	Transportation	00:00:08	00:00:08.400000	00:00:00.400000	EAD101	Media 60.eaf	Coder 2
5	Transportation	00:00:08.900000	00:00:09.300000	00:00:00.500000	EAD104	Media 60.eaf	Coder 2
5	Transportation	00:00:09.300000	00:00:09.800000	00:00:00.500000	EAD101	Media 60.eaf	Coder 2
5	Transportation	00:00:09.900000	00:00:10.200000	00:00:00.300000	EAD104	Media 60.eaf	Coder 2
5	Transportation	00:00:10.400000	00:00:10.600000	00:00:00.200000	EAD101	Media 60.eaf	Coder 2
5	Transportation	00:00:11	00:00:11.300000	00:00:00.300000	EAD104	Media 60.eaf	Coder 2
5	Transportation	00:00:11.400000	00:00:11.600000	00:00:00.300000	EAD101	Media 60.eaf	Coder 2
5	Transportation	00:00:11.600000	00:00:11.800000	00:00:00.200000	EAD104	Media 60.eaf	Coder 2
5	Transportation	00:00:15.200000	00:00:15.400000	00:00:00.200000	EAD104	Media 60.eaf	Coder 2
5	Transportation	00:00:15.400000	00:00:15.600000	00:00:00.200000	EAD101	Media 60.eaf	Coder 2
5	Transportation	00:00:16.100000	00:00:16.300000	00:00:00.200000	EAD104	Media 60.eaf	Coder 2
5	Transportation	00:00:20.200000	00:00:20.400000	00:00:00.200000	EAD104	Media 60.eaf	Coder 2
5	Transportation	00:00:20.600000	00:00:20.700000	00:00:00.200000	EAD101	Media 60.eaf	Coder 2
5	Transportation	00:00:20.700000	00:00:21.100000	00:00:00.400000	EAD104	Media 60.eaf	Coder 2
5	Transportation	00:00:21.900000	00:00:22.300000	00:00:00.400000	EAD101	Media 60.eaf	Coder 2
5	Transportation	00:00:22.400000	00:00:22.700000	00:00:00.300000	EAD104	Media 60.eaf	Coder 2
5	Transportation	00:00:23.600000	00:00:23.900000	00:00:00.400000	EAD104	Media 60.eaf	Coder 2
5	Transportation	00:00:24.100000	00:00:24.500000	00:00:00.300000	EAD101	Media 60.eaf	Coder 2
5	Transportation	00:00:24.900000	00:00:25.400000	00:00:00.500000	EAD104	Media 60.eaf	Coder 2
5	Transportation	00:00:26.300000	00:00:26.500000	00:00:00.300000	EAD101	Media 60.eaf	Coder 2
5	Transportation	00:00:26.700000	00:00:27	00:00:00.300000	EAD104	Media 60.eaf	Coder 2
5	Transportation	00:00:28	00:00:28.500000	00:00:00.500000	EAD101	Media 60.eaf	Coder 2
5	Transportation	00:00:29	00:00:29.300000	00:00:00.300000	EAD104	Media 60.eaf	Coder 2
5	Transportation	00:00:00.800000	00:00:01.900000	00:00:01.100000	AD38	Media 60.eaf	Coder 3
5	Transportation	00:00:02.300000	00:00:03.300000	00:00:00.900000	AD38	Media 60.eaf	Coder 3
5	Transportation	00:00:04.700000	00:00:05.600000	00:00:01	AD38	Media 60.eaf	Coder 3
5	Transportation	00:00:13.500000	00:00:14.500000	00:00:01.100000	AD38	Media 60.eaf	Coder 3
5	Transportation	00:00:17	00:00:18.200000	00:00:01.300000	AD38	Media 60.eaf	Coder 3
5	Transportation	00:00:21.200000	00:00:22.300000	00:00:01.100000	AD38	Media 60.eaf	Coder 3
5	Transportation	00:00:22.500000	00:00:23.300000	00:00:00.900000	AD38	Media 60.eaf	Coder 3
5	Transportation	00:00:25.900000	00:00:26.500000	00:00:00.600000	AD38	Media 60.eaf	Coder 3
5	Transportation	00:00:00.900000	00:00:01.300000	00:00:00.400000	EAD101	Media 60.eaf	Coder 3
5	Transportation	00:00:01.300000	00:00:01.600000	00:00:00.300000	EAD104	Media 60.eaf	Coder 3
5	Transportation	00:00:01.900000	00:00:02.200000	00:00:00.400000	EAD101	Media 60.eaf	Coder 3
5	Transportation	00:00:02.200000	00:00:02.700000	00:00:00.400000	EAD104	Media 60.eaf	Coder 3
5	Transportation	00:00:03.100000	00:00:03.400000	00:00:00.300000	EAD101	Media 60.eaf	Coder 3
5	Transportation	00:00:04.600000	00:00:04.900000	00:00:00.300000	EAD104	Media 60.eaf	Coder 3
5	Transportation	00:00:05.200000	00:00:05.600000	00:00:00.400000	EAD101	Media 60.eaf	Coder 3
5	Transportation	00:00:06	00:00:06.300000	00:00:00.400000	EAD101	Media 60.eaf	Coder 3
5	Transportation	00:00:06.300000	00:00:06.500000	00:00:00.200000	EAD104	Media 60.eaf	Coder 3
5	Transportation	00:00:06.600000	00:00:06.800000	00:00:00.200000	EAD104	Media 60.eaf	Coder 3
5	Transportation	00:00:07	00:00:07.400000	00:00:00.400000	EAD101	Media 60.eaf	Coder 3
5	Transportation	00:00:07.500000	00:00:07.800000	00:00:00.300000	EAD104	Media 60.eaf	Coder 3
5	Transportation	00:00:08	00:00:08.400000	00:00:00.400000	EAD101	Media 60.eaf	Coder 3
5	Transportation	00:00:09	00:00:09.300000	00:00:00.300000	EAD104	Media 60.eaf	Coder 3
5	Transportation	00:00:09.400000	00:00:09.900000	00:00:00.500000	EAD101	Media 60.eaf	Coder 3
5	Transportation	00:00:10	00:00:10.300000	00:00:00.300000	EAD104	Media 60.eaf	Coder 3
5	Transportation	00:00:10.300000	00:00:10.600000	00:00:00.300000	EAD101	Media 60.eaf	Coder 3
5	Transportation	00:00:11	00:00:11.400000	00:00:00.400000	EAD104	Media 60.eaf	Coder 3
5	Transportation	00:00:11.400000	00:00:11.600000	00:00:00.200000	EAD101	Media 60.eaf	Coder 3
5	Transportation	00:00:11.600000	00:00:11.900000	00:00:00.300000	EAD104	Media 60.eaf	Coder 3
5	Transportation	00:00:15.300000	00:00:15.400000	00:00:00.100000	EAD104	Media 60.eaf	Coder 3
5	Transportation	00:00:15.400000	00:00:15.600000	00:00:00.200000	EAD101	Media 60.eaf	Coder 3
5	Transportation	00:00:16.600000	00:00:16.900000	00:00:00.300000	EAD104	Media 60.eaf	Coder 3
5	Transportation	00:00:17.500000	00:00:17.900000	00:00:00.400000	EAD101	Media 60.eaf	Coder 3
5	Transportation	00:00:20	00:00:20.200000	00:00:00.200000	EAD101	Media 60.eaf	Coder 3
5	Transportation	00:00:20.200000	00:00:20.400000	00:00:00.200000	EAD104	Media 60.eaf	Coder 3
5	Transportation	00:00:22.100000	00:00:22.400000	00:00:00.300000	EAD101	Media 60.eaf	Coder 3
5	Transportation	00:00:22.400000	00:00:22.700000	00:00:00.300000	EAD104	Media 60.eaf	Coder 3
5	Transportation	00:00:23.700000	00:00:24	00:00:00.300000	EAD104	Media 60.eaf	Coder 3
5	Transportation	00:00:24.100000	00:00:24.400000	00:00:00.400000	EAD101	Media 60.eaf	Coder 3
5	Transportation	00:00:24.900000	00:00:25.400000	00:00:00.500000	EAD104	Media 60.eaf	Coder 3
5	Transportation	00:00:26.900000	00:00:27.300000	00:00:00.400000	EAD104	Media 60.eaf	Coder 3
5	Transportation	00:00:28.100000	00:00:28.500000	00:00:00.400000	EAD101	Media 60.eaf	Coder 3
5	Transportation	00:00:00	00:00:02.300000	00:00:02.300000	AU101	Media 60.eaf	Coder 3
5	Transportation	00:00:02.300000	00:00:02.400000	00:00:00.100000	AU47	Media 60.eaf	Coder 3
5	Transportation	00:00:02.400000	00:00:03	00:00:00.600000	AU101	Media 60.eaf	Coder 3
5	Transportation	00:00:03	00:00:03.200000	00:00:00.200000	AU145	Media 60.eaf	Coder 3
5	Transportation	00:00:04.300000	00:00:04.500000	00:00:00.200000	AU47	Media 60.eaf	Coder 3
5	Transportation	00:00:05.100000	00:00:05.300000	00:00:00.300000	AU47	Media 60.eaf	Coder 3
5	Transportation	00:00:05.400000	00:00:06.800000	00:00:01.400000	AU101	Media 60.eaf	Coder 3
5	Transportation	00:00:06.800000	00:00:07	00:00:00.200000	AU47	Media 60.eaf	Coder 3
5	Transportation	00:00:07.400000	00:00:09.200000	00:00:01.700000	AU101	Media 60.eaf	Coder 3
5	Transportation	00:00:09.200000	00:00:09.400000	00:00:00.200000	AU47	Media 60.eaf	Coder 3
5	Transportation	00:00:11.400000	00:00:11.600000	00:00:00.200000	AU47	Media 60.eaf	Coder 3
5	Transportation	00:00:11.700000	00:00:12.200000	00:00:00.400000	AU101	Media 60.eaf	Coder 3
5	Transportation	00:00:12.200000	00:00:12.300000	00:00:00.200000	AU145	Media 60.eaf	Coder 3
5	Transportation	00:00:12.400000	00:00:15.800000	00:00:03.400000	AU5	Media 60.eaf	Coder 3
5	Transportation	00:00:15.800000	00:00:16.200000	00:00:00.400000	AU47	Media 60.eaf	Coder 3
5	Transportation	00:00:16.800000	00:00:17	00:00:00.200000	AU145	Media 60.eaf	Coder 3
5	Transportation	00:00:17	00:00:17.500000	00:00:00.500000	AU101	Media 60.eaf	Coder 3
5	Transportation	00:00:17.500000	00:00:17.700000	00:00:00.200000	AU145	Media 60.eaf	Coder 3
5	Transportation	00:00:19.900000	00:00:20.800000	00:00:00.900000	AU5	Media 60.eaf	Coder 3
5	Transportation	00:00:20.800000	00:00:20.900000	00:00:00.100000	AU47	Media 60.eaf	Coder 3
5	Transportation	00:00:20.900000	00:00:23	00:00:02.100000	AU101	Media 60.eaf	Coder 3
5	Transportation	00:00:23	00:00:23.200000	00:00:00.200000	AU145	Media 60.eaf	Coder 3
5	Transportation	00:00:23.200000	00:00:23.900000	00:00:00.700000	AU5	Media 60.eaf	Coder 3
5	Transportation	00:00:25.800000	00:00:25.900000	00:00:00.200000	AU145	Media 60.eaf	Coder 3
5	Transportation	00:00:25.900000	00:00:26.200000	00:00:00.300000	AU5	Media 60.eaf	Coder 3
5	Transportation	00:00:28	00:00:28.300000	00:00:00.300000	AU47	Media 60.eaf	Coder 3
5	Transportation	00:00:01.700000	00:00:01.900000	00:00:00.200000	AU10	Media 60.eaf	Coder 3
5	Transportation	00:00:10	00:00:10.400000	00:00:00.400000	VC72	Media 60.eaf	Coder 3
5	Transportation	00:00:10.900000	00:00:11.300000	00:00:00.400000	VC72	Media 60.eaf	Coder 3
5	Transportation	00:00:11.400000	00:00:11.800000	00:00:00.400000	VC72	Media 60.eaf	Coder 3
5	Transportation	00:00:28.200000	00:00:29.900000	00:00:01.600000	VC74	Media 60.eaf	Coder 3
5	Transportation	00:00:12.400000	00:00:13.600000	00:00:01.200000	AD1	Media 60.eaf	Coder 3
5	Transportation	00:00:23.300000	00:00:23.400000	00:00:00.200000	AD1	Media 60.eaf	Coder 3
6	Baseline	00:00:23.500000	00:00:25	00:00:01.500000	AD38	KV 21.eaf	Coder 1
6	Baseline	00:00:26.200000	00:00:26.700000	00:00:00.500000	EAD104	KV 21.eaf	Coder 1
6	Baseline	00:00:26.700000	00:00:27.300000	00:00:00.600000	EAD101	KV 21.eaf	Coder 1
6	Baseline	00:00:00	00:00:00.800000	00:00:00.800000	AU101	KV 21.eaf	Coder 1
6	Baseline	00:00:00.900000	00:00:01.500000	00:00:00.600000	AU145	KV 21.eaf	Coder 1
6	Baseline	00:00:01.500000	00:00:13.200000	00:00:11.600000	AU101	KV 21.eaf	Coder 1
6	Baseline	00:00:13.200000	00:00:13.900000	00:00:00.700000	AU145	KV 21.eaf	Coder 1
6	Baseline	00:00:13.900000	00:00:21.900000	00:00:08	AU101	KV 21.eaf	Coder 1
6	Baseline	00:00:21.900000	00:00:22.400000	00:00:00.500000	AU145	KV 21.eaf	Coder 1
6	Baseline	00:00:22.500000	00:00:22.900000	00:00:00.500000	AD1	KV 21.eaf	Coder 1
6	Baseline	00:00:25.300000	00:00:25.700000	00:00:00.400000	AU145	KV 21.eaf	Coder 1
6	Baseline	00:00:27.600000	00:00:28	00:00:00.300000	AU145	KV 21.eaf	Coder 1
6	Baseline	00:00:25.900000	00:00:26.100000	00:00:00.300000	AU17	KV 21.eaf	Coder 1
6	Baseline	00:00:00.600000	00:00:02	00:00:01.400000	AD81	KV 21.eaf	Coder 1
6	Baseline	00:00:11	00:00:11.800000	00:00:00.900000	AD38	KV 21.eaf	Coder 2
6	Baseline	00:00:22.800000	00:00:24.900000	00:00:02.100000	AD38	KV 21.eaf	Coder 2
6	Baseline	00:00:00.800000	00:00:01.500000	00:00:00.700000	AU145	KV 21.eaf	Coder 2
6	Baseline	00:00:12.800000	00:00:13.800000	00:00:01	AU145	KV 21.eaf	Coder 2
6	Baseline	00:00:13.800000	00:00:21.500000	00:00:07.700000	AU101	KV 21.eaf	Coder 2
6	Baseline	00:00:21.600000	00:00:22.300000	00:00:00.800000	AU145	KV 21.eaf	Coder 2
6	Baseline	00:00:22.300000	00:00:23.600000	00:00:01.300000	AD1	KV 21.eaf	Coder 2
6	Baseline	00:00:23.700000	00:00:24.400000	00:00:00.700000	AU47	KV 21.eaf	Coder 2
6	Baseline	00:00:25.200000	00:00:25.700000	00:00:00.600000	AU145	KV 21.eaf	Coder 2
6	Baseline	00:00:27.400000	00:00:28	00:00:00.600000	AU47	KV 21.eaf	Coder 2
6	Baseline	00:00:28.500000	00:00:29.100000	00:00:00.500000	AU47	KV 21.eaf	Coder 2
6	Baseline	00:00:04	00:00:05.300000	00:00:01.300000	AU17	KV 21.eaf	Coder 2
6	Baseline	00:00:19	00:00:19.600000	00:00:00.600000	AU17	KV 21.eaf	Coder 2
6	Baseline	00:00:21.300000	00:00:22	00:00:00.700000	AUH13	KV 21.eaf	Coder 2
6	Baseline	00:00:22.800000	00:00:24.900000	00:00:02.100000	AU17	KV 21.eaf	Coder 2
6	Baseline	00:00:25.300000	00:00:26.300000	00:00:01	AU17	KV 21.eaf	Coder 2
6	Baseline	00:00:27	00:00:27.700000	00:00:00.600000	AUH13	KV 21.eaf	Coder 2
6	Baseline	00:00:00	00:00:02.100000	00:00:02.100000	AD81	KV 21.eaf	Coder 2
6	Baseline	00:00:25.600000	00:00:26.700000	00:00:01.100000	EAD104	KV 21.eaf	Coder 2
6	Baseline	00:00:26.700000	00:00:27.800000	00:00:01.100000	EAD101	KV 21.eaf	Coder 2
6	Baseline	00:00:11.100000	00:00:11.800000	00:00:00.700000	AD38	KV 21.eaf	Coder 3
6	Baseline	00:00:23.600000	00:00:24.800000	00:00:01.300000	AD38	KV 21.eaf	Coder 3
6	Baseline	00:00:25.800000	00:00:26.900000	00:00:01.100000	EAD104	KV 21.eaf	Coder 3
6	Baseline	00:00:27	00:00:28	00:00:01	EAD101	KV 21.eaf	Coder 3
6	Baseline	00:00:00.800000	00:00:01.600000	00:00:00.700000	AU145	KV 21.eaf	Coder 3
6	Baseline	00:00:13.300000	00:00:14	00:00:00.600000	AU145	KV 21.eaf	Coder 3
6	Baseline	00:00:21.900000	00:00:22.500000	00:00:00.500000	AU145	KV 21.eaf	Coder 3
6	Baseline	00:00:22.500000	00:00:24	00:00:01.400000	AD1	KV 21.eaf	Coder 3
6	Baseline	00:00:24	00:00:24.500000	00:00:00.500000	AU47	KV 21.eaf	Coder 3
6	Baseline	00:00:25.300000	00:00:25.800000	00:00:00.500000	AU145	KV 21.eaf	Coder 3
6	Baseline	00:00:27.600000	00:00:28.100000	00:00:00.500000	AU47	KV 21.eaf	Coder 3
6	Baseline	00:00:00	00:00:01.500000	00:00:01.500000	AUH13	KV 21.eaf	Coder 3
6	Baseline	00:00:02.100000	00:00:11.100000	00:00:09	AUH13	KV 21.eaf	Coder 3
6	Baseline	00:00:22.300000	00:00:24	00:00:01.700000	AUH13	KV 21.eaf	Coder 3
6	Baseline	00:00:27.200000	00:00:27.600000	00:00:00.300000	AU113	KV 21.eaf	Coder 3
6	Baseline	00:00:28.100000	00:00:29.900000	00:00:01.900000	AUH13	KV 21.eaf	Coder 3
6	Social isolation	00:00:00.600000	00:00:01.800000	00:00:01.100000	AD1	KV 27.eaf	Coder 1
6	Social isolation	00:00:06.100000	00:00:07	00:00:00.900000	AD1	KV 27.eaf	Coder 1
6	Social isolation	00:00:09.300000	00:00:10	00:00:00.700000	AD1	KV 27.eaf	Coder 1
6	Social isolation	00:00:12.200000	00:00:12.600000	00:00:00.400000	AD1	KV 27.eaf	Coder 1
6	Social isolation	00:00:16.700000	00:00:17	00:00:00.300000	AD1	KV 27.eaf	Coder 1
6	Social isolation	00:00:17.500000	00:00:18.500000	00:00:01	AD1	KV 27.eaf	Coder 1
6	Social isolation	00:00:24	00:00:25.700000	00:00:01.700000	AD1	KV 27.eaf	Coder 1
6	Social isolation	00:00:29	00:00:29.300000	00:00:00.400000	AD1	KV 27.eaf	Coder 1
6	Social isolation	00:00:00.800000	00:00:01.400000	00:00:00.600000	AD38	KV 27.eaf	Coder 1
6	Social isolation	00:00:04.100000	00:00:05.300000	00:00:01.100000	AD38	KV 27.eaf	Coder 1
6	Social isolation	00:00:06.600000	00:00:08.200000	00:00:01.600000	AD38	KV 27.eaf	Coder 1
6	Social isolation	00:00:08.300000	00:00:09.400000	00:00:01.200000	AD38	KV 27.eaf	Coder 1
6	Social isolation	00:00:13.500000	00:00:15.400000	00:00:02	AD38	KV 27.eaf	Coder 1
6	Social isolation	00:00:17.900000	00:00:20.200000	00:00:02.200000	AD38	KV 27.eaf	Coder 1
6	Social isolation	00:00:22.500000	00:00:25	00:00:02.500000	AD38	KV 27.eaf	Coder 1
6	Social isolation	00:00:02.300000	00:00:02.800000	00:00:00.500000	EAD104	KV 27.eaf	Coder 1
6	Social isolation	00:00:03.500000	00:00:04	00:00:00.400000	EAD101	KV 27.eaf	Coder 1
6	Social isolation	00:00:04.300000	00:00:04.900000	00:00:00.700000	EAD101	KV 27.eaf	Coder 1
6	Social isolation	00:00:05.300000	00:00:05.900000	00:00:00.600000	EAD104	KV 27.eaf	Coder 1
6	Social isolation	00:00:11.200000	00:00:11.800000	00:00:00.600000	EAD101	KV 27.eaf	Coder 1
6	Social isolation	00:00:14.900000	00:00:15.500000	00:00:00.600000	EAD104	KV 27.eaf	Coder 1
6	Social isolation	00:00:18.700000	00:00:19.600000	00:00:00.900000	EAD101	KV 27.eaf	Coder 1
6	Social isolation	00:00:22.800000	00:00:23.300000	00:00:00.500000	EAD104	KV 27.eaf	Coder 1
6	Social isolation	00:00:28.900000	00:00:29.700000	00:00:00.800000	EAD101	KV 27.eaf	Coder 1
6	Social isolation	00:00:00.500000	00:00:00.800000	00:00:00.300000	AU145	KV 27.eaf	Coder 1
6	Social isolation	00:00:00.800000	00:00:01.700000	00:00:00.900000	AU101	KV 27.eaf	Coder 1
6	Social isolation	00:00:01.700000	00:00:02.200000	00:00:00.500000	AU145	KV 27.eaf	Coder 1
6	Social isolation	00:00:02.400000	00:00:02.800000	00:00:00.400000	AU145	KV 27.eaf	Coder 1
6	Social isolation	00:00:02.900000	00:00:03.400000	00:00:00.600000	AU145	KV 27.eaf	Coder 1
6	Social isolation	00:00:03.700000	00:00:04.200000	00:00:00.500000	AU101	KV 27.eaf	Coder 1
6	Social isolation	00:00:04.200000	00:00:04.800000	00:00:00.600000	AU145	KV 27.eaf	Coder 1
6	Social isolation	00:00:04.800000	00:00:05.900000	00:00:01.100000	AU101	KV 27.eaf	Coder 1
6	Social isolation	00:00:06	00:00:06.300000	00:00:00.300000	AU145	KV 27.eaf	Coder 1
6	Social isolation	00:00:06.300000	00:00:07	00:00:00.700000	AU101	KV 27.eaf	Coder 1
6	Social isolation	00:00:07	00:00:07.500000	00:00:00.500000	AU145	KV 27.eaf	Coder 1
6	Social isolation	00:00:07.500000	00:00:10.400000	00:00:02.900000	AU101	KV 27.eaf	Coder 1
6	Social isolation	00:00:10.400000	00:00:10.800000	00:00:00.400000	AU47	KV 27.eaf	Coder 1
6	Social isolation	00:00:10.800000	00:00:11.400000	00:00:00.600000	AU101	KV 27.eaf	Coder 1
6	Social isolation	00:00:11.400000	00:00:11.800000	00:00:00.400000	AU145	KV 27.eaf	Coder 1
6	Social isolation	00:00:11.900000	00:00:12.300000	00:00:00.400000	AU145	KV 27.eaf	Coder 1
6	Social isolation	00:00:15.700000	00:00:16.100000	00:00:00.500000	AU145	KV 27.eaf	Coder 1
6	Social isolation	00:00:16.200000	00:00:16.400000	00:00:00.200000	AU101	KV 27.eaf	Coder 1
6	Social isolation	00:00:16.400000	00:00:16.900000	00:00:00.500000	AU145	KV 27.eaf	Coder 1
6	Social isolation	00:00:16.900000	00:00:23	00:00:06	AU101	KV 27.eaf	Coder 1
6	Social isolation	00:00:23.200000	00:00:23.600000	00:00:00.300000	AU145	KV 27.eaf	Coder 1
6	Social isolation	00:00:23.600000	00:00:27.600000	00:00:04	AU101	KV 27.eaf	Coder 1
6	Social isolation	00:00:27.600000	00:00:28.200000	00:00:00.600000	AU145	KV 27.eaf	Coder 1
6	Social isolation	00:00:28.500000	00:00:28.900000	00:00:00.400000	AU145	KV 27.eaf	Coder 1
6	Social isolation	00:00:29.200000	00:00:29.700000	00:00:00.500000	AU145	KV 27.eaf	Coder 1
6	Social isolation	00:00:29.700000	00:00:30.100000	00:00:00.400000	AU101	KV 27.eaf	Coder 1
6	Social isolation	00:00:00.400000	00:00:00.700000	00:00:00.300000	AU10	KV 27.eaf	Coder 1
6	Social isolation	00:00:00.700000	00:00:01	00:00:00.300000	AU17	KV 27.eaf	Coder 1
6	Social isolation	00:00:00.700000	00:00:01.600000	00:00:00.900000	AD1	KV 27.eaf	Coder 2
6	Social isolation	00:00:06	00:00:07.100000	00:00:01.100000	AD1	KV 27.eaf	Coder 2
6	Social isolation	00:00:08.800000	00:00:10.300000	00:00:01.500000	AD1	KV 27.eaf	Coder 2
6	Social isolation	00:00:16.600000	00:00:17.200000	00:00:00.600000	AD1	KV 27.eaf	Coder 2
6	Social isolation	00:00:17.300000	00:00:18.700000	00:00:01.400000	AD1	KV 27.eaf	Coder 2
6	Social isolation	00:00:23.900000	00:00:26.100000	00:00:02.200000	AD1	KV 27.eaf	Coder 2
6	Social isolation	00:00:00	00:00:01.200000	00:00:01.200000	AD38	KV 27.eaf	Coder 2
6	Social isolation	00:00:04.200000	00:00:05.500000	00:00:01.300000	AD38	KV 27.eaf	Coder 2
6	Social isolation	00:00:06.800000	00:00:08.100000	00:00:01.400000	AD38	KV 27.eaf	Coder 2
6	Social isolation	00:00:08.300000	00:00:09.400000	00:00:01.100000	AD38	KV 27.eaf	Coder 2
6	Social isolation	00:00:09.600000	00:00:10.800000	00:00:01.100000	AD38	KV 27.eaf	Coder 2
6	Social isolation	00:00:11.500000	00:00:12.300000	00:00:00.900000	AD38	KV 27.eaf	Coder 2
6	Social isolation	00:00:13.900000	00:00:15.500000	00:00:01.600000	AD38	KV 27.eaf	Coder 2
6	Social isolation	00:00:18.200000	00:00:20.300000	00:00:02	AD38	KV 27.eaf	Coder 2
6	Social isolation	00:00:22.700000	00:00:24.500000	00:00:01.800000	AD38	KV 27.eaf	Coder 2
6	Social isolation	00:00:26.900000	00:00:28.900000	00:00:02.100000	AD38	KV 27.eaf	Coder 2
6	Social isolation	00:00:00.400000	00:00:01.100000	00:00:00.700000	AU145	KV 27.eaf	Coder 2
6	Social isolation	00:00:01.600000	00:00:02.200000	00:00:00.600000	AU145	KV 27.eaf	Coder 2
6	Social isolation	00:00:02.400000	00:00:03.100000	00:00:00.700000	AU145	KV 27.eaf	Coder 2
6	Social isolation	00:00:03.400000	00:00:03.900000	00:00:00.500000	AU145	KV 27.eaf	Coder 2
6	Social isolation	00:00:03.900000	00:00:04.200000	00:00:00.300000	AU101	KV 27.eaf	Coder 2
6	Social isolation	00:00:04.200000	00:00:04.600000	00:00:00.300000	AU145	KV 27.eaf	Coder 2
6	Social isolation	00:00:04.600000	00:00:05.900000	00:00:01.400000	AU101	KV 27.eaf	Coder 2
6	Social isolation	00:00:05.900000	00:00:06.300000	00:00:00.400000	AU145	KV 27.eaf	Coder 2
6	Social isolation	00:00:06.300000	00:00:07	00:00:00.600000	AU101	KV 27.eaf	Coder 2
6	Social isolation	00:00:07	00:00:07.500000	00:00:00.500000	AU145	KV 27.eaf	Coder 2
6	Social isolation	00:00:07.500000	00:00:08.500000	00:00:01.100000	AU101	KV 27.eaf	Coder 2
6	Social isolation	00:00:08.500000	00:00:09	00:00:00.500000	AU145	KV 27.eaf	Coder 2
6	Social isolation	00:00:09	00:00:09.300000	00:00:00.300000	AU101	KV 27.eaf	Coder 2
6	Social isolation	00:00:09.300000	00:00:09.700000	00:00:00.300000	AU47	KV 27.eaf	Coder 2
6	Social isolation	00:00:09.700000	00:00:10.400000	00:00:00.800000	AU101	KV 27.eaf	Coder 2
6	Social isolation	00:00:10.400000	00:00:10.800000	00:00:00.400000	AU47	KV 27.eaf	Coder 2
6	Social isolation	00:00:10.800000	00:00:11.400000	00:00:00.600000	AU101	KV 27.eaf	Coder 2
6	Social isolation	00:00:11.400000	00:00:11.800000	00:00:00.400000	AU145	KV 27.eaf	Coder 2
6	Social isolation	00:00:11.800000	00:00:12	00:00:00.300000	AU145	KV 27.eaf	Coder 2
6	Social isolation	00:00:12.100000	00:00:15.700000	00:00:03.700000	AU101	KV 27.eaf	Coder 2
6	Social isolation	00:00:15.700000	00:00:16.100000	00:00:00.400000	AU145	KV 27.eaf	Coder 2
6	Social isolation	00:00:16.100000	00:00:16.700000	00:00:00.600000	AU145	KV 27.eaf	Coder 2
6	Social isolation	00:00:16.700000	00:00:17.100000	00:00:00.400000	AU101	KV 27.eaf	Coder 2
6	Social isolation	00:00:17.100000	00:00:17.800000	00:00:00.700000	AU145	KV 27.eaf	Coder 2
6	Social isolation	00:00:17.800000	00:00:18.600000	00:00:00.800000	AU101	KV 27.eaf	Coder 2
6	Social isolation	00:00:18.600000	00:00:19	00:00:00.500000	AU145	KV 27.eaf	Coder 2
6	Social isolation	00:00:19	00:00:23	00:00:04	AU101	KV 27.eaf	Coder 2
6	Social isolation	00:00:23	00:00:23.700000	00:00:00.600000	AU145	KV 27.eaf	Coder 2
6	Social isolation	00:00:23.700000	00:00:23.800000	00:00:00.200000	AU101	KV 27.eaf	Coder 2
6	Social isolation	00:00:23.800000	00:00:24.300000	00:00:00.500000	AU145	KV 27.eaf	Coder 2
6	Social isolation	00:00:24.300000	00:00:24.700000	00:00:00.400000	AU145	KV 27.eaf	Coder 2
6	Social isolation	00:00:24.700000	00:00:24.900000	00:00:00.200000	AU101	KV 27.eaf	Coder 2
6	Social isolation	00:00:24.900000	00:00:25.400000	00:00:00.500000	AU47	KV 27.eaf	Coder 2
6	Social isolation	00:00:25.400000	00:00:27.700000	00:00:02.300000	AU101	KV 27.eaf	Coder 2
6	Social isolation	00:00:27.700000	00:00:28.100000	00:00:00.400000	AU145	KV 27.eaf	Coder 2
6	Social isolation	00:00:28.100000	00:00:28.500000	00:00:00.300000	AU101	KV 27.eaf	Coder 2
6	Social isolation	00:00:28.500000	00:00:28.900000	00:00:00.400000	AU145	KV 27.eaf	Coder 2
6	Social isolation	00:00:29.300000	00:00:29.800000	00:00:00.400000	AU145	KV 27.eaf	Coder 2
6	Social isolation	00:00:04.200000	00:00:17.600000	00:00:13.400000	AU24	KV 27.eaf	Coder 2
6	Social isolation	00:00:26.600000	00:00:27.100000	00:00:00.400000	AU113	KV 27.eaf	Coder 2
6	Social isolation	00:00:00.300000	00:00:01.200000	00:00:00.900000	AD81	KV 27.eaf	Coder 2
6	Social isolation	00:00:01.800000	00:00:03.100000	00:00:01.200000	AD81	KV 27.eaf	Coder 2
6	Social isolation	00:00:01.400000	00:00:02.500000	00:00:01.100000	EAD104	KV 27.eaf	Coder 2
6	Social isolation	00:00:02.600000	00:00:03	00:00:00.400000	EAD104	KV 27.eaf	Coder 2
6	Social isolation	00:00:03.600000	00:00:04.100000	00:00:00.600000	EAD101	KV 27.eaf	Coder 2
6	Social isolation	00:00:04.300000	00:00:05.100000	00:00:00.700000	EAD101	KV 27.eaf	Coder 2
6	Social isolation	00:00:05.400000	00:00:06	00:00:00.600000	EAD104	KV 27.eaf	Coder 2
6	Social isolation	00:00:11.100000	00:00:11.700000	00:00:00.500000	EAD101	KV 27.eaf	Coder 2
6	Social isolation	00:00:14.700000	00:00:15.800000	00:00:01.200000	EAD104	KV 27.eaf	Coder 2
6	Social isolation	00:00:18.300000	00:00:18.700000	00:00:00.500000	EAD104	KV 27.eaf	Coder 2
6	Social isolation	00:00:18.900000	00:00:20	00:00:01.100000	EAD101	KV 27.eaf	Coder 2
6	Social isolation	00:00:22.900000	00:00:23.500000	00:00:00.600000	EAD104	KV 27.eaf	Coder 2
6	Social isolation	00:00:28.600000	00:00:29	00:00:00.500000	EAD104	KV 27.eaf	Coder 2
6	Social isolation	00:00:29	00:00:29.600000	00:00:00.600000	EAD101	KV 27.eaf	Coder 2
6	Transportation	00:00:00.400000	00:00:00.600000	00:00:00.200000	AD19	Media 62.eaf	Coder 1
6	Transportation	00:00:05.100000	00:00:05.600000	00:00:00.500000	AD38	Media 62.eaf	Coder 1
6	Transportation	00:00:09.600000	00:00:10.100000	00:00:00.500000	AD19	Media 62.eaf	Coder 1
6	Transportation	00:00:10.500000	00:00:10.800000	00:00:00.300000	AD19	Media 62.eaf	Coder 1
6	Transportation	00:00:15.400000	00:00:15.800000	00:00:00.400000	AD38	Media 62.eaf	Coder 1
6	Transportation	00:00:16.300000	00:00:16.600000	00:00:00.400000	AD19	Media 62.eaf	Coder 1
6	Transportation	00:00:17.100000	00:00:17.500000	00:00:00.400000	AD19	Media 62.eaf	Coder 1
6	Transportation	00:00:18	00:00:18.400000	00:00:00.400000	AD19	Media 62.eaf	Coder 1
6	Transportation	00:00:18.800000	00:00:19.100000	00:00:00.400000	AD19	Media 62.eaf	Coder 1
6	Transportation	00:00:20	00:00:20.400000	00:00:00.400000	AD19	Media 62.eaf	Coder 1
6	Transportation	00:00:20.900000	00:00:21.300000	00:00:00.400000	AD19	Media 62.eaf	Coder 1
6	Transportation	00:00:21.700000	00:00:22.100000	00:00:00.400000	AD19	Media 62.eaf	Coder 1
6	Transportation	00:00:22.500000	00:00:22.800000	00:00:00.300000	AD19	Media 62.eaf	Coder 1
6	Transportation	00:00:23.200000	00:00:23.700000	00:00:00.400000	AD19	Media 62.eaf	Coder 1
6	Transportation	00:00:24.700000	00:00:25.100000	00:00:00.400000	AD19	Media 62.eaf	Coder 1
6	Transportation	00:00:25.600000	00:00:25.900000	00:00:00.300000	AD19	Media 62.eaf	Coder 1
6	Transportation	00:00:26.400000	00:00:26.700000	00:00:00.300000	AD19	Media 62.eaf	Coder 1
6	Transportation	00:00:27.100000	00:00:27.500000	00:00:00.400000	AD19	Media 62.eaf	Coder 1
6	Transportation	00:00:28.200000	00:00:28.600000	00:00:00.300000	AD19	Media 62.eaf	Coder 1
6	Transportation	00:00:29	00:00:29.400000	00:00:00.400000	AD19	Media 62.eaf	Coder 1
6	Transportation	00:00:29.700000	00:00:30.100000	00:00:00.400000	AD19	Media 62.eaf	Coder 1
6	Transportation	00:00:02.600000	00:00:02.900000	00:00:00.400000	EAD101	Media 62.eaf	Coder 1
6	Transportation	00:00:03.100000	00:00:03.300000	00:00:00.200000	EAD104	Media 62.eaf	Coder 1
6	Transportation	00:00:05.100000	00:00:05.400000	00:00:00.400000	EAD101	Media 62.eaf	Coder 1
6	Transportation	00:00:07.700000	00:00:08.200000	00:00:00.500000	EAD104	Media 62.eaf	Coder 1
6	Transportation	00:00:12.500000	00:00:12.900000	00:00:00.400000	EAD101	Media 62.eaf	Coder 1
6	Transportation	00:00:15.100000	00:00:15.600000	00:00:00.500000	EAD104	Media 62.eaf	Coder 1
6	Transportation	00:00:18.600000	00:00:19.100000	00:00:00.500000	EAD101	Media 62.eaf	Coder 1
6	Transportation	00:00:19.400000	00:00:19.900000	00:00:00.400000	EAD104	Media 62.eaf	Coder 1
6	Transportation	00:00:19.900000	00:00:20.500000	00:00:00.600000	EAD101	Media 62.eaf	Coder 1
6	Transportation	00:00:20.900000	00:00:21.200000	00:00:00.300000	EAD104	Media 62.eaf	Coder 1
6	Transportation	00:00:29.600000	00:00:30.100000	00:00:00.500000	EAD101	Media 62.eaf	Coder 1
6	Transportation	00:00:05	00:00:05.200000	00:00:00.200000	AU145	Media 62.eaf	Coder 1
6	Transportation	00:00:05.200000	00:00:07.800000	00:00:02.600000	AU101	Media 62.eaf	Coder 1
6	Transportation	00:00:07.800000	00:00:08.200000	00:00:00.400000	AU145	Media 62.eaf	Coder 1
6	Transportation	00:00:08.300000	00:00:10.500000	00:00:02.300000	AU101	Media 62.eaf	Coder 1
6	Transportation	00:00:10.500000	00:00:10.800000	00:00:00.200000	AU47	Media 62.eaf	Coder 1
6	Transportation	00:00:11.200000	00:00:11.400000	00:00:00.200000	AU145	Media 62.eaf	Coder 1
6	Transportation	00:00:12.200000	00:00:20.400000	00:00:08.200000	AU101	Media 62.eaf	Coder 1
6	Transportation	00:00:20.400000	00:00:21	00:00:00.600000	AU145	Media 62.eaf	Coder 1
6	Transportation	00:00:21	00:00:22.100000	00:00:01.100000	AU101	Media 62.eaf	Coder 1
6	Transportation	00:00:22.100000	00:00:22.400000	00:00:00.300000	AU145	Media 62.eaf	Coder 1
6	Transportation	00:00:26.600000	00:00:27.200000	00:00:00.500000	AU5	Media 62.eaf	Coder 1
6	Transportation	00:00:27.600000	00:00:30.100000	00:00:02.500000	AU101	Media 62.eaf	Coder 1
6	Transportation	00:00:00.200000	00:00:12.500000	00:00:12.300000	AD81	Media 62.eaf	Coder 1
6	Transportation	00:00:12.800000	00:00:30.100000	00:00:17.300000	AD81	Media 62.eaf	Coder 1
6	Transportation	00:00:20.800000	00:00:22.400000	00:00:01.600000	AD38	Media 62.eaf	Coder 1
6	Transportation	00:00:24.100000	00:00:24.800000	00:00:00.700000	AD38	Media 62.eaf	Coder 1
6	Transportation	00:00:02.700000	00:00:03.500000	00:00:00.800000	AD1	Media 62.eaf	Coder 2
6	Transportation	00:00:09.700000	00:00:10.200000	00:00:00.600000	AD1	Media 62.eaf	Coder 2
6	Transportation	00:00:16.300000	00:00:17.700000	00:00:01.400000	AD1	Media 62.eaf	Coder 2
6	Transportation	00:00:18.600000	00:00:19.200000	00:00:00.600000	AD1	Media 62.eaf	Coder 2
6	Transportation	00:00:26.400000	00:00:27.200000	00:00:00.800000	AD1	Media 62.eaf	Coder 2
6	Transportation	00:00:00.400000	00:00:00.900000	00:00:00.500000	AD19	Media 62.eaf	Coder 2
6	Transportation	00:00:08	00:00:08.600000	00:00:00.600000	AD19	Media 62.eaf	Coder 2
6	Transportation	00:00:09.700000	00:00:10.200000	00:00:00.500000	AD19	Media 62.eaf	Coder 2
6	Transportation	00:00:10.400000	00:00:10.900000	00:00:00.500000	AD19	Media 62.eaf	Coder 2
6	Transportation	00:00:16.300000	00:00:16.800000	00:00:00.500000	AD19	Media 62.eaf	Coder 2
6	Transportation	00:00:17	00:00:17.500000	00:00:00.500000	AD38	Media 62.eaf	Coder 2
6	Transportation	00:00:17.800000	00:00:18.500000	00:00:00.800000	AD19	Media 62.eaf	Coder 2
6	Transportation	00:00:18.800000	00:00:19.300000	00:00:00.500000	AD19	Media 62.eaf	Coder 2
6	Transportation	00:00:19.800000	00:00:20.600000	00:00:00.700000	AD19	Media 62.eaf	Coder 2
6	Transportation	00:00:20.800000	00:00:21.300000	00:00:00.500000	AD19	Media 62.eaf	Coder 2
6	Transportation	00:00:21.700000	00:00:22.200000	00:00:00.600000	AD19	Media 62.eaf	Coder 2
6	Transportation	00:00:22.400000	00:00:22.900000	00:00:00.500000	AD19	Media 62.eaf	Coder 2
6	Transportation	00:00:23.200000	00:00:23.800000	00:00:00.600000	AD19	Media 62.eaf	Coder 2
6	Transportation	00:00:25.500000	00:00:26.100000	00:00:00.600000	AD19	Media 62.eaf	Coder 2
6	Transportation	00:00:26.400000	00:00:26.900000	00:00:00.500000	AD19	Media 62.eaf	Coder 2
6	Transportation	00:00:27.100000	00:00:27.700000	00:00:00.500000	AD19	Media 62.eaf	Coder 2
6	Transportation	00:00:28	00:00:28.600000	00:00:00.500000	AD19	Media 62.eaf	Coder 2
6	Transportation	00:00:28.900000	00:00:29.500000	00:00:00.600000	AD19	Media 62.eaf	Coder 2
6	Transportation	00:00:29.600000	00:00:29.900000	00:00:00.200000	AD19	Media 62.eaf	Coder 2
6	Transportation	00:00:00.600000	00:00:01	00:00:00.500000	AU101	Media 62.eaf	Coder 2
6	Transportation	00:00:02.300000	00:00:02.900000	00:00:00.600000	AU145	Media 62.eaf	Coder 2
6	Transportation	00:00:03.100000	00:00:03.700000	00:00:00.600000	AU47	Media 62.eaf	Coder 2
6	Transportation	00:00:04.700000	00:00:05.300000	00:00:00.600000	AU145	Media 62.eaf	Coder 2
6	Transportation	00:00:06.800000	00:00:07.200000	00:00:00.500000	AU145	Media 62.eaf	Coder 2
6	Transportation	00:00:07.800000	00:00:08.300000	00:00:00.500000	AU145	Media 62.eaf	Coder 2
6	Transportation	00:00:14.500000	00:00:15.200000	00:00:00.700000	AU145	Media 62.eaf	Coder 2
6	Transportation	00:00:16.400000	00:00:18.100000	00:00:01.700000	AU101	Media 62.eaf	Coder 2
6	Transportation	00:00:18.100000	00:00:18.800000	00:00:00.700000	AU145	Media 62.eaf	Coder 2
6	Transportation	00:00:18.800000	00:00:20.600000	00:00:01.700000	AU5	Media 62.eaf	Coder 2
6	Transportation	00:00:20.600000	00:00:21.200000	00:00:00.700000	AU145	Media 62.eaf	Coder 2
6	Transportation	00:00:21.200000	00:00:21.800000	00:00:00.600000	AU145	Media 62.eaf	Coder 2
6	Transportation	00:00:21.800000	00:00:22.200000	00:00:00.400000	AU101	Media 62.eaf	Coder 2
6	Transportation	00:00:22.200000	00:00:22.600000	00:00:00.400000	AU145	Media 62.eaf	Coder 2
6	Transportation	00:00:22.600000	00:00:23.500000	00:00:00.900000	AU101	Media 62.eaf	Coder 2
6	Transportation	00:00:23.500000	00:00:24	00:00:00.500000	AU145	Media 62.eaf	Coder 2
6	Transportation	00:00:24	00:00:25.500000	00:00:01.500000	AU101	Media 62.eaf	Coder 2
6	Transportation	00:00:25.500000	00:00:25.900000	00:00:00.400000	AU145	Media 62.eaf	Coder 2
6	Transportation	00:00:25.900000	00:00:30.100000	00:00:04.200000	AU5	Media 62.eaf	Coder 2
6	Transportation	00:00:00	00:00:08.600000	00:00:08.600000	AU18	Media 62.eaf	Coder 2
6	Transportation	00:00:09.700000	00:00:20.200000	00:00:10.500000	AU18	Media 62.eaf	Coder 2
6	Transportation	00:00:21.800000	00:00:29.900000	00:00:08.100000	AU18	Media 62.eaf	Coder 2
6	Transportation	00:00:01.300000	00:00:30.100000	00:00:28.800000	AD81	Media 62.eaf	Coder 2
6	Transportation	00:00:00.400000	00:00:00.900000	00:00:00.500000	AU25	Media 62.eaf	Coder 2
6	Transportation	00:00:08	00:00:08.600000	00:00:00.600000	AU25	Media 62.eaf	Coder 2
6	Transportation	00:00:09.700000	00:00:10.200000	00:00:00.500000	AU25	Media 62.eaf	Coder 2
6	Transportation	00:00:10.400000	00:00:10.900000	00:00:00.500000	AU25	Media 62.eaf	Coder 2
6	Transportation	00:00:16.300000	00:00:16.800000	00:00:00.500000	AU25	Media 62.eaf	Coder 2
6	Transportation	00:00:17	00:00:17.500000	00:00:00.500000	AU25	Media 62.eaf	Coder 2
6	Transportation	00:00:17.800000	00:00:18.500000	00:00:00.800000	AU25	Media 62.eaf	Coder 2
6	Transportation	00:00:18.800000	00:00:19.300000	00:00:00.500000	AU25	Media 62.eaf	Coder 2
6	Transportation	00:00:19.800000	00:00:20.600000	00:00:00.700000	AU25	Media 62.eaf	Coder 2
6	Transportation	00:00:20.800000	00:00:21.300000	00:00:00.500000	AU25	Media 62.eaf	Coder 2
6	Transportation	00:00:21.700000	00:00:22.200000	00:00:00.600000	AU25	Media 62.eaf	Coder 2
6	Transportation	00:00:22.400000	00:00:22.900000	00:00:00.500000	AU25	Media 62.eaf	Coder 2
6	Transportation	00:00:23.200000	00:00:23.800000	00:00:00.600000	AU25	Media 62.eaf	Coder 2
6	Transportation	00:00:25.500000	00:00:26.100000	00:00:00.600000	AU25	Media 62.eaf	Coder 2
6	Transportation	00:00:26.400000	00:00:26.900000	00:00:00.500000	AU25	Media 62.eaf	Coder 2
6	Transportation	00:00:27.100000	00:00:27.700000	00:00:00.500000	AU25	Media 62.eaf	Coder 2
6	Transportation	00:00:28	00:00:28.600000	00:00:00.500000	AU25	Media 62.eaf	Coder 2
6	Transportation	00:00:28.900000	00:00:29.500000	00:00:00.600000	AU25	Media 62.eaf	Coder 2
6	Transportation	00:00:29.600000	00:00:29.900000	00:00:00.200000	AU25	Media 62.eaf	Coder 2
6	Transportation	00:00:01.900000	00:00:02.200000	00:00:00.300000	EAD101	Media 62.eaf	Coder 2
6	Transportation	00:00:02.200000	00:00:02.600000	00:00:00.400000	EAD104	Media 62.eaf	Coder 2
6	Transportation	00:00:02.600000	00:00:03.100000	00:00:00.500000	EAD101	Media 62.eaf	Coder 2
6	Transportation	00:00:03.100000	00:00:03.500000	00:00:00.400000	EAD104	Media 62.eaf	Coder 2
6	Transportation	00:00:05	00:00:05.300000	00:00:00.400000	EAD101	Media 62.eaf	Coder 2
6	Transportation	00:00:05.300000	00:00:05.700000	00:00:00.400000	EAD104	Media 62.eaf	Coder 2
6	Transportation	00:00:05.700000	00:00:06.300000	00:00:00.600000	EAD101	Media 62.eaf	Coder 2
6	Transportation	00:00:07.700000	00:00:08.200000	00:00:00.600000	EAD104	Media 62.eaf	Coder 2
6	Transportation	00:00:10.300000	00:00:11	00:00:00.700000	EAD101	Media 62.eaf	Coder 2
6	Transportation	00:00:12.300000	00:00:13.100000	00:00:00.700000	EAD101	Media 62.eaf	Coder 2
6	Transportation	00:00:13.100000	00:00:13.400000	00:00:00.300000	EAD104	Media 62.eaf	Coder 2
6	Transportation	00:00:15	00:00:15.600000	00:00:00.600000	EAD104	Media 62.eaf	Coder 2
6	Transportation	00:00:18.600000	00:00:19.200000	00:00:00.500000	EAD101	Media 62.eaf	Coder 2
6	Transportation	00:00:19.200000	00:00:19.800000	00:00:00.600000	EAD104	Media 62.eaf	Coder 2
6	Transportation	00:00:19.800000	00:00:20.400000	00:00:00.500000	EAD101	Media 62.eaf	Coder 2
6	Transportation	00:00:20.800000	00:00:21.400000	00:00:00.600000	EAD104	Media 62.eaf	Coder 2
6	Transportation	00:00:27.200000	00:00:27.700000	00:00:00.500000	EAD101	Media 62.eaf	Coder 2
6	Transportation	00:00:27.800000	00:00:28.300000	00:00:00.500000	EAD104	Media 62.eaf	Coder 2
6	Transportation	00:00:28.300000	00:00:29	00:00:00.700000	EAD101	Media 62.eaf	Coder 2
6	Transportation	00:00:29	00:00:29.700000	00:00:00.700000	EAD104	Media 62.eaf	Coder 2
6	Transportation	00:00:29.700000	00:00:29.900000	00:00:00.100000	EAD101	Media 62.eaf	Coder 2
6	Transportation	00:00:06.100000	00:00:08	00:00:01.800000	AD38	Media 62.eaf	Coder 2
6	Transportation	00:00:09.900000	00:00:23.200000	00:00:13.300000		Media 62.eaf	Coder 2
6	Transportation	00:00:23.900000	00:00:26.400000	00:00:02.600000	AD38	Media 62.eaf	Coder 2
6	Transportation	00:00:26.600000	00:00:28.700000	00:00:02.100000	AD38	Media 62.eaf	Coder 2
6	Transportation	00:00:28.900000	00:00:29.300000	00:00:00.400000	AD38	Media 62.eaf	Coder 2
6	Transportation	00:00:00.300000	00:00:00.700000	00:00:00.400000	AD19	Media 62.eaf	Coder 3
6	Transportation	00:00:02.900000	00:00:03.200000	00:00:00.300000	AD19	Media 62.eaf	Coder 3
6	Transportation	00:00:09.600000	00:00:10.500000	00:00:01	AD38	Media 62.eaf	Coder 3
6	Transportation	00:00:10.800000	00:00:12.600000	00:00:01.800000	AD38	Media 62.eaf	Coder 3
6	Transportation	00:00:17.100000	00:00:18.700000	00:00:01.600000	AD38	Media 62.eaf	Coder 3
6	Transportation	00:00:19.100000	00:00:21	00:00:01.900000	AD38	Media 62.eaf	Coder 3
6	Transportation	00:00:21	00:00:22.100000	00:00:01.100000	AD38	Media 62.eaf	Coder 3
6	Transportation	00:00:22.500000	00:00:23.700000	00:00:01.200000	AD38	Media 62.eaf	Coder 3
6	Transportation	00:00:24.100000	00:00:25.400000	00:00:01.300000	AD38	Media 62.eaf	Coder 3
6	Transportation	00:00:25.700000	00:00:26.500000	00:00:00.800000	AD38	Media 62.eaf	Coder 3
6	Transportation	00:00:26.900000	00:00:28.700000	00:00:01.900000	AD38	Media 62.eaf	Coder 3
6	Transportation	00:00:28.800000	00:00:29.500000	00:00:00.800000	AD38	Media 62.eaf	Coder 3
6	Transportation	00:00:01	00:00:01.500000	00:00:00.500000	EAD101	Media 62.eaf	Coder 3
6	Transportation	00:00:01.800000	00:00:02.300000	00:00:00.500000	EAD101	Media 62.eaf	Coder 3
6	Transportation	00:00:02.300000	00:00:02.500000	00:00:00.200000	EAD104	Media 62.eaf	Coder 3
6	Transportation	00:00:02.600000	00:00:02.900000	00:00:00.300000	EAD101	Media 62.eaf	Coder 3
6	Transportation	00:00:03	00:00:03.300000	00:00:00.300000	EAD104	Media 62.eaf	Coder 3
6	Transportation	00:00:05	00:00:05.400000	00:00:00.400000	EAD101	Media 62.eaf	Coder 3
6	Transportation	00:00:05.400000	00:00:05.600000	00:00:00.200000	EAD104	Media 62.eaf	Coder 3
6	Transportation	00:00:05.700000	00:00:06	00:00:00.400000	EAD101	Media 62.eaf	Coder 3
6	Transportation	00:00:06.100000	00:00:06.400000	00:00:00.200000	EAD104	Media 62.eaf	Coder 3
6	Transportation	00:00:06.400000	00:00:06.600000	00:00:00.300000	EAD101	Media 62.eaf	Coder 3
6	Transportation	00:00:07.700000	00:00:08	00:00:00.400000	EAD104	Media 62.eaf	Coder 3
6	Transportation	00:00:08.800000	00:00:09.400000	00:00:00.600000	EAD104	Media 62.eaf	Coder 3
6	Transportation	00:00:10.600000	00:00:10.800000	00:00:00.300000	EAD101	Media 62.eaf	Coder 3
6	Transportation	00:00:10.800000	00:00:11	00:00:00.200000	EAD104	Media 62.eaf	Coder 3
6	Transportation	00:00:11	00:00:11.600000	00:00:00.500000	EAD101	Media 62.eaf	Coder 3
6	Transportation	00:00:12.600000	00:00:13	00:00:00.400000	EAD101	Media 62.eaf	Coder 3
6	Transportation	00:00:13	00:00:13.300000	00:00:00.300000	EAD104	Media 62.eaf	Coder 3
6	Transportation	00:00:15	00:00:15.500000	00:00:00.500000	EAD104	Media 62.eaf	Coder 3
6	Transportation	00:00:18.600000	00:00:19.100000	00:00:00.500000	EAD101	Media 62.eaf	Coder 3
6	Transportation	00:00:19.300000	00:00:19.900000	00:00:00.600000	EAD104	Media 62.eaf	Coder 3
6	Transportation	00:00:20.100000	00:00:20.300000	00:00:00.300000	EAD101	Media 62.eaf	Coder 3
6	Transportation	00:00:20.900000	00:00:21.300000	00:00:00.400000	EAD104	Media 62.eaf	Coder 3
6	Transportation	00:00:27.200000	00:00:27.900000	00:00:00.700000	EAD101	Media 62.eaf	Coder 3
6	Transportation	00:00:28.100000	00:00:28.500000	00:00:00.400000	EAD104	Media 62.eaf	Coder 3
6	Transportation	00:00:28.600000	00:00:29	00:00:00.400000	EAD101	Media 62.eaf	Coder 3
6	Transportation	00:00:29.100000	00:00:29.600000	00:00:00.600000	EAD104	Media 62.eaf	Coder 3
6	Transportation	00:00:29.700000	00:00:29.900000	00:00:00.100000	EAD101	Media 62.eaf	Coder 3
6	Transportation	00:00:00.300000	00:00:00.700000	00:00:00.400000	AU5	Media 62.eaf	Coder 3
6	Transportation	00:00:00.700000	00:00:00.800000	00:00:00.200000	AU47	Media 62.eaf	Coder 3
6	Transportation	00:00:00.800000	00:00:01.100000	00:00:00.300000	AU5	Media 62.eaf	Coder 3
6	Transportation	00:00:03.300000	00:00:03.500000	00:00:00.200000	AU145	Media 62.eaf	Coder 3
6	Transportation	00:00:05	00:00:05.300000	00:00:00.300000	AU145	Media 62.eaf	Coder 3
6	Transportation	00:00:06.800000	00:00:07.100000	00:00:00.200000	AU145	Media 62.eaf	Coder 3
6	Transportation	00:00:07.900000	00:00:08.200000	00:00:00.400000	AU145	Media 62.eaf	Coder 3
6	Transportation	00:00:08.400000	00:00:08.700000	00:00:00.300000	AU145	Media 62.eaf	Coder 3
6	Transportation	00:00:09.600000	00:00:10.600000	00:00:00.900000	AU5	Media 62.eaf	Coder 3
6	Transportation	00:00:10.600000	00:00:10.800000	00:00:00.200000	AU47	Media 62.eaf	Coder 3
6	Transportation	00:00:11.200000	00:00:11.400000	00:00:00.200000	AU145	Media 62.eaf	Coder 3
6	Transportation	00:00:14.300000	00:00:14.600000	00:00:00.300000	AU145	Media 62.eaf	Coder 3
6	Transportation	00:00:14.900000	00:00:15.200000	00:00:00.300000	AU145	Media 62.eaf	Coder 3
6	Transportation	00:00:16.400000	00:00:18.400000	00:00:02.100000	AU5	Media 62.eaf	Coder 3
6	Transportation	00:00:18.500000	00:00:18.700000	00:00:00.200000	AU145	Media 62.eaf	Coder 3
6	Transportation	00:00:18.700000	00:00:20.700000	00:00:02	AU5	Media 62.eaf	Coder 3
6	Transportation	00:00:20.700000	00:00:20.900000	00:00:00.200000	AU145	Media 62.eaf	Coder 3
6	Transportation	00:00:21.400000	00:00:21.600000	00:00:00.200000	AU145	Media 62.eaf	Coder 3
6	Transportation	00:00:21.600000	00:00:22.200000	00:00:00.600000	AU5	Media 62.eaf	Coder 3
6	Transportation	00:00:22.200000	00:00:22.400000	00:00:00.200000	AU145	Media 62.eaf	Coder 3
6	Transportation	00:00:23.600000	00:00:23.900000	00:00:00.300000	AU145	Media 62.eaf	Coder 3
6	Transportation	00:00:24.400000	00:00:24.600000	00:00:00.200000	AU145	Media 62.eaf	Coder 3
6	Transportation	00:00:25.600000	00:00:26.600000	00:00:01	AU5	Media 62.eaf	Coder 3
6	Transportation	00:00:26.700000	00:00:27.300000	00:00:00.600000	AU5	Media 62.eaf	Coder 3
6	Transportation	00:00:27.400000	00:00:27.500000	00:00:00.100000	AU47	Media 62.eaf	Coder 3
6	Transportation	00:00:27.500000	00:00:28.500000	00:00:01	AU5	Media 62.eaf	Coder 3
6	Transportation	00:00:28.500000	00:00:29.900000	00:00:01.300000	AU5	Media 62.eaf	Coder 3
6	Transportation	00:00:00.300000	00:00:00.700000	00:00:00.400000	AU25	Media 62.eaf	Coder 3
6	Transportation	00:00:02.900000	00:00:03.200000	00:00:00.300000	AU25	Media 62.eaf	Coder 3
6	Transportation	00:00:03.900000	00:00:04.200000	00:00:00.300000	AU25	Media 62.eaf	Coder 3
6	Transportation	00:00:05.400000	00:00:05.800000	00:00:00.400000	AU25	Media 62.eaf	Coder 3
6	Transportation	00:00:07.700000	00:00:07.800000	00:00:00.200000	AU16	Media 62.eaf	Coder 3
6	Transportation	00:00:08.200000	00:00:08.600000	00:00:00.400000	AU25	Media 62.eaf	Coder 3
6	Transportation	00:00:09.700000	00:00:10.100000	00:00:00.500000	AU25	Media 62.eaf	Coder 3
6	Transportation	00:00:10.500000	00:00:10.900000	00:00:00.400000	AU25	Media 62.eaf	Coder 3
6	Transportation	00:00:11	00:00:11.100000	00:00:00.200000	AU10	Media 62.eaf	Coder 3
6	Transportation	00:00:12.100000	00:00:12.500000	00:00:00.400000	AU25	Media 62.eaf	Coder 3
6	Transportation	00:00:12.800000	00:00:13.100000	00:00:00.400000	AU16	Media 62.eaf	Coder 3
6	Transportation	00:00:14.300000	00:00:14.900000	00:00:00.700000	AU25	Media 62.eaf	Coder 3
6	Transportation	00:00:16.200000	00:00:16.700000	00:00:00.500000	AU25	Media 62.eaf	Coder 3
6	Transportation	00:00:17.100000	00:00:17.600000	00:00:00.600000	AU25	Media 62.eaf	Coder 3
6	Transportation	00:00:18	00:00:18.500000	00:00:00.500000	AU25	Media 62.eaf	Coder 3
6	Transportation	00:00:18.800000	00:00:19.200000	00:00:00.500000	AU25	Media 62.eaf	Coder 3
6	Transportation	00:00:19.800000	00:00:20.600000	00:00:00.700000	AU25	Media 62.eaf	Coder 3
6	Transportation	00:00:20.800000	00:00:21.400000	00:00:00.600000	AU25	Media 62.eaf	Coder 3
6	Transportation	00:00:21.400000	00:00:22.200000	00:00:00.800000	AU25	Media 62.eaf	Coder 3
6	Transportation	00:00:22.400000	00:00:22.900000	00:00:00.500000	AU25	Media 62.eaf	Coder 3
6	Transportation	00:00:23.200000	00:00:23.700000	00:00:00.500000	AU25	Media 62.eaf	Coder 3
6	Transportation	00:00:24	00:00:24.800000	00:00:00.800000	AU16	Media 62.eaf	Coder 3
6	Transportation	00:00:24.800000	00:00:25.200000	00:00:00.400000	AU25	Media 62.eaf	Coder 3
6	Transportation	00:00:25.500000	00:00:26.100000	00:00:00.600000	AU25	Media 62.eaf	Coder 3
6	Transportation	00:00:26.500000	00:00:26.900000	00:00:00.400000	AU25	Media 62.eaf	Coder 3
6	Transportation	00:00:27.100000	00:00:27.600000	00:00:00.500000	AU25	Media 62.eaf	Coder 3
6	Transportation	00:00:28.100000	00:00:28.700000	00:00:00.600000	AU25	Media 62.eaf	Coder 3
6	Transportation	00:00:29	00:00:29.400000	00:00:00.500000	AU25	Media 62.eaf	Coder 3
6	Transportation	00:00:29.600000	00:00:29.900000	00:00:00.300000	AU25	Media 62.eaf	Coder 3
6	Transportation	00:00:01.500000	00:00:02.900000	00:00:01.500000	VC71	Media 62.eaf	Coder 3
6	Transportation	00:00:09.600000	00:00:10	00:00:00.400000	AD1	Media 62.eaf	Coder 3
6	Transportation	00:00:18.700000	00:00:18.900000	00:00:00.100000	AD1	Media 62.eaf	Coder 3
6	Transportation	00:00:25.600000	00:00:26.600000	00:00:01	AD1	Media 62.eaf	Coder 3
6	Transportation	00:00:26.700000	00:00:27.300000	00:00:00.600000	AD1	Media 62.eaf	Coder 3
6	Transportation	00:00:03.900000	00:00:04.200000	00:00:00.200000	AU16	Media 62.eaf	Coder 3
6	Transportation	00:00:12.300000	00:00:12.500000	00:00:00.200000	AU18	Media 62.eaf	Coder 3
6	Transportation	00:00:08.200000	00:00:08.600000	00:00:00.400000	AD19	Media 62.eaf	Coder 3
6	Transportation	00:00:09.700000	00:00:10.100000	00:00:00.500000	AD19	Media 62.eaf	Coder 3
6	Transportation	00:00:10.500000	00:00:10.900000	00:00:00.400000	AD19	Media 62.eaf	Coder 3
6	Transportation	00:00:14.300000	00:00:14.900000	00:00:00.700000	AD19	Media 62.eaf	Coder 3
6	Transportation	00:00:16.200000	00:00:16.700000	00:00:00.500000	AD19	Media 62.eaf	Coder 3
6	Transportation	00:00:17.100000	00:00:17.600000	00:00:00.600000	AD19	Media 62.eaf	Coder 3
6	Transportation	00:00:18	00:00:18.500000	00:00:00.500000	AD19	Media 62.eaf	Coder 3
6	Transportation	00:00:18.800000	00:00:19.200000	00:00:00.500000	AD19	Media 62.eaf	Coder 3
6	Transportation	00:00:19.800000	00:00:20.600000	00:00:00.700000	AD19	Media 62.eaf	Coder 3
6	Transportation	00:00:20.800000	00:00:21.400000	00:00:00.600000	AD19	Media 62.eaf	Coder 3
6	Transportation	00:00:21.400000	00:00:22.200000	00:00:00.800000	AD19	Media 62.eaf	Coder 3
6	Transportation	00:00:22.400000	00:00:22.900000	00:00:00.500000	AD19	Media 62.eaf	Coder 3
6	Transportation	00:00:23.200000	00:00:23.700000	00:00:00.500000	AD19	Media 62.eaf	Coder 3
6	Transportation	00:00:24.800000	00:00:25.200000	00:00:00.400000	AD19	Media 62.eaf	Coder 3
6	Transportation	00:00:25.500000	00:00:26.100000	00:00:00.600000	AD19	Media 62.eaf	Coder 3
6	Transportation	00:00:26.500000	00:00:26.900000	00:00:00.400000	AD19	Media 62.eaf	Coder 3
6	Transportation	00:00:27.100000	00:00:27.600000	00:00:00.500000	AD19	Media 62.eaf	Coder 3
6	Transportation	00:00:28.100000	00:00:28.700000	00:00:00.600000	AD19	Media 62.eaf	Coder 3
6	Transportation	00:00:29	00:00:29.400000	00:00:00.500000	AD19	Media 62.eaf	Coder 3
6	Transportation	00:00:29.600000	00:00:29.900000	00:00:00.300000	AD19	Media 62.eaf	Coder 3
7	Social isolation	00:00:09.800000	00:00:11.500000	00:00:01.700000	AD1	KV 2.eaf	Coder 1
7	Social isolation	00:00:15.300000	00:00:15.700000	00:00:00.300000	AD1	KV 2.eaf	Coder 1
7	Social isolation	00:00:16.800000	00:00:16.900000	00:00:00.200000	AD1	KV 2.eaf	Coder 1
7	Social isolation	00:00:17.200000	00:00:17.600000	00:00:00.400000	AD1	KV 2.eaf	Coder 1
7	Social isolation	00:00:17.700000	00:00:18.100000	00:00:00.400000	AD1	KV 2.eaf	Coder 1
7	Social isolation	00:00:20.800000	00:00:24.100000	00:00:03.300000	AD1	KV 2.eaf	Coder 1
7	Social isolation	00:00:24.100000	00:00:24.400000	00:00:00.300000	AU145	KV 2.eaf	Coder 1
7	Social isolation	00:00:24.400000	00:00:25.200000	00:00:00.800000	AD1	KV 2.eaf	Coder 1
7	Social isolation	00:00:02.100000	00:00:03.900000	00:00:01.800000	AD38	KV 2.eaf	Coder 1
7	Social isolation	00:00:06.100000	00:00:07.500000	00:00:01.300000	AD38	KV 2.eaf	Coder 1
7	Social isolation	00:00:09.400000	00:00:11.700000	00:00:02.200000	AD38	KV 2.eaf	Coder 1
7	Social isolation	00:00:15.200000	00:00:15.700000	00:00:00.600000	AD38	KV 2.eaf	Coder 1
7	Social isolation	00:00:16.900000	00:00:19.100000	00:00:02.200000	AD38	KV 2.eaf	Coder 1
7	Social isolation	00:00:11.200000	00:00:11.300000	00:00:00.200000	EAD104	KV 2.eaf	Coder 1
7	Social isolation	00:00:11.500000	00:00:11.700000	00:00:00.300000	EAD101	KV 2.eaf	Coder 1
[truncated: 5,901 more rows]

## Sheet: Heart rate
Time	HR	Type	Horse	Group
10:54:11	41	Baseline	1	PRI
10:54:12	41	Baseline	1	PRI
10:54:13	40	Baseline	1	PRI
10:54:15	40	Baseline	1	PRI
10:54:16	39	Baseline	1	PRI
10:54:18	41	Baseline	1	PRI
10:54:19	41	Baseline	1	PRI
10:54:21	42	Baseline	1	PRI
10:54:22	41	Baseline	1	PRI
10:54:24	39	Baseline	1	PRI
10:54:25	41	Baseline	1	PRI
10:54:27	40	Baseline	1	PRI
10:54:28	40	Baseline	1	PRI
10:54:30	38	Baseline	1	PRI
10:54:31	39	Baseline	1	PRI
10:54:33	39	Baseline	1	PRI
10:54:34	42	Baseline	1	PRI
10:54:36	41	Baseline	1	PRI
10:54:37	41	Baseline	1	PRI
10:54:39	40	Baseline	1	PRI
10:54:40	40	Baseline	1	PRI
10:54:42	40	Baseline	1	PRI
10:54:43	41	Baseline	1	PRI
10:54:45	41	Baseline	1	PRI
10:54:46	41	Baseline	1	PRI
10:54:48	40	Baseline	1	PRI
10:54:49	44	Baseline	1	PRI
10:54:51	43	Baseline	1	PRI
10:54:52	42	Baseline	1	PRI
10:54:53	41	Baseline	1	PRI
10:54:55	40	Baseline	1	PRI
10:54:56	39	Baseline	1	PRI
10:54:58	38	Baseline	1	PRI
10:54:59	37	Baseline	1	PRI
10:55:01	37	Baseline	1	PRI
10:55:03	35	Baseline	1	PRI
10:55:04	38	Baseline	1	PRI
10:55:06	38	Baseline	1	PRI
10:55:08	38	Baseline	1	PRI
10:55:09	38	Baseline	1	PRI
10:55:11	39	Baseline	1	PRI
10:55:12	34	Baseline	1	PRI
10:55:14	41	Baseline	1	PRI
10:55:15	39	Baseline	1	PRI
10:55:17	39	Baseline	1	PRI
10:55:18	45	Baseline	1	PRI
10:55:20	42	Baseline	1	PRI
10:55:21	42	Baseline	1	PRI
10:55:23	42	Baseline	1	PRI
10:55:24	50	Baseline	1	PRI
10:55:25	45	Baseline	1	PRI
10:55:27	41	Baseline	1	PRI
10:55:28	34	Baseline	1	PRI
10:55:30	42	Baseline	1	PRI
10:55:31	38	Baseline	1	PRI
10:55:33	41	Baseline	1	PRI
10:55:34	37	Baseline	1	PRI
10:55:36	37	Baseline	1	PRI
10:55:38	37	Baseline	1	PRI
10:55:39	37	Baseline	1	PRI
10:55:41	37	Baseline	1	PRI
10:55:43	37	Baseline	1	PRI
10:55:44	34	Baseline	1	PRI
10:55:46	34	Baseline	1	PRI
10:55:48	30	Baseline	1	PRI
10:55:50	30	Baseline	1	PRI
10:55:52	38	Baseline	1	PRI
10:55:53	42	Baseline	1	PRI
10:55:55	42	Baseline	1	PRI
10:55:56	38	Baseline	1	PRI
10:55:58	38	Baseline	1	PRI
10:55:59	38	Baseline	1	PRI
10:56:01	37	Baseline	1	PRI
10:56:03	37	Baseline	1	PRI
10:56:04	39	Baseline	1	PRI
10:56:06	39	Baseline	1	PRI
10:56:07	40	Baseline	1	PRI
10:56:09	40	Baseline	1	PRI
10:56:10	39	Baseline	1	PRI
10:56:12	39	Baseline	1	PRI
10:56:13	40	Baseline	1	PRI
10:56:15	41	Baseline	1	PRI
10:56:16	41	Baseline	1	PRI
10:56:18	40	Baseline	1	PRI
10:56:19	39	Baseline	1	PRI
10:56:21	39	Baseline	1	PRI
10:56:22	37	Baseline	1	PRI
10:56:24	36	Baseline	1	PRI
10:56:26	34	Baseline	1	PRI
10:56:27	40	Baseline	1	PRI
10:56:29	35	Baseline	1	PRI
10:56:31	35	Baseline	1	PRI
10:56:32	38	Baseline	1	PRI
10:56:34	39	Baseline	1	PRI
10:56:35	42	Baseline	1	PRI
10:56:37	43	Baseline	1	PRI
10:56:38	43	Baseline	1	PRI
10:56:40	42	Baseline	1	PRI
10:56:41	43	Baseline	1	PRI
10:56:42	40	Baseline	1	PRI
10:56:44	41	Baseline	1	PRI
10:56:45	42	Baseline	1	PRI
10:56:47	41	Baseline	1	PRI
10:56:48	43	Baseline	1	PRI
10:56:50	43	Baseline	1	PRI
10:56:51	39	Baseline	1	PRI
10:56:53	43	Baseline	1	PRI
10:56:54	45	Baseline	1	PRI
10:56:55	45	Baseline	1	PRI
10:56:57	43	Baseline	1	PRI
10:56:58	43	Baseline	1	PRI
10:56:59	41	Baseline	1	PRI
10:57:01	42	Baseline	1	PRI
10:57:02	41	Baseline	1	PRI
10:57:04	41	Baseline	1	PRI
10:57:05	42	Baseline	1	PRI
10:57:07	38	Baseline	1	PRI
10:57:08	41	Baseline	1	PRI
10:57:10	44	Baseline	1	PRI
10:57:11	43	Baseline	1	PRI
10:57:13	42	Baseline	1	PRI
10:57:14	40	Baseline	1	PRI
10:57:15	37	Baseline	1	PRI
10:57:17	42	Baseline	1	PRI
10:57:18	44	Baseline	1	PRI
10:57:20	45	Baseline	1	PRI
10:57:21	46	Baseline	1	PRI
10:57:22	41	Baseline	1	PRI
10:57:24	41	Baseline	1	PRI
10:57:25	47	Baseline	1	PRI
10:57:27	49	Baseline	1	PRI
10:57:28	48	Baseline	1	PRI
10:57:29	49	Baseline	1	PRI
10:57:30	51	Baseline	1	PRI
10:57:32	50	Baseline	1	PRI
10:57:33	48	Baseline	1	PRI
10:57:34	46	Baseline	1	PRI
10:57:35	45	Baseline	1	PRI
10:57:37	43	Baseline	1	PRI
10:57:38	42	Baseline	1	PRI
10:57:39	39	Baseline	1	PRI
10:57:41	38	Baseline	1	PRI
10:57:43	38	Baseline	1	PRI
10:57:44	34	Baseline	1	PRI
10:57:46	37	Baseline	1	PRI
10:57:48	42	Baseline	1	PRI
10:57:49	39	Baseline	1	PRI
10:57:50	38	Baseline	1	PRI
10:57:52	37	Baseline	1	PRI
10:57:54	37	Baseline	1	PRI
10:57:55	37	Baseline	1	PRI
10:57:57	37	Baseline	1	PRI
10:57:59	36	Baseline	1	PRI
10:58:00	36	Baseline	1	PRI
10:58:02	36	Baseline	1	PRI
10:58:04	36	Baseline	1	PRI
10:58:05	36	Baseline	1	PRI
10:58:07	36	Baseline	1	PRI
10:58:09	36	Baseline	1	PRI
10:58:10	36	Baseline	1	PRI
10:58:12	37	Baseline	1	PRI
10:58:14	37	Baseline	1	PRI
10:58:15	37	Baseline	1	PRI
10:58:17	37	Baseline	1	PRI
10:58:18	37	Baseline	1	PRI
10:58:20	37	Baseline	1	PRI
10:58:22	37	Baseline	1	PRI
10:58:23	38	Baseline	1	PRI
10:58:25	45	Baseline	1	PRI
10:58:26	45	Baseline	1	PRI
10:58:27	45	Baseline	1	PRI
10:58:29	45	Baseline	1	PRI
10:58:30	45	Baseline	1	PRI
10:58:31	45	Baseline	1	PRI
10:58:33	45	Baseline	1	PRI
10:58:34	45	Baseline	1	PRI
10:58:35	45	Baseline	1	PRI
10:58:37	45	Baseline	1	PRI
10:58:38	45	Baseline	1	PRI
10:58:39	45	Baseline	1	PRI
10:58:41	45	Baseline	1	PRI
10:58:42	45	Baseline	1	PRI
10:58:43	45	Baseline	1	PRI
10:58:45	43	Baseline	1	PRI
10:58:46	43	Baseline	1	PRI
10:58:48	43	Baseline	1	PRI
10:58:49	43	Baseline	1	PRI
10:58:50	43	Baseline	1	PRI
10:58:52	43	Baseline	1	PRI
10:58:53	43	Baseline	1	PRI
10:58:55	43	Baseline	1	PRI
10:58:56	43	Baseline	1	PRI
10:58:57	43	Baseline	1	PRI
10:58:59	43	Baseline	1	PRI
10:59:00	44	Baseline	1	PRI
10:59:02	44	Baseline	1	PRI
10:59:03	45	Baseline	1	PRI
10:59:04	45	Baseline	1	PRI
10:59:06	45	Baseline	1	PRI
10:59:07	45	Baseline	1	PRI
10:59:08	46	Baseline	1	PRI
10:59:10	43	Baseline	1	PRI
13:08:25	71	Transport	1	PRI
13:08:26	67	Transport	1	PRI
13:08:27	64	Transport	1	PRI
13:08:28	67	Transport	1	PRI
13:08:29	66	Transport	1	PRI
13:08:29	67	Transport	1	PRI
13:08:30	68	Transport	1	PRI
13:08:31	63	Transport	1	PRI
13:08:32	58	Transport	1	PRI
13:08:33	64	Transport	1	PRI
13:08:34	64	Transport	1	PRI
13:08:35	63	Transport	1	PRI
13:08:36	65	Transport	1	PRI
13:08:37	65	Transport	1	PRI
13:08:38	65	Transport	1	PRI
13:08:39	65	Transport	1	PRI
13:08:40	68	Transport	1	PRI
13:08:41	69	Transport	1	PRI
13:08:42	69	Transport	1	PRI
13:08:42	70	Transport	1	PRI
13:08:43	65	Transport	1	PRI
13:08:44	68	Transport	1	PRI
13:08:45	68	Transport	1	PRI
13:08:46	68	Transport	1	PRI
13:08:47	68	Transport	1	PRI
13:08:48	70	Transport	1	PRI
13:08:49	69	Transport	1	PRI
13:08:49	65	Transport	1	PRI
13:08:50	64	Transport	1	PRI
13:08:51	64	Transport	1	PRI
13:08:52	68	Transport	1	PRI
13:08:53	68	Transport	1	PRI
13:08:54	63	Transport	1	PRI
13:08:55	66	Transport	1	PRI
13:08:56	70	Transport	1	PRI
13:08:57	69	Transport	1	PRI
13:08:58	71	Transport	1	PRI
13:08:58	71	Transport	1	PRI
13:08:59	71	Transport	1	PRI
13:09:00	68	Transport	1	PRI
13:09:01	68	Transport	1	PRI
13:09:02	68	Transport	1	PRI
13:09:03	68	Transport	1	PRI
13:09:04	68	Transport	1	PRI
13:09:05	68	Transport	1	PRI
13:09:05	69	Transport	1	PRI
13:09:06	70	Transport	1	PRI
13:09:07	69	Transport	1	PRI
13:09:08	69	Transport	1	PRI
13:09:09	67	Transport	1	PRI
13:09:10	68	Transport	1	PRI
13:09:11	63	Transport	1	PRI
13:09:12	55	Transport	1	PRI
13:09:13	58	Transport	1	PRI
13:09:14	64	Transport	1	PRI
13:09:15	64	Transport	1	PRI
13:09:16	65	Transport	1	PRI
13:09:17	62	Transport	1	PRI
13:09:17	62	Transport	1	PRI
13:09:18	67	Transport	1	PRI
13:09:19	70	Transport	1	PRI
13:09:20	69	Transport	1	PRI
13:09:21	66	Transport	1	PRI
13:09:22	65	Transport	1	PRI
13:09:23	64	Transport	1	PRI
13:09:24	61	Transport	1	PRI
13:09:25	59	Transport	1	PRI
13:09:26	60	Transport	1	PRI
13:09:27	64	Transport	1	PRI
13:09:28	63	Transport	1	PRI
13:09:29	59	Transport	1	PRI
13:09:30	64	Transport	1	PRI
13:09:31	66	Transport	1	PRI
13:09:32	63	Transport	1	PRI
13:09:33	64	Transport	1	PRI
13:09:33	67	Transport	1	PRI
13:09:34	65	Transport	1	PRI
13:09:35	64	Transport	1	PRI
13:09:36	65	Transport	1	PRI
13:09:37	69	Transport	1	PRI
13:09:38	72	Transport	1	PRI
13:09:39	69	Transport	1	PRI
13:09:40	69	Transport	1	PRI
13:09:41	68	Transport	1	PRI
13:09:41	70	Transport	1	PRI
13:09:42	72	Transport	1	PRI
13:09:43	73	Transport	1	PRI
13:09:44	74	Transport	1	PRI
13:09:45	76	Transport	1	PRI
13:09:46	77	Transport	1	PRI
13:09:46	78	Transport	1	PRI
13:09:47	77	Transport	1	PRI
13:09:48	77	Transport	1	PRI
13:09:49	79	Transport	1	PRI
13:09:49	82	Transport	1	PRI
13:09:50	84	Transport	1	PRI
13:09:51	79	Transport	1	PRI
13:09:52	78	Transport	1	PRI
13:09:52	83	Transport	1	PRI
13:09:53	85	Transport	1	PRI
13:09:54	86	Transport	1	PRI
13:09:55	86	Transport	1	PRI
13:09:55	87	Transport	1	PRI
13:09:56	88	Transport	1	PRI
13:09:57	87	Transport	1	PRI
13:09:57	86	Transport	1	PRI
13:09:58	85	Transport	1	PRI
13:09:59	84	Transport	1	PRI
13:09:59	83	Transport	1	PRI
13:10:00	79	Transport	1	PRI
13:10:01	74	Transport	1	PRI
13:10:02	67	Transport	1	PRI
13:10:03	69	Transport	1	PRI
13:10:03	65	Transport	1	PRI
13:10:04	69	Transport	1	PRI
13:10:05	66	Transport	1	PRI
13:10:06	59	Transport	1	PRI
13:10:07	56	Transport	1	PRI
13:10:08	54	Transport	1	PRI
13:10:09	56	Transport	1	PRI
13:10:10	60	Transport	1	PRI
13:10:11	57	Transport	1	PRI
13:10:13	61	Transport	1	PRI
13:10:14	61	Transport	1	PRI
13:10:15	59	Transport	1	PRI
13:10:16	61	Transport	1	PRI
13:10:17	64	Transport	1	PRI
13:10:17	63	Transport	1	PRI
13:10:18	63	Transport	1	PRI
13:10:19	67	Transport	1	PRI
13:10:20	68	Transport	1	PRI
13:10:21	69	Transport	1	PRI
13:10:22	68	Transport	1	PRI
13:10:23	70	Transport	1	PRI
13:10:24	72	Transport	1	PRI
13:10:25	73	Transport	1	PRI
13:10:25	73	Transport	1	PRI
13:10:26	74	Transport	1	PRI
13:10:27	74	Transport	1	PRI
13:10:28	74	Transport	1	PRI
13:10:29	74	Transport	1	PRI
13:10:29	73	Transport	1	PRI
13:10:30	74	Transport	1	PRI
13:10:31	75	Transport	1	PRI
13:10:32	74	Transport	1	PRI
13:10:33	67	Transport	1	PRI
13:10:34	65	Transport	1	PRI
13:10:35	67	Transport	1	PRI
13:10:35	69	Transport	1	PRI
13:10:36	67	Transport	1	PRI
13:10:37	69	Transport	1	PRI
13:10:38	64	Transport	1	PRI
13:10:39	62	Transport	1	PRI
13:10:40	61	Transport	1	PRI
13:10:41	59	Transport	1	PRI
13:10:42	56	Transport	1	PRI
13:10:43	54	Transport	1	PRI
13:10:44	56	Transport	1	PRI
13:10:45	52	Transport	1	PRI
13:10:46	52	Transport	1	PRI
13:10:48	51	Transport	1	PRI
13:10:49	52	Transport	1	PRI
13:10:50	49	Transport	1	PRI
13:10:51	48	Transport	1	PRI
13:10:52	52	Transport	1	PRI
13:10:53	46	Transport	1	PRI
13:10:55	46	Transport	1	PRI
13:10:56	44	Transport	1	PRI
13:10:57	46	Transport	1	PRI
13:10:59	48	Transport	1	PRI
13:11:00	51	Transport	1	PRI
13:11:01	49	Transport	1	PRI
13:11:02	48	Transport	1	PRI
13:11:04	47	Transport	1	PRI
13:11:05	45	Transport	1	PRI
13:11:06	43	Transport	1	PRI
13:11:08	42	Transport	1	PRI
13:11:09	50	Transport	1	PRI
13:11:10	54	Transport	1	PRI
13:11:11	52	Transport	1	PRI
13:11:13	52	Transport	1	PRI
13:11:14	46	Transport	1	PRI
13:11:15	50	Transport	1	PRI
13:11:16	49	Transport	1	PRI
13:11:17	49	Transport	1	PRI
13:11:19	56	Transport	1	PRI
13:11:20	56	Transport	1	PRI
13:11:21	59	Transport	1	PRI
13:11:22	62	Transport	1	PRI
13:11:23	66	Transport	1	PRI
13:11:24	72	Transport	1	PRI
13:11:25	74	Transport	1	PRI
13:11:25	75	Transport	1	PRI
13:11:26	70	Transport	1	PRI
13:11:27	71	Transport	1	PRI
13:11:28	71	Transport	1	PRI
13:11:29	72	Transport	1	PRI
13:11:29	72	Transport	1	PRI
13:11:30	79	Transport	1	PRI
13:11:31	76	Transport	1	PRI
13:11:32	70	Transport	1	PRI
13:11:33	72	Transport	1	PRI
13:11:34	67	Transport	1	PRI
13:11:34	63	Transport	1	PRI
13:11:35	59	Transport	1	PRI
13:11:36	59	Transport	1	PRI
13:11:37	54	Transport	1	PRI
13:11:39	54	Transport	1	PRI
13:11:40	49	Transport	1	PRI
13:11:41	55	Transport	1	PRI
13:11:42	59	Transport	1	PRI
13:11:43	58	Transport	1	PRI
13:11:44	57	Transport	1	PRI
13:11:45	55	Transport	1	PRI
13:11:46	51	Transport	1	PRI
13:11:47	57	Transport	1	PRI
13:11:48	62	Transport	1	PRI
13:11:49	63	Transport	1	PRI
13:11:50	53	Transport	1	PRI
13:11:51	56	Transport	1	PRI
13:11:53	60	Transport	1	PRI
13:11:54	54	Transport	1	PRI
13:11:55	50	Transport	1	PRI
13:11:56	53	Transport	1	PRI
13:11:57	47	Transport	1	PRI
13:11:58	52	Transport	1	PRI
13:11:59	52	Transport	1	PRI
13:12:01	53	Transport	1	PRI
13:12:02	48	Transport	1	PRI
13:12:03	49	Transport	1	PRI
13:12:04	49	Transport	1	PRI
13:12:05	52	Transport	1	PRI
13:12:07	54	Transport	1	PRI
13:12:08	50	Transport	1	PRI
13:12:09	53	Transport	1	PRI
13:12:10	51	Transport	1	PRI
13:12:11	45	Transport	1	PRI
13:12:13	49	Transport	1	PRI
13:12:14	49	Transport	1	PRI
13:12:15	47	Transport	1	PRI
13:12:16	47	Transport	1	PRI
13:12:18	47	Transport	1	PRI
13:12:19	49	Transport	1	PRI
13:12:20	45	Transport	1	PRI
13:12:21	49	Transport	1	PRI
13:12:23	51	Transport	1	PRI
13:12:24	54	Transport	1	PRI
13:12:25	52	Transport	1	PRI
13:12:26	48	Transport	1	PRI
13:12:27	48	Transport	1	PRI
13:12:29	51	Transport	1	PRI
13:12:30	53	Transport	1	PRI
13:12:31	60	Transport	1	PRI
13:12:32	56	Transport	1	PRI
13:12:33	64	Transport	1	PRI
13:12:34	62	Transport	1	PRI
13:12:35	61	Transport	1	PRI
13:12:36	53	Transport	1	PRI
13:12:37	55	Transport	1	PRI
13:12:38	58	Transport	1	PRI
13:12:39	56	Transport	1	PRI
13:12:40	57	Transport	1	PRI
13:12:41	58	Transport	1	PRI
13:12:42	59	Transport	1	PRI
13:12:43	60	Transport	1	PRI
13:12:44	62	Transport	1	PRI
13:12:45	62	Transport	1	PRI
13:12:46	66	Transport	1	PRI
13:12:47	66	Transport	1	PRI
13:12:48	65	Transport	1	PRI
13:12:49	64	Transport	1	PRI
13:12:50	62	Transport	1	PRI
13:12:51	64	Transport	1	PRI
13:12:52	57	Transport	1	PRI
13:12:53	57	Transport	1	PRI
13:12:54	55	Transport	1	PRI
13:12:55	58	Transport	1	PRI
13:12:56	57	Transport	1	PRI
13:12:57	57	Transport	1	PRI
13:12:58	54	Transport	1	PRI
13:12:59	52	Transport	1	PRI
13:13:00	50	Transport	1	PRI
13:13:02	51	Transport	1	PRI
13:13:03	50	Transport	1	PRI
13:13:04	51	Transport	1	PRI
13:13:05	49	Transport	1	PRI
13:13:06	50	Transport	1	PRI
13:13:08	49	Transport	1	PRI
13:13:09	49	Transport	1	PRI
13:13:10	47	Transport	1	PRI
13:13:11	47	Transport	1	PRI
13:13:13	46	Transport	1	PRI
13:13:14	45	Transport	1	PRI
13:13:15	45	Transport	1	PRI
13:13:17	49	Transport	1	PRI
13:13:18	49	Transport	1	PRI
13:13:19	49	Transport	1	PRI
13:13:20	48	Transport	1	PRI
13:13:22	49	Transport	1	PRI
13:13:23	50	Transport	1	PRI
13:13:24	52	Transport	1	PRI
13:13:25	54	Transport	1	PRI
10:52:11	33	Baseline	2	PRI
10:52:13	33	Baseline	2	PRI
10:52:15	35	Baseline	2	PRI
10:52:16	33	Baseline	2	PRI
10:52:18	33	Baseline	2	PRI
10:52:20	35	Baseline	2	PRI
10:52:22	34	Baseline	2	PRI
10:52:24	36	Baseline	2	PRI
10:52:25	36	Baseline	2	PRI
10:52:27	36	Baseline	2	PRI
10:52:29	35	Baseline	2	PRI
10:52:30	31	Baseline	2	PRI
10:52:32	33	Baseline	2	PRI
10:52:34	33	Baseline	2	PRI
10:52:36	33	Baseline	2	PRI
10:52:38	33	Baseline	2	PRI
10:52:39	32	Baseline	2	PRI
10:52:41	33	Baseline	2	PRI
10:52:43	33	Baseline	2	PRI
10:52:45	34	Baseline	2	PRI
10:52:47	36	Baseline	2	PRI
10:52:48	36	Baseline	2	PRI
10:52:50	34	Baseline	2	PRI
10:52:52	32	Baseline	2	PRI
10:52:54	32	Baseline	2	PRI
10:52:56	32	Baseline	2	PRI
10:52:57	32	Baseline	2	PRI
10:52:59	30	Baseline	2	PRI
10:53:01	30	Baseline	2	PRI
10:53:03	37	Baseline	2	PRI
10:53:05	32	Baseline	2	PRI
10:53:07	32	Baseline	2	PRI
10:53:09	33	Baseline	2	PRI
10:53:11	34	Baseline	2	PRI
10:53:12	32	Baseline	2	PRI
10:53:14	32	Baseline	2	PRI
10:53:16	32	Baseline	2	PRI
10:53:18	33	Baseline	2	PRI
10:53:20	34	Baseline	2	PRI
10:53:22	34	Baseline	2	PRI
10:53:23	34	Baseline	2	PRI
10:53:25	34	Baseline	2	PRI
10:53:27	34	Baseline	2	PRI
10:53:29	35	Baseline	2	PRI
10:53:30	32	Baseline	2	PRI
10:53:32	32	Baseline	2	PRI
10:53:34	32	Baseline	2	PRI
10:53:36	34	Baseline	2	PRI
10:53:38	32	Baseline	2	PRI
10:53:40	33	Baseline	2	PRI
10:53:41	34	Baseline	2	PRI
10:53:43	35	Baseline	2	PRI
10:53:45	35	Baseline	2	PRI
10:53:46	38	Baseline	2	PRI
10:53:48	39	Baseline	2	PRI
10:53:50	39	Baseline	2	PRI
10:53:51	37	Baseline	2	PRI
10:53:53	37	Baseline	2	PRI
10:53:54	37	Baseline	2	PRI
10:53:56	36	Baseline	2	PRI
10:53:58	36	Baseline	2	PRI
10:53:59	37	Baseline	2	PRI
10:54:01	34	Baseline	2	PRI
10:54:03	35	Baseline	2	PRI
10:54:04	35	Baseline	2	PRI
10:54:06	35	Baseline	2	PRI
10:54:08	35	Baseline	2	PRI
10:54:10	36	Baseline	2	PRI
10:54:11	36	Baseline	2	PRI
10:54:13	34	Baseline	2	PRI
10:54:15	36	Baseline	2	PRI
10:54:16	33	Baseline	2	PRI
10:54:18	33	Baseline	2	PRI
10:54:20	32	Baseline	2	PRI
10:54:22	35	Baseline	2	PRI
10:54:24	34	Baseline	2	PRI
10:54:25	32	Baseline	2	PRI
10:54:27	33	Baseline	2	PRI
10:54:29	35	Baseline	2	PRI
10:54:31	33	Baseline	2	PRI
10:54:33	33	Baseline	2	PRI
10:54:34	35	Baseline	2	PRI
10:54:36	34	Baseline	2	PRI
10:54:38	34	Baseline	2	PRI
10:54:40	35	Baseline	2	PRI
10:54:41	36	Baseline	2	PRI
10:54:43	35	Baseline	2	PRI
10:54:45	34	Baseline	2	PRI
10:54:46	34	Baseline	2	PRI
10:54:48	34	Baseline	2	PRI
10:54:50	35	Baseline	2	PRI
10:54:52	34	Baseline	2	PRI
10:54:53	36	Baseline	2	PRI
10:54:55	38	Baseline	2	PRI
10:54:57	38	Baseline	2	PRI
10:54:58	38	Baseline	2	PRI
10:55:00	36	Baseline	2	PRI
10:55:02	34	Baseline	2	PRI
10:55:03	36	Baseline	2	PRI
10:55:05	32	Baseline	2	PRI
10:55:07	35	Baseline	2	PRI
10:55:08	34	Baseline	2	PRI
10:55:10	35	Baseline	2	PRI
10:55:12	36	Baseline	2	PRI
10:55:14	34	Baseline	2	PRI
10:55:15	37	Baseline	2	PRI
10:55:17	37	Baseline	2	PRI
10:55:19	37	Baseline	2	PRI
10:55:20	36	Baseline	2	PRI
10:55:22	34	Baseline	2	PRI
10:55:24	33	Baseline	2	PRI
10:55:25	35	Baseline	2	PRI
10:55:27	33	Baseline	2	PRI
10:55:29	35	Baseline	2	PRI
10:55:31	36	Baseline	2	PRI
10:55:32	36	Baseline	2	PRI
10:55:34	37	Baseline	2	PRI
10:55:36	38	Baseline	2	PRI
10:55:37	38	Baseline	2	PRI
10:55:39	36	Baseline	2	PRI
10:55:41	36	Baseline	2	PRI
10:55:42	36	Baseline	2	PRI
10:55:44	36	Baseline	2	PRI
10:55:46	35	Baseline	2	PRI
10:55:47	35	Baseline	2	PRI
10:55:49	37	Baseline	2	PRI
10:55:51	39	Baseline	2	PRI
10:55:52	39	Baseline	2	PRI
10:55:54	37	Baseline	2	PRI
10:55:55	37	Baseline	2	PRI
10:55:57	38	Baseline	2	PRI
10:55:58	36	Baseline	2	PRI
10:56:00	38	Baseline	2	PRI
10:56:02	37	Baseline	2	PRI
10:56:03	34	Baseline	2	PRI
10:56:05	36	Baseline	2	PRI
10:56:07	34	Baseline	2	PRI
10:56:09	34	Baseline	2	PRI
10:56:10	34	Baseline	2	PRI
10:56:12	32	Baseline	2	PRI
10:56:14	33	Baseline	2	PRI
10:56:16	33	Baseline	2	PRI
10:56:18	34	Baseline	2	PRI
10:56:19	33	Baseline	2	PRI
10:56:21	35	Baseline	2	PRI
10:56:23	31	Baseline	2	PRI
10:56:25	33	Baseline	2	PRI
10:56:27	34	Baseline	2	PRI
10:56:28	34	Baseline	2	PRI
10:56:30	35	Baseline	2	PRI
10:56:32	35	Baseline	2	PRI
10:56:34	38	Baseline	2	PRI
10:56:35	39	Baseline	2	PRI
10:56:37	39	Baseline	2	PRI
10:56:38	38	Baseline	2	PRI
10:56:40	37	Baseline	2	PRI
10:56:41	38	Baseline	2	PRI
10:56:43	38	Baseline	2	PRI
10:56:45	36	Baseline	2	PRI
10:56:46	38	Baseline	2	PRI
10:56:48	37	Baseline	2	PRI
10:56:50	38	Baseline	2	PRI
10:56:51	38	Baseline	2	PRI
10:56:53	37	Baseline	2	PRI
10:56:54	33	Baseline	2	PRI
10:56:56	36	Baseline	2	PRI
10:56:58	35	Baseline	2	PRI
10:57:00	34	Baseline	2	PRI
10:57:01	34	Baseline	2	PRI
10:57:03	34	Baseline	2	PRI
10:57:05	34	Baseline	2	PRI
10:57:07	34	Baseline	2	PRI
10:57:08	33	Baseline	2	PRI
10:57:10	34	Baseline	2	PRI
12:10:12	92	Transport	2	PRI
12:10:13	90	Transport	2	PRI
12:10:13	74	Transport	2	PRI
12:10:14	73	Transport	2	PRI
12:10:15	66	Transport	2	PRI
12:10:16	70	Transport	2	PRI
12:10:17	60	Transport	2	PRI
12:10:18	64	Transport	2	PRI
12:10:19	60	Transport	2	PRI
12:10:20	56	Transport	2	PRI
12:10:21	60	Transport	2	PRI
12:10:22	64	Transport	2	PRI
12:10:23	60	Transport	2	PRI
12:10:24	56	Transport	2	PRI
12:10:25	50	Transport	2	PRI
12:10:26	47	Transport	2	PRI
12:10:27	45	Transport	2	PRI
12:10:29	43	Transport	2	PRI
12:10:30	43	Transport	2	PRI
12:10:31	48	Transport	2	PRI
12:10:33	46	Transport	2	PRI
12:10:34	44	Transport	2	PRI
12:10:35	43	Transport	2	PRI
12:10:37	41	Transport	2	PRI
12:10:38	40	Transport	2	PRI
12:10:40	39	Transport	2	PRI
12:10:41	35	Transport	2	PRI
12:10:43	36	Transport	2	PRI
12:10:45	36	Transport	2	PRI
12:10:46	37	Transport	2	PRI
12:10:48	74	Transport	2	PRI
12:10:49	74	Transport	2	PRI
12:10:49	76	Transport	2	PRI
12:10:50	76	Transport	2	PRI
12:10:51	76	Transport	2	PRI
12:10:52	72	Transport	2	PRI
12:10:53	70	Transport	2	PRI
12:10:53	69	Transport	2	PRI
12:10:54	70	Transport	2	PRI
12:10:55	74	Transport	2	PRI
12:10:56	77	Transport	2	PRI
12:10:57	79	Transport	2	PRI
12:10:58	78	Transport	2	PRI
12:10:58	78	Transport	2	PRI
12:10:59	77	Transport	2	PRI
12:11:00	75	Transport	2	PRI
12:11:01	77	Transport	2	PRI
12:11:01	82	Transport	2	PRI
12:11:02	85	Transport	2	PRI
12:11:03	70	Transport	2	PRI
12:11:04	73	Transport	2	PRI
12:11:05	73	Transport	2	PRI
12:11:05	73	Transport	2	PRI
12:11:06	74	Transport	2	PRI
12:11:07	75	Transport	2	PRI
12:11:08	79	Transport	2	PRI
12:11:09	85	Transport	2	PRI
12:11:09	79	Transport	2	PRI
12:11:10	74	Transport	2	PRI
12:11:11	74	Transport	2	PRI
12:11:12	77	Transport	2	PRI
12:11:12	80	Transport	2	PRI
12:11:13	85	Transport	2	PRI
12:11:14	87	Transport	2	PRI
12:11:15	87	Transport	2	PRI
12:11:15	87	Transport	2	PRI
12:11:16	90	Transport	2	PRI
12:11:17	90	Transport	2	PRI
12:11:17	89	Transport	2	PRI
12:11:18	85	Transport	2	PRI
12:11:19	81	Transport	2	PRI
12:11:19	77	Transport	2	PRI
12:11:20	74	Transport	2	PRI
12:11:21	72	Transport	2	PRI
12:11:22	75	Transport	2	PRI
12:11:23	75	Transport	2	PRI
12:11:23	75	Transport	2	PRI
12:11:24	75	Transport	2	PRI
12:11:25	75	Transport	2	PRI
12:11:26	78	Transport	2	PRI
12:11:27	72	Transport	2	PRI
12:11:27	75	Transport	2	PRI
12:11:28	72	Transport	2	PRI
12:11:29	70	Transport	2	PRI
12:11:30	72	Transport	2	PRI
12:11:31	82	Transport	2	PRI
12:11:32	93	Transport	2	PRI
12:11:32	96	Transport	2	PRI
12:11:33	94	Transport	2	PRI
12:11:33	91	Transport	2	PRI
12:11:34	89	Transport	2	PRI
12:11:35	85	Transport	2	PRI
12:11:35	73	Transport	2	PRI
12:11:36	78	Transport	2	PRI
12:11:37	72	Transport	2	PRI
12:11:38	75	Transport	2	PRI
12:11:39	79	Transport	2	PRI
12:11:39	82	Transport	2	PRI
12:11:40	84	Transport	2	PRI
12:11:41	84	Transport	2	PRI
12:11:42	79	Transport	2	PRI
12:11:42	70	Transport	2	PRI
12:11:43	71	Transport	2	PRI
12:11:44	70	Transport	2	PRI
12:11:45	69	Transport	2	PRI
12:11:46	76	Transport	2	PRI
12:11:47	76	Transport	2	PRI
12:11:47	75	Transport	2	PRI
12:11:48	73	Transport	2	PRI
12:11:49	73	Transport	2	PRI
12:11:50	75	Transport	2	PRI
12:11:51	75	Transport	2	PRI
12:11:51	72	Transport	2	PRI
12:11:52	70	Transport	2	PRI
12:11:53	69	Transport	2	PRI
12:11:54	68	Transport	2	PRI
12:11:55	66	Transport	2	PRI
12:11:56	66	Transport	2	PRI
12:11:57	60	Transport	2	PRI
12:11:58	60	Transport	2	PRI
12:11:59	60	Transport	2	PRI
12:12:00	60	Transport	2	PRI
12:12:01	84	Transport	2	PRI
12:12:01	84	Transport	2	PRI
12:12:02	68	Transport	2	PRI
12:12:03	71	Transport	2	PRI
12:12:04	75	Transport	2	PRI
12:12:05	76	Transport	2	PRI
12:12:05	78	Transport	2	PRI
12:12:06	77	Transport	2	PRI
12:12:07	77	Transport	2	PRI
12:12:08	75	Transport	2	PRI
12:12:09	69	Transport	2	PRI
12:12:09	60	Transport	2	PRI
12:12:10	59	Transport	2	PRI
12:12:11	57	Transport	2	PRI
12:12:13	57	Transport	2	PRI
12:12:14	65	Transport	2	PRI
12:12:15	67	Transport	2	PRI
12:12:15	63	Transport	2	PRI
12:12:16	63	Transport	2	PRI
12:12:17	67	Transport	2	PRI
12:12:18	73	Transport	2	PRI
12:12:19	78	Transport	2	PRI
12:12:20	78	Transport	2	PRI
12:12:21	63	Transport	2	PRI
12:12:22	60	Transport	2	PRI
12:12:23	69	Transport	2	PRI
12:12:23	67	Transport	2	PRI
12:12:24	69	Transport	2	PRI
12:12:25	69	Transport	2	PRI
12:12:26	67	Transport	2	PRI
12:12:27	64	Transport	2	PRI
12:12:28	65	Transport	2	PRI
12:12:29	65	Transport	2	PRI
12:12:30	65	Transport	2	PRI
12:12:31	59	Transport	2	PRI
12:12:32	66	Transport	2	PRI
12:12:33	65	Transport	2	PRI
12:12:34	64	Transport	2	PRI
12:12:34	59	Transport	2	PRI
12:12:35	59	Transport	2	PRI
12:12:36	64	Transport	2	PRI
12:12:37	60	Transport	2	PRI
12:12:38	60	Transport	2	PRI
12:12:39	57	Transport	2	PRI
12:12:40	63	Transport	2	PRI
12:12:41	56	Transport	2	PRI
12:12:42	57	Transport	2	PRI
12:12:44	57	Transport	2	PRI
12:12:45	56	Transport	2	PRI
12:12:46	57	Transport	2	PRI
12:12:47	57	Transport	2	PRI
12:12:48	57	Transport	2	PRI
12:12:49	57	Transport	2	PRI
12:12:50	56	Transport	2	PRI
12:12:51	63	Transport	2	PRI
12:12:52	58	Transport	2	PRI
12:12:53	60	Transport	2	PRI
12:12:54	60	Transport	2	PRI
12:12:55	60	Transport	2	PRI
12:12:56	60	Transport	2	PRI
12:12:57	57	Transport	2	PRI
12:12:58	57	Transport	2	PRI
12:12:59	58	Transport	2	PRI
12:13:00	58	Transport	2	PRI
12:13:01	58	Transport	2	PRI
12:13:02	61	Transport	2	PRI
12:13:03	67	Transport	2	PRI
12:13:04	62	Transport	2	PRI
12:13:05	58	Transport	2	PRI
12:13:06	58	Transport	2	PRI
12:13:07	66	Transport	2	PRI
12:13:08	60	Transport	2	PRI
12:13:09	67	Transport	2	PRI
12:13:10	62	Transport	2	PRI
12:13:11	67	Transport	2	PRI
12:13:12	68	Transport	2	PRI
12:13:13	68	Transport	2	PRI
12:13:13	69	Transport	2	PRI
12:13:14	66	Transport	2	PRI
12:13:15	57	Transport	2	PRI
12:13:16	60	Transport	2	PRI
12:13:17	60	Transport	2	PRI
12:13:18	61	Transport	2	PRI
12:13:19	60	Transport	2	PRI
12:13:20	60	Transport	2	PRI
12:13:21	60	Transport	2	PRI
12:13:22	60	Transport	2	PRI
12:13:23	62	Transport	2	PRI
12:13:24	55	Transport	2	PRI
12:13:25	61	Transport	2	PRI
12:13:26	71	Transport	2	PRI
12:13:27	75	Transport	2	PRI
12:13:28	81	Transport	2	PRI
12:13:29	81	Transport	2	PRI
12:13:29	59	Transport	2	PRI
12:13:30	59	Transport	2	PRI
12:13:31	65	Transport	2	PRI
12:13:32	64	Transport	2	PRI
12:13:33	63	Transport	2	PRI
12:13:34	64	Transport	2	PRI
12:13:35	64	Transport	2	PRI
12:13:36	60	Transport	2	PRI
12:13:37	60	Transport	2	PRI
12:13:38	58	Transport	2	PRI
12:13:39	52	Transport	2	PRI
12:13:40	48	Transport	2	PRI
12:13:42	45	Transport	2	PRI
12:13:43	43	Transport	2	PRI
12:13:44	43	Transport	2	PRI
12:13:46	42	Transport	2	PRI
12:13:47	45	Transport	2	PRI
12:13:49	48	Transport	2	PRI
12:13:50	49	Transport	2	PRI
12:13:51	56	Transport	2	PRI
12:13:52	54	Transport	2	PRI
12:13:53	51	Transport	2	PRI
12:13:54	51	Transport	2	PRI
12:13:56	49	Transport	2	PRI
12:13:57	49	Transport	2	PRI
12:13:58	48	Transport	2	PRI
12:13:59	47	Transport	2	PRI
12:14:01	50	Transport	2	PRI
12:14:02	51	Transport	2	PRI
12:14:03	51	Transport	2	PRI
12:14:04	51	Transport	2	PRI
12:14:05	52	Transport	2	PRI
12:14:06	52	Transport	2	PRI
12:14:08	50	Transport	2	PRI
12:14:09	50	Transport	2	PRI
12:14:10	51	Transport	2	PRI
12:14:11	53	Transport	2	PRI
12:14:12	52	Transport	2	PRI
12:14:13	51	Transport	2	PRI
12:14:15	49	Transport	2	PRI
12:14:16	50	Transport	2	PRI
12:14:17	50	Transport	2	PRI
12:14:18	49	Transport	2	PRI
12:14:19	49	Transport	2	PRI
12:14:21	49	Transport	2	PRI
12:14:22	50	Transport	2	PRI
12:14:23	50	Transport	2	PRI
12:14:24	50	Transport	2	PRI
12:14:25	51	Transport	2	PRI
12:14:27	50	Transport	2	PRI
12:14:28	51	Transport	2	PRI
12:14:29	51	Transport	2	PRI
12:14:30	51	Transport	2	PRI
12:14:31	52	Transport	2	PRI
12:14:33	50	Transport	2	PRI
12:14:34	51	Transport	2	PRI
12:14:35	51	Transport	2	PRI
12:14:36	51	Transport	2	PRI
12:14:37	51	Transport	2	PRI
12:14:38	52	Transport	2	PRI
12:14:40	51	Transport	2	PRI
12:14:41	49	Transport	2	PRI
12:14:42	51	Transport	2	PRI
12:14:43	51	Transport	2	PRI
12:14:44	51	Transport	2	PRI
12:14:46	51	Transport	2	PRI
12:14:47	51	Transport	2	PRI
12:14:48	51	Transport	2	PRI
12:14:49	49	Transport	2	PRI
12:14:50	48	Transport	2	PRI
12:14:52	48	Transport	2	PRI
12:14:53	48	Transport	2	PRI
12:14:54	48	Transport	2	PRI
12:14:55	47	Transport	2	PRI
12:14:57	47	Transport	2	PRI
12:14:58	47	Transport	2	PRI
12:14:59	48	Transport	2	PRI
12:15:00	47	Transport	2	PRI
12:15:02	47	Transport	2	PRI
12:15:03	46	Transport	2	PRI
12:15:04	49	Transport	2	PRI
12:15:05	52	Transport	2	PRI
12:15:07	52	Transport	2	PRI
12:15:08	53	Transport	2	PRI
12:15:09	50	Transport	2	PRI
12:15:10	52	Transport	2	PRI
12:15:11	53	Transport	2	PRI
12:15:12	49	Transport	2	PRI
10:43:26	37	Baseline	3	PRI
10:43:27	37	Baseline	3	PRI
10:43:29	37	Baseline	3	PRI
10:43:30	37	Baseline	3	PRI
10:43:32	37	Baseline	3	PRI
10:43:34	37	Baseline	3	PRI
10:43:35	37	Baseline	3	PRI
10:43:37	37	Baseline	3	PRI
10:43:39	37	Baseline	3	PRI
10:43:40	37	Baseline	3	PRI
10:43:42	37	Baseline	3	PRI
10:43:43	36	Baseline	3	PRI
10:43:45	36	Baseline	3	PRI
10:43:47	36	Baseline	3	PRI
10:43:48	36	Baseline	3	PRI
10:43:50	36	Baseline	3	PRI
10:43:52	36	Baseline	3	PRI
10:43:53	36	Baseline	3	PRI
10:43:55	36	Baseline	3	PRI
10:43:57	36	Baseline	3	PRI
10:43:58	36	Baseline	3	PRI
10:44:00	36	Baseline	3	PRI
10:44:02	36	Baseline	3	PRI
10:44:03	36	Baseline	3	PRI
10:44:05	36	Baseline	3	PRI
10:44:07	35	Baseline	3	PRI
10:44:08	33	Baseline	3	PRI
10:44:10	33	Baseline	3	PRI
10:44:12	35	Baseline	3	PRI
10:44:14	35	Baseline	3	PRI
10:44:16	33	Baseline	3	PRI
10:44:17	34	Baseline	3	PRI
10:44:19	32	Baseline	3	PRI
10:44:21	32	Baseline	3	PRI
10:44:23	31	Baseline	3	PRI
10:44:25	30	Baseline	3	PRI
10:44:27	30	Baseline	3	PRI
10:44:29	30	Baseline	3	PRI
10:44:31	30	Baseline	3	PRI
10:44:33	30	Baseline	3	PRI
10:44:35	30	Baseline	3	PRI
10:44:37	30	Baseline	3	PRI
10:44:39	30	Baseline	3	PRI
10:44:41	30	Baseline	3	PRI
10:44:43	30	Baseline	3	PRI
10:44:45	33	Baseline	3	PRI
10:44:47	30	Baseline	3	PRI
10:44:49	31	Baseline	3	PRI
10:44:51	31	Baseline	3	PRI
10:44:53	33	Baseline	3	PRI
10:44:54	34	Baseline	3	PRI
10:44:56	35	Baseline	3	PRI
10:44:58	36	Baseline	3	PRI
10:45:00	37	Baseline	3	PRI
10:45:01	33	Baseline	3	PRI
10:45:03	33	Baseline	3	PRI
10:45:05	33	Baseline	3	PRI
10:45:07	34	Baseline	3	PRI
10:45:08	34	Baseline	3	PRI
10:45:10	34	Baseline	3	PRI
10:45:12	34	Baseline	3	PRI
10:45:14	34	Baseline	3	PRI
10:45:16	34	Baseline	3	PRI
10:45:17	34	Baseline	3	PRI
10:45:19	34	Baseline	3	PRI
10:45:21	34	Baseline	3	PRI
10:45:23	34	Baseline	3	PRI
10:45:24	35	Baseline	3	PRI
10:45:26	35	Baseline	3	PRI
10:45:28	35	Baseline	3	PRI
10:45:30	34	Baseline	3	PRI
10:45:31	37	Baseline	3	PRI
10:45:33	38	Baseline	3	PRI
10:45:35	35	Baseline	3	PRI
10:45:36	39	Baseline	3	PRI
10:45:38	34	Baseline	3	PRI
10:45:40	35	Baseline	3	PRI
10:45:41	34	Baseline	3	PRI
10:45:43	33	Baseline	3	PRI
10:45:45	36	Baseline	3	PRI
10:45:47	36	Baseline	3	PRI
10:45:48	36	Baseline	3	PRI
10:45:50	36	Baseline	3	PRI
10:45:52	35	Baseline	3	PRI
10:45:53	35	Baseline	3	PRI
10:45:55	35	Baseline	3	PRI
10:45:57	35	Baseline	3	PRI
10:45:58	34	Baseline	3	PRI
10:46:00	30	Baseline	3	PRI
10:46:02	30	Baseline	3	PRI
10:46:04	34	Baseline	3	PRI
10:46:06	33	Baseline	3	PRI
10:46:08	38	Baseline	3	PRI
10:46:09	38	Baseline	3	PRI
10:46:11	38	Baseline	3	PRI
10:46:13	38	Baseline	3	PRI
10:46:14	37	Baseline	3	PRI
10:46:16	37	Baseline	3	PRI
10:46:17	37	Baseline	3	PRI
10:46:19	37	Baseline	3	PRI
10:46:21	37	Baseline	3	PRI
10:46:22	37	Baseline	3	PRI
10:46:24	37	Baseline	3	PRI
10:46:25	37	Baseline	3	PRI
10:46:27	36	Baseline	3	PRI
10:46:29	36	Baseline	3	PRI
10:46:30	36	Baseline	3	PRI
10:46:32	36	Baseline	3	PRI
10:46:34	36	Baseline	3	PRI
10:46:35	36	Baseline	3	PRI
10:46:37	36	Baseline	3	PRI
10:46:39	36	Baseline	3	PRI
10:46:40	34	Baseline	3	PRI
10:46:42	34	Baseline	3	PRI
10:46:44	34	Baseline	3	PRI
10:46:46	34	Baseline	3	PRI
10:46:47	36	Baseline	3	PRI
10:46:49	37	Baseline	3	PRI
10:46:51	34	Baseline	3	PRI
10:46:53	30	Baseline	3	PRI
10:46:55	30	Baseline	3	PRI
10:46:57	35	Baseline	3	PRI
10:46:58	35	Baseline	3	PRI
10:47:00	30	Baseline	3	PRI
10:47:02	30	Baseline	3	PRI
10:47:04	30	Baseline	3	PRI
10:47:06	30	Baseline	3	PRI
10:47:08	35	Baseline	3	PRI
10:47:10	34	Baseline	3	PRI
10:47:12	30	Baseline	3	PRI
10:47:14	30	Baseline	3	PRI
10:47:16	34	Baseline	3	PRI
10:47:17	36	Baseline	3	PRI
10:47:19	38	Baseline	3	PRI
10:47:21	39	Baseline	3	PRI
10:47:22	42	Baseline	3	PRI
10:47:24	45	Baseline	3	PRI
10:47:25	45	Baseline	3	PRI
10:47:26	45	Baseline	3	PRI
10:47:28	41	Baseline	3	PRI
10:47:29	39	Baseline	3	PRI
10:47:31	40	Baseline	3	PRI
10:47:32	38	Baseline	3	PRI
10:47:34	39	Baseline	3	PRI
10:47:35	37	Baseline	3	PRI
10:47:37	35	Baseline	3	PRI
10:47:38	40	Baseline	3	PRI
10:47:40	49	Baseline	3	PRI
10:47:41	55	Baseline	3	PRI
10:47:42	59	Baseline	3	PRI
10:47:43	67	Baseline	3	PRI
10:47:44	79	Baseline	3	PRI
10:47:45	85	Baseline	3	PRI
10:47:46	90	Baseline	3	PRI
10:47:46	93	Baseline	3	PRI
10:47:47	97	Baseline	3	PRI
10:47:48	100	Baseline	3	PRI
10:47:48	104	Baseline	3	PRI
10:47:49	107	Baseline	3	PRI
10:47:49	110	Baseline	3	PRI
10:47:50	114	Baseline	3	PRI
10:47:50	117	Baseline	3	PRI
10:47:51	120	Baseline	3	PRI
10:47:51	120	Baseline	3	PRI
10:47:52	123	Baseline	3	PRI
10:47:52	124	Baseline	3	PRI
10:47:53	125	Baseline	3	PRI
10:47:53	126	Baseline	3	PRI
10:47:54	128	Baseline	3	PRI
10:47:54	130	Baseline	3	PRI
10:47:55	132	Baseline	3	PRI
10:47:55	133	Baseline	3	PRI
10:47:56	134	Baseline	3	PRI
10:47:56	134	Baseline	3	PRI
10:47:57	134	Baseline	3	PRI
10:47:57	135	Baseline	3	PRI
10:47:57	133	Baseline	3	PRI
10:47:58	132	Baseline	3	PRI
10:47:58	134	Baseline	3	PRI
10:47:59	133	Baseline	3	PRI
10:47:59	133	Baseline	3	PRI
10:48:00	132	Baseline	3	PRI
10:48:00	131	Baseline	3	PRI
10:48:01	130	Baseline	3	PRI
10:48:01	129	Baseline	3	PRI
10:48:02	128	Baseline	3	PRI
10:48:02	126	Baseline	3	PRI
10:48:02	177	Baseline	3	PRI
10:48:03	141	Baseline	3	PRI
10:48:03	117	Baseline	3	PRI
10:48:04	100	Baseline	3	PRI
10:48:04	87	Baseline	3	PRI
10:48:05	67	Baseline	3	PRI
10:48:06	68	Baseline	3	PRI
10:48:07	57	Baseline	3	PRI
10:48:08	42	Baseline	3	PRI
10:48:09	44	Baseline	3	PRI
10:48:11	44	Baseline	3	PRI
10:48:12	45	Baseline	3	PRI
10:48:13	42	Baseline	3	PRI
10:48:15	41	Baseline	3	PRI
10:48:16	38	Baseline	3	PRI
10:48:18	38	Baseline	3	PRI
10:48:19	39	Baseline	3	PRI
10:48:21	36	Baseline	3	PRI
10:48:23	35	Baseline	3	PRI
10:48:24	35	Baseline	3	PRI
12:54:26	52	Transport	3	PRI
12:54:27	52	Transport	3	PRI
12:54:28	57	Transport	3	PRI
12:54:29	65	Transport	3	PRI
12:54:30	75	Transport	3	PRI
12:54:31	90	Transport	3	PRI
12:54:32	111	Transport	3	PRI
12:54:32	109	Transport	3	PRI
12:54:33	108	Transport	3	PRI
12:54:33	108	Transport	3	PRI
12:54:34	108	Transport	3	PRI
12:54:35	108	Transport	3	PRI
12:54:35	109	Transport	3	PRI
12:54:36	111	Transport	3	PRI
12:54:36	112	Transport	3	PRI
12:54:37	113	Transport	3	PRI
12:54:37	113	Transport	3	PRI
12:54:38	112	Transport	3	PRI
12:54:38	111	Transport	3	PRI
12:54:39	110	Transport	3	PRI
12:54:39	110	Transport	3	PRI
12:54:40	111	Transport	3	PRI
12:54:41	112	Transport	3	PRI
12:54:41	113	Transport	3	PRI
12:54:42	114	Transport	3	PRI
12:54:42	115	Transport	3	PRI
12:54:43	115	Transport	3	PRI
12:54:43	115	Transport	3	PRI
12:54:44	115	Transport	3	PRI
12:54:44	113	Transport	3	PRI
12:54:45	115	Transport	3	PRI
12:54:45	115	Transport	3	PRI
12:54:46	115	Transport	3	PRI
12:54:46	115	Transport	3	PRI
12:54:47	115	Transport	3	PRI
12:54:47	115	Transport	3	PRI
12:54:48	112	Transport	3	PRI
12:54:48	114	Transport	3	PRI
12:54:49	114	Transport	3	PRI
12:54:49	113	Transport	3	PRI
12:54:50	113	Transport	3	PRI
12:54:50	113	Transport	3	PRI
12:54:51	113	Transport	3	PRI
12:54:52	113	Transport	3	PRI
12:54:52	112	Transport	3	PRI
12:54:53	112	Transport	3	PRI
12:54:53	112	Transport	3	PRI
12:54:54	112	Transport	3	PRI
12:54:54	112	Transport	3	PRI
12:54:55	112	Transport	3	PRI
12:54:55	111	Transport	3	PRI
12:54:56	111	Transport	3	PRI
12:54:56	111	Transport	3	PRI
12:54:57	112	Transport	3	PRI
12:54:57	111	Transport	3	PRI
12:54:58	113	Transport	3	PRI
12:54:59	115	Transport	3	PRI
12:54:59	115	Transport	3	PRI
12:55:00	117	Transport	3	PRI
12:55:00	117	Transport	3	PRI
12:55:01	117	Transport	3	PRI
12:55:01	116	Transport	3	PRI
12:55:02	115	Transport	3	PRI
12:55:02	115	Transport	3	PRI
12:55:03	117	Transport	3	PRI
12:55:03	115	Transport	3	PRI
12:55:04	116	Transport	3	PRI
12:55:04	115	Transport	3	PRI
12:55:05	115	Transport	3	PRI
12:55:05	113	Transport	3	PRI
12:55:06	114	Transport	3	PRI
12:55:06	114	Transport	3	PRI
12:55:07	115	Transport	3	PRI
12:55:07	115	Transport	3	PRI
12:55:08	115	Transport	3	PRI
12:55:08	116	Transport	3	PRI
12:55:09	116	Transport	3	PRI
12:55:09	115	Transport	3	PRI
12:55:10	115	Transport	3	PRI
12:55:10	115	Transport	3	PRI
12:55:11	113	Transport	3	PRI
12:55:12	112	Transport	3	PRI
12:55:12	111	Transport	3	PRI
12:55:13	112	Transport	3	PRI
12:55:13	114	Transport	3	PRI
12:55:14	116	Transport	3	PRI
12:55:14	118	Transport	3	PRI
12:55:15	121	Transport	3	PRI
12:55:15	122	Transport	3	PRI
12:55:16	123	Transport	3	PRI
12:55:16	123	Transport	3	PRI
12:55:17	124	Transport	3	PRI
12:55:17	123	Transport	3	PRI
12:55:18	121	Transport	3	PRI
12:55:18	124	Transport	3	PRI
12:55:19	125	Transport	3	PRI
12:55:19	124	Transport	3	PRI
12:55:20	125	Transport	3	PRI
12:55:20	127	Transport	3	PRI
12:55:21	129	Transport	3	PRI
12:55:21	131	Transport	3	PRI
12:55:21	133	Transport	3	PRI
12:55:22	135	Transport	3	PRI
12:55:22	136	Transport	3	PRI
12:55:23	138	Transport	3	PRI
12:55:23	139	Transport	3	PRI
12:55:24	140	Transport	3	PRI
12:55:24	139	Transport	3	PRI
12:55:25	139	Transport	3	PRI
12:55:25	140	Transport	3	PRI
12:55:25	141	Transport	3	PRI
12:55:26	142	Transport	3	PRI
12:55:26	140	Transport	3	PRI
12:55:27	141	Transport	3	PRI
12:55:27	143	Transport	3	PRI
12:55:28	143	Transport	3	PRI
12:55:28	145	Transport	3	PRI
12:55:28	145	Transport	3	PRI
12:55:29	145	Transport	3	PRI
12:55:29	145	Transport	3	PRI
12:55:30	144	Transport	3	PRI
12:55:30	144	Transport	3	PRI
12:55:30	143	Transport	3	PRI
12:55:31	138	Transport	3	PRI
12:55:31	136	Transport	3	PRI
12:55:32	135	Transport	3	PRI
12:55:32	133	Transport	3	PRI
12:55:33	141	Transport	3	PRI
12:55:33	135	Transport	3	PRI
12:55:33	138	Transport	3	PRI
12:55:34	138	Transport	3	PRI
12:55:34	140	Transport	3	PRI
12:55:35	142	Transport	3	PRI
12:55:35	142	Transport	3	PRI
12:55:36	143	Transport	3	PRI
12:55:36	143	Transport	3	PRI
12:55:36	144	Transport	3	PRI
12:55:37	144	Transport	3	PRI
12:55:37	144	Transport	3	PRI
12:55:38	144	Transport	3	PRI
12:55:38	143	Transport	3	PRI
12:55:39	142	Transport	3	PRI
12:55:39	142	Transport	3	PRI
12:55:39	142	Transport	3	PRI
12:55:40	142	Transport	3	PRI
12:55:40	141	Transport	3	PRI
12:55:41	140	Transport	3	PRI
12:55:41	140	Transport	3	PRI
12:55:42	141	Transport	3	PRI
12:55:42	135	Transport	3	PRI
12:55:42	135	Transport	3	PRI
12:55:43	135	Transport	3	PRI
12:55:43	135	Transport	3	PRI
12:55:44	135	Transport	3	PRI
12:55:44	135	Transport	3	PRI
12:55:45	135	Transport	3	PRI
12:55:45	135	Transport	3	PRI
12:55:46	135	Transport	3	PRI
12:55:46	135	Transport	3	PRI
12:55:46	135	Transport	3	PRI
12:55:47	135	Transport	3	PRI
12:55:47	135	Transport	3	PRI
12:55:48	135	Transport	3	PRI
12:55:48	135	Transport	3	PRI
12:55:49	135	Transport	3	PRI
12:55:49	135	Transport	3	PRI
12:55:50	135	Transport	3	PRI
12:55:50	135	Transport	3	PRI
12:55:50	135	Transport	3	PRI
12:55:51	135	Transport	3	PRI
12:55:51	135	Transport	3	PRI
12:55:52	135	Transport	3	PRI
12:55:52	135	Transport	3	PRI
12:55:53	135	Transport	3	PRI
12:55:53	135	Transport	3	PRI
12:55:54	135	Transport	3	PRI
12:55:54	135	Transport	3	PRI
12:55:54	135	Transport	3	PRI
12:55:55	135	Transport	3	PRI
12:55:55	135	Transport	3	PRI
12:55:56	135	Transport	3	PRI
12:55:56	135	Transport	3	PRI
12:55:57	135	Transport	3	PRI
12:55:57	135	Transport	3	PRI
12:55:58	135	Transport	3	PRI
12:55:58	135	Transport	3	PRI
12:55:58	135	Transport	3	PRI
12:55:59	135	Transport	3	PRI
12:55:59	135	Transport	3	PRI
12:56:00	135	Transport	3	PRI
12:56:00	135	Transport	3	PRI
12:56:01	135	Transport	3	PRI
12:56:01	135	Transport	3	PRI
12:56:02	135	Transport	3	PRI
12:56:02	131	Transport	3	PRI
12:56:02	131	Transport	3	PRI
12:56:03	131	Transport	3	PRI
12:56:03	130	Transport	3	PRI
12:56:04	130	Transport	3	PRI
12:56:04	130	Transport	3	PRI
12:56:05	130	Transport	3	PRI
12:56:05	134	Transport	3	PRI
12:56:06	133	Transport	3	PRI
12:56:06	132	Transport	3	PRI
12:56:07	131	Transport	3	PRI
12:56:07	132	Transport	3	PRI
12:56:07	132	Transport	3	PRI
12:56:08	134	Transport	3	PRI
12:56:08	135	Transport	3	PRI
12:56:09	135	Transport	3	PRI
12:56:09	135	Transport	3	PRI
12:56:10	135	Transport	3	PRI
12:56:10	135	Transport	3	PRI
12:56:11	135	Transport	3	PRI
12:56:11	136	Transport	3	PRI
12:56:11	136	Transport	3	PRI
12:56:12	135	Transport	3	PRI
12:56:12	135	Transport	3	PRI
12:56:13	135	Transport	3	PRI
12:56:13	135	Transport	3	PRI
12:56:14	135	Transport	3	PRI
12:56:14	135	Transport	3	PRI
12:56:15	135	Transport	3	PRI
12:56:15	134	Transport	3	PRI
12:56:15	134	Transport	3	PRI
12:56:16	133	Transport	3	PRI
12:56:16	134	Transport	3	PRI
12:56:17	134	Transport	3	PRI
12:56:17	135	Transport	3	PRI
12:56:18	135	Transport	3	PRI
12:56:18	135	Transport	3	PRI
12:56:19	134	Transport	3	PRI
12:56:19	135	Transport	3	PRI
12:56:19	134	Transport	3	PRI
12:56:20	135	Transport	3	PRI
12:56:20	135	Transport	3	PRI
12:56:21	135	Transport	3	PRI
12:56:21	135	Transport	3	PRI
12:56:22	136	Transport	3	PRI
12:56:22	135	Transport	3	PRI
12:56:23	134	Transport	3	PRI
12:56:23	135	Transport	3	PRI
12:56:23	134	Transport	3	PRI
12:56:24	133	Transport	3	PRI
12:56:24	134	Transport	3	PRI
12:56:25	134	Transport	3	PRI
12:56:25	135	Transport	3	PRI
12:56:26	135	Transport	3	PRI
12:56:26	134	Transport	3	PRI
12:56:27	134	Transport	3	PRI
12:56:27	134	Transport	3	PRI
12:56:28	135	Transport	3	PRI
12:56:28	137	Transport	3	PRI
12:56:28	139	Transport	3	PRI
12:56:29	140	Transport	3	PRI
12:56:29	140	Transport	3	PRI
12:56:30	141	Transport	3	PRI
12:56:30	142	Transport	3	PRI
12:56:31	144	Transport	3	PRI
12:56:31	144	Transport	3	PRI
12:56:31	145	Transport	3	PRI
12:56:32	145	Transport	3	PRI
12:56:32	146	Transport	3	PRI
12:56:33	146	Transport	3	PRI
12:56:33	147	Transport	3	PRI
12:56:33	146	Transport	3	PRI
12:56:34	145	Transport	3	PRI
12:56:34	144	Transport	3	PRI
12:56:35	144	Transport	3	PRI
12:56:35	143	Transport	3	PRI
12:56:35	143	Transport	3	PRI
12:56:36	142	Transport	3	PRI
12:56:36	143	Transport	3	PRI
12:56:37	142	Transport	3	PRI
12:56:37	141	Transport	3	PRI
12:56:38	143	Transport	3	PRI
12:56:38	143	Transport	3	PRI
12:56:38	143	Transport	3	PRI
12:56:39	140	Transport	3	PRI
12:56:39	140	Transport	3	PRI
12:56:40	139	Transport	3	PRI
12:56:40	138	Transport	3	PRI
12:56:41	137	Transport	3	PRI
12:56:41	137	Transport	3	PRI
12:56:41	135	Transport	3	PRI
12:56:42	133	Transport	3	PRI
12:56:42	133	Transport	3	PRI
12:56:43	131	Transport	3	PRI
12:56:43	130	Transport	3	PRI
12:56:44	128	Transport	3	PRI
12:56:44	130	Transport	3	PRI
12:56:45	132	Transport	3	PRI
12:56:45	135	Transport	3	PRI
12:56:46	138	Transport	3	PRI
12:56:46	138	Transport	3	PRI
12:56:46	140	Transport	3	PRI
12:56:47	139	Transport	3	PRI
12:56:47	139	Transport	3	PRI
12:56:48	140	Transport	3	PRI
12:56:48	139	Transport	3	PRI
12:56:49	138	Transport	3	PRI
12:56:49	137	Transport	3	PRI
12:56:49	137	Transport	3	PRI
12:56:50	135	Transport	3	PRI
12:56:50	135	Transport	3	PRI
12:56:51	134	Transport	3	PRI
12:56:51	135	Transport	3	PRI
12:56:52	137	Transport	3	PRI
12:56:52	138	Transport	3	PRI
12:56:53	139	Transport	3	PRI
12:56:53	138	Transport	3	PRI
12:56:53	138	Transport	3	PRI
12:56:54	138	Transport	3	PRI
12:56:54	138	Transport	3	PRI
12:56:55	137	Transport	3	PRI
12:56:55	137	Transport	3	PRI
12:56:56	136	Transport	3	PRI
12:56:56	134	Transport	3	PRI
12:56:56	136	Transport	3	PRI
12:56:57	137	Transport	3	PRI
12:56:57	140	Transport	3	PRI
12:56:58	140	Transport	3	PRI
12:56:58	143	Transport	3	PRI
12:56:59	140	Transport	3	PRI
12:56:59	142	Transport	3	PRI
12:56:59	143	Transport	3	PRI
12:57:00	142	Transport	3	PRI
12:57:00	140	Transport	3	PRI
12:57:01	139	Transport	3	PRI
12:57:01	136	Transport	3	PRI
12:57:02	135	Transport	3	PRI
12:57:02	135	Transport	3	PRI
12:57:03	135	Transport	3	PRI
12:57:03	133	Transport	3	PRI
12:57:03	133	Transport	3	PRI
12:57:04	130	Transport	3	PRI
12:57:04	131	Transport	3	PRI
12:57:05	129	Transport	3	PRI
12:57:05	131	Transport	3	PRI
12:57:06	130	Transport	3	PRI
12:57:06	130	Transport	3	PRI
12:57:07	133	Transport	3	PRI
12:57:07	135	Transport	3	PRI
12:57:08	137	Transport	3	PRI
12:57:08	137	Transport	3	PRI
12:57:08	137	Transport	3	PRI
12:57:09	138	Transport	3	PRI
12:57:09	139	Transport	3	PRI
12:57:10	141	Transport	3	PRI
12:57:10	141	Transport	3	PRI
12:57:11	142	Transport	3	PRI
12:57:11	142	Transport	3	PRI
12:57:11	143	Transport	3	PRI
12:57:12	143	Transport	3	PRI
12:57:12	144	Transport	3	PRI
12:57:13	144	Transport	3	PRI
12:57:13	145	Transport	3	PRI
12:57:13	143	Transport	3	PRI
12:57:14	144	Transport	3	PRI
12:57:14	144	Transport	3	PRI
12:57:15	142	Transport	3	PRI
12:57:15	142	Transport	3	PRI
12:57:16	140	Transport	3	PRI
12:57:16	139	Transport	3	PRI
12:57:16	138	Transport	3	PRI
12:57:17	137	Transport	3	PRI
12:57:17	136	Transport	3	PRI
12:57:18	134	Transport	3	PRI
12:57:18	133	Transport	3	PRI
12:57:19	132	Transport	3	PRI
12:57:19	131	Transport	3	PRI
12:57:20	132	Transport	3	PRI
12:57:20	133	Transport	3	PRI
12:57:20	134	Transport	3	PRI
12:57:21	135	Transport	3	PRI
12:57:21	134	Transport	3	PRI
12:57:22	133	Transport	3	PRI
12:57:22	130	Transport	3	PRI
12:57:23	124	Transport	3	PRI
12:57:23	122	Transport	3	PRI
12:57:24	124	Transport	3	PRI
12:57:24	124	Transport	3	PRI
12:57:25	124	Transport	3	PRI
12:57:25	122	Transport	3	PRI
12:57:26	121	Transport	3	PRI
12:57:26	121	Transport	3	PRI
12:57:27	122	Transport	3	PRI
12:57:27	124	Transport	3	PRI
12:57:28	125	Transport	3	PRI
12:57:28	128	Transport	3	PRI
12:57:29	132	Transport	3	PRI
12:57:29	133	Transport	3	PRI
12:57:29	134	Transport	3	PRI
12:57:30	135	Transport	3	PRI
12:57:30	136	Transport	3	PRI
12:57:31	137	Transport	3	PRI
12:57:31	138	Transport	3	PRI
12:57:32	138	Transport	3	PRI
12:57:32	138	Transport	3	PRI
12:57:33	139	Transport	3	PRI
12:57:33	139	Transport	3	PRI
12:57:33	139	Transport	3	PRI
12:57:34	139	Transport	3	PRI
12:57:34	138	Transport	3	PRI
12:57:35	139	Transport	3	PRI
12:57:35	139	Transport	3	PRI
12:57:36	138	Transport	3	PRI
12:57:36	138	Transport	3	PRI
12:57:36	138	Transport	3	PRI
12:57:37	137	Transport	3	PRI
12:57:37	135	Transport	3	PRI
12:57:38	135	Transport	3	PRI
12:57:38	133	Transport	3	PRI
12:57:39	132	Transport	3	PRI
12:57:39	131	Transport	3	PRI
12:57:40	130	Transport	3	PRI
12:57:40	130	Transport	3	PRI
12:57:41	130	Transport	3	PRI
12:57:41	129	Transport	3	PRI
12:57:41	128	Transport	3	PRI
12:57:42	128	Transport	3	PRI
12:57:42	128	Transport	3	PRI
12:57:43	127	Transport	3	PRI
12:57:43	127	Transport	3	PRI
12:57:44	129	Transport	3	PRI
12:57:44	130	Transport	3	PRI
12:57:45	131	Transport	3	PRI
12:57:45	132	Transport	3	PRI
12:57:46	131	Transport	3	PRI
12:57:46	131	Transport	3	PRI
12:57:47	131	Transport	3	PRI
12:57:47	130	Transport	3	PRI
12:57:47	130	Transport	3	PRI
12:57:48	131	Transport	3	PRI
12:57:48	132	Transport	3	PRI
12:57:49	134	Transport	3	PRI
12:57:49	136	Transport	3	PRI
12:57:50	136	Transport	3	PRI
12:57:50	138	Transport	3	PRI
12:57:51	138	Transport	3	PRI
12:57:51	139	Transport	3	PRI
12:57:51	140	Transport	3	PRI
12:57:52	142	Transport	3	PRI
12:57:52	141	Transport	3	PRI
12:57:53	143	Transport	3	PRI
12:57:53	144	Transport	3	PRI
12:57:54	144	Transport	3	PRI
12:57:54	145	Transport	3	PRI
12:57:54	145	Transport	3	PRI
12:57:55	144	Transport	3	PRI
12:57:55	144	Transport	3	PRI
12:57:56	145	Transport	3	PRI
12:57:56	144	Transport	3	PRI
12:57:56	145	Transport	3	PRI
12:57:57	144	Transport	3	PRI
12:57:57	144	Transport	3	PRI
12:57:58	143	Transport	3	PRI
12:57:58	143	Transport	3	PRI
12:57:59	141	Transport	3	PRI
12:57:59	140	Transport	3	PRI
12:57:59	140	Transport	3	PRI
12:58:00	139	Transport	3	PRI
12:58:00	137	Transport	3	PRI
12:58:01	138	Transport	3	PRI
12:58:01	137	Transport	3	PRI
12:58:02	138	Transport	3	PRI
12:58:02	141	Transport	3	PRI
12:58:02	143	Transport	3	PRI
12:58:03	145	Transport	3	PRI
12:58:03	145	Transport	3	PRI
12:58:04	145	Transport	3	PRI
12:58:04	146	Transport	3	PRI
12:58:05	147	Transport	3	PRI
12:58:05	147	Transport	3	PRI
12:58:05	147	Transport	3	PRI
12:58:06	149	Transport	3	PRI
12:58:06	149	Transport	3	PRI
12:58:07	151	Transport	3	PRI
12:58:07	150	Transport	3	PRI
12:58:07	152	Transport	3	PRI
12:58:08	151	Transport	3	PRI
12:58:08	152	Transport	3	PRI
12:58:09	152	Transport	3	PRI
12:58:09	154	Transport	3	PRI
12:58:09	153	Transport	3	PRI
12:58:10	155	Transport	3	PRI
12:58:10	155	Transport	3	PRI
12:58:11	155	Transport	3	PRI
12:58:11	156	Transport	3	PRI
12:58:11	155	Transport	3	PRI
12:58:12	155	Transport	3	PRI
12:58:12	155	Transport	3	PRI
12:58:12	155	Transport	3	PRI
12:58:13	155	Transport	3	PRI
12:58:13	152	Transport	3	PRI
12:58:14	152	Transport	3	PRI
12:58:14	150	Transport	3	PRI
12:58:14	148	Transport	3	PRI
12:58:15	147	Transport	3	PRI
12:58:15	146	Transport	3	PRI
12:58:16	145	Transport	3	PRI
12:58:16	144	Transport	3	PRI
12:58:16	144	Transport	3	PRI
12:58:17	143	Transport	3	PRI
12:58:17	142	Transport	3	PRI
12:58:18	142	Transport	3	PRI
12:58:18	141	Transport	3	PRI
12:58:19	142	Transport	3	PRI
12:58:19	140	Transport	3	PRI
12:58:19	141	Transport	3	PRI
12:58:20	139	Transport	3	PRI
12:58:20	140	Transport	3	PRI
12:58:21	143	Transport	3	PRI
12:58:21	145	Transport	3	PRI
12:58:22	147	Transport	3	PRI
12:58:22	148	Transport	3	PRI
12:58:22	149	Transport	3	PRI
12:58:23	151	Transport	3	PRI
12:58:23	151	Transport	3	PRI
12:58:24	153	Transport	3	PRI
12:58:24	152	Transport	3	PRI
12:58:24	153	Transport	3	PRI
12:58:25	153	Transport	3	PRI
12:58:25	154	Transport	3	PRI
12:58:26	154	Transport	3	PRI
12:58:26	154	Transport	3	PRI
12:58:26	154	Transport	3	PRI
12:58:27	155	Transport	3	PRI
12:58:27	154	Transport	3	PRI
12:58:27	153	Transport	3	PRI
12:58:28	153	Transport	3	PRI
12:58:28	152	Transport	3	PRI
12:58:29	152	Transport	3	PRI
12:58:29	151	Transport	3	PRI
12:58:29	152	Transport	3	PRI
12:58:30	149	Transport	3	PRI
12:58:30	148	Transport	3	PRI
12:58:31	146	Transport	3	PRI
12:58:31	145	Transport	3	PRI
12:58:31	144	Transport	3	PRI
12:58:32	143	Transport	3	PRI
12:58:32	142	Transport	3	PRI
12:58:33	140	Transport	3	PRI
12:58:33	139	Transport	3	PRI
12:58:34	142	Transport	3	PRI
12:58:34	142	Transport	3	PRI
12:58:34	142	Transport	3	PRI
12:58:35	142	Transport	3	PRI
12:58:35	141	Transport	3	PRI
12:58:36	140	Transport	3	PRI
12:58:36	140	Transport	3	PRI
12:58:37	141	Transport	3	PRI
12:58:37	142	Transport	3	PRI
12:58:37	144	Transport	3	PRI
12:58:38	144	Transport	3	PRI
12:58:38	145	Transport	3	PRI
12:58:39	146	Transport	3	PRI
12:58:39	144	Transport	3	PRI
12:58:39	146	Transport	3	PRI
12:58:40	145	Transport	3	PRI
12:58:40	145	Transport	3	PRI
12:58:41	143	Transport	3	PRI
12:58:41	143	Transport	3	PRI
12:58:42	142	Transport	3	PRI
12:58:42	141	Transport	3	PRI
12:58:42	141	Transport	3	PRI
12:58:43	139	Transport	3	PRI
12:58:43	139	Transport	3	PRI
12:58:44	138	Transport	3	PRI
12:58:44	137	Transport	3	PRI
12:58:45	138	Transport	3	PRI
12:58:45	137	Transport	3	PRI
12:58:45	139	Transport	3	PRI
12:58:46	140	Transport	3	PRI
12:58:46	140	Transport	3	PRI
12:58:47	141	Transport	3	PRI
12:58:47	140	Transport	3	PRI
12:58:48	142	Transport	3	PRI
12:58:48	141	Transport	3	PRI
12:58:48	142	Transport	3	PRI
12:58:49	143	Transport	3	PRI
12:58:49	145	Transport	3	PRI
12:58:50	145	Transport	3	PRI
12:58:50	145	Transport	3	PRI
12:58:51	145	Transport	3	PRI
12:58:51	145	Transport	3	PRI
12:58:51	146	Transport	3	PRI
12:58:52	147	Transport	3	PRI
12:58:52	147	Transport	3	PRI
12:58:53	148	Transport	3	PRI
12:58:53	149	Transport	3	PRI
12:58:53	149	Transport	3	PRI
12:58:54	150	Transport	3	PRI
12:58:54	148	Transport	3	PRI
12:58:55	148	Transport	3	PRI
12:58:55	148	Transport	3	PRI
12:58:55	147	Transport	3	PRI
12:58:56	145	Transport	3	PRI
12:58:56	141	Transport	3	PRI
12:58:57	140	Transport	3	PRI
12:58:57	137	Transport	3	PRI
12:58:58	135	Transport	3	PRI
12:58:58	132	Transport	3	PRI
12:58:58	132	Transport	3	PRI
12:58:59	130	Transport	3	PRI
12:58:59	127	Transport	3	PRI
12:59:00	126	Transport	3	PRI
12:59:00	124	Transport	3	PRI
12:59:01	125	Transport	3	PRI
12:59:01	124	Transport	3	PRI
12:59:02	125	Transport	3	PRI
12:59:02	124	Transport	3	PRI
12:59:03	123	Transport	3	PRI
12:59:03	124	Transport	3	PRI
12:59:04	124	Transport	3	PRI
12:59:04	125	Transport	3	PRI
12:59:05	127	Transport	3	PRI
12:59:05	131	Transport	3	PRI
12:59:06	133	Transport	3	PRI
12:59:06	135	Transport	3	PRI
12:59:06	135	Transport	3	PRI
12:59:07	136	Transport	3	PRI
12:59:07	136	Transport	3	PRI
12:59:08	136	Transport	3	PRI
12:59:08	136	Transport	3	PRI
12:59:09	136	Transport	3	PRI
12:59:09	137	Transport	3	PRI
12:59:10	138	Transport	3	PRI
12:59:10	139	Transport	3	PRI
12:59:10	141	Transport	3	PRI
12:59:11	142	Transport	3	PRI
12:59:11	142	Transport	3	PRI
12:59:12	143	Transport	3	PRI
12:59:12	143	Transport	3	PRI
12:59:13	143	Transport	3	PRI
12:59:13	143	Transport	3	PRI
12:59:13	144	Transport	3	PRI
12:59:14	144	Transport	3	PRI
12:59:14	143	Transport	3	PRI
12:59:15	143	Transport	3	PRI
12:59:15	142	Transport	3	PRI
12:59:15	140	Transport	3	PRI
12:59:16	140	Transport	3	PRI
12:59:16	135	Transport	3	PRI
12:59:17	134	Transport	3	PRI
12:59:17	131	Transport	3	PRI
12:59:18	129	Transport	3	PRI
12:59:18	127	Transport	3	PRI
12:59:19	128	Transport	3	PRI
12:59:19	127	Transport	3	PRI
12:59:20	126	Transport	3	PRI
12:59:20	127	Transport	3	PRI
12:59:21	125	Transport	3	PRI
12:59:21	125	Transport	3	PRI
12:59:21	125	Transport	3	PRI
12:59:22	126	Transport	3	PRI
12:59:22	126	Transport	3	PRI
12:59:23	127	Transport	3	PRI
12:59:23	127	Transport	3	PRI
12:59:24	126	Transport	3	PRI
12:59:24	126	Transport	3	PRI
12:59:25	125	Transport	3	PRI
12:59:25	125	Transport	3	PRI
12:59:26	124	Transport	3	PRI
12:59:26	123	Transport	3	PRI
11:31:37	81	Transport	4	UNI
11:31:38	87	Transport	4	UNI
11:31:38	89	Transport	4	UNI
11:31:39	90	Transport	4	UNI
11:31:40	93	Transport	4	UNI
11:31:40	79	Transport	4	UNI
11:31:41	75	Transport	4	UNI
11:31:42	72	Transport	4	UNI
11:31:43	63	Transport	4	UNI
11:31:44	64	Transport	4	UNI
11:31:45	67	Transport	4	UNI
11:31:46	66	Transport	4	UNI
11:31:46	68	Transport	4	UNI
11:31:47	71	Transport	4	UNI
11:31:48	75	Transport	4	UNI
11:31:49	75	Transport	4	UNI
11:31:50	71	Transport	4	UNI
11:31:51	70	Transport	4	UNI
11:31:52	72	Transport	4	UNI
11:31:52	78	Transport	4	UNI
11:31:53	81	Transport	4	UNI
11:31:54	78	Transport	4	UNI
11:31:55	75	Transport	4	UNI
11:31:55	76	Transport	4	UNI
11:31:56	79	Transport	4	UNI
11:31:57	80	Transport	4	UNI
11:31:58	76	Transport	4	UNI
11:31:59	71	Transport	4	UNI
11:31:59	73	Transport	4	UNI
11:32:00	78	Transport	4	UNI
11:32:01	80	Transport	4	UNI
11:32:02	80	Transport	4	UNI
11:32:02	76	Transport	4	UNI
11:32:03	75	Transport	4	UNI
11:32:04	76	Transport	4	UNI
11:32:05	79	Transport	4	UNI
11:32:06	82	Transport	4	UNI
11:32:06	80	Transport	4	UNI
11:32:07	76	Transport	4	UNI
11:32:08	76	Transport	4	UNI
11:32:09	81	Transport	4	UNI
11:32:09	85	Transport	4	UNI
11:32:10	88	Transport	4	UNI
11:32:11	91	Transport	4	UNI
11:32:11	89	Transport	4	UNI
11:32:12	88	Transport	4	UNI
11:32:13	92	Transport	4	UNI
11:32:13	96	Transport	4	UNI
11:32:14	99	Transport	4	UNI
11:32:15	102	Transport	4	UNI
11:32:15	104	Transport	4	UNI
11:32:16	103	Transport	4	UNI
11:32:16	101	Transport	4	UNI
11:32:17	101	Transport	4	UNI
11:32:18	103	Transport	4	UNI
11:32:18	105	Transport	4	UNI
11:32:19	105	Transport	4	UNI
11:32:19	104	Transport	4	UNI
11:32:20	105	Transport	4	UNI
11:32:20	105	Transport	4	UNI
11:32:21	103	Transport	4	UNI
11:32:22	103	Transport	4	UNI
11:32:22	96	Transport	4	UNI
11:32:23	90	Transport	4	UNI
11:32:23	89	Transport	4	UNI
11:32:24	89	Transport	4	UNI
11:32:25	83	Transport	4	UNI
11:32:26	90	Transport	4	UNI
11:32:26	95	Transport	4	UNI
11:32:27	100	Transport	4	UNI
11:32:27	100	Transport	4	UNI
11:32:28	101	Transport	4	UNI
11:32:29	103	Transport	4	UNI
11:32:29	103	Transport	4	UNI
11:32:30	103	Transport	4	UNI
11:32:30	103	Transport	4	UNI
11:32:31	104	Transport	4	UNI
11:32:32	104	Transport	4	UNI
11:32:32	104	Transport	4	UNI
11:32:33	105	Transport	4	UNI
11:32:33	103	Transport	4	UNI
11:32:34	105	Transport	4	UNI
11:32:34	105	Transport	4	UNI
11:32:35	106	Transport	4	UNI
11:32:36	107	Transport	4	UNI
11:32:36	109	Transport	4	UNI
11:32:37	110	Transport	4	UNI
11:32:37	111	Transport	4	UNI
11:32:38	112	Transport	4	UNI
11:32:38	112	Transport	4	UNI
11:32:39	113	Transport	4	UNI
11:32:39	112	Transport	4	UNI
11:32:40	114	Transport	4	UNI
11:32:40	114	Transport	4	UNI
11:32:41	115	Transport	4	UNI
11:32:41	114	Transport	4	UNI
11:32:42	116	Transport	4	UNI
11:32:43	117	Transport	4	UNI
11:32:43	116	Transport	4	UNI
11:32:44	119	Transport	4	UNI
11:32:44	118	Transport	4	UNI
11:32:45	119	Transport	4	UNI
11:32:45	119	Transport	4	UNI
11:32:46	118	Transport	4	UNI
11:32:46	117	Transport	4	UNI
11:32:47	117	Transport	4	UNI
11:32:47	116	Transport	4	UNI
11:32:48	114	Transport	4	UNI
11:32:48	110	Transport	4	UNI
11:32:49	110	Transport	4	UNI
11:32:49	110	Transport	4	UNI
11:32:50	109	Transport	4	UNI
11:32:50	110	Transport	4	UNI
11:32:51	111	Transport	4	UNI
11:32:51	111	Transport	4	UNI
11:32:52	110	Transport	4	UNI
11:32:53	111	Transport	4	UNI
11:32:53	112	Transport	4	UNI
11:32:54	111	Transport	4	UNI
11:32:54	113	Transport	4	UNI
11:32:55	113	Transport	4	UNI
11:32:55	114	Transport	4	UNI
11:32:56	113	Transport	4	UNI
11:32:56	114	Transport	4	UNI
11:32:57	115	Transport	4	UNI
11:32:57	115	Transport	4	UNI
11:32:58	117	Transport	4	UNI
11:32:58	119	Transport	4	UNI
11:32:59	122	Transport	4	UNI
11:32:59	122	Transport	4	UNI
11:33:00	124	Transport	4	UNI
11:33:00	125	Transport	4	UNI
11:33:01	126	Transport	4	UNI
11:33:01	126	Transport	4	UNI
11:33:02	127	Transport	4	UNI
11:33:02	128	Transport	4	UNI
11:33:03	128	Transport	4	UNI
11:33:03	129	Transport	4	UNI
11:33:04	128	Transport	4	UNI
11:33:04	128	Transport	4	UNI
11:33:05	126	Transport	4	UNI
11:33:05	125	Transport	4	UNI
11:33:06	123	Transport	4	UNI
11:33:06	124	Transport	4	UNI
11:33:06	122	Transport	4	UNI
[truncated: 16,421 more rows]

## Sheet: Fig 1 data
Horse	Class	Group	Mean
1	Baseline	PRI	40.6634
2	Baseline	PRI	34.8046
3	Baseline	PRI	53.1449
14	Baseline	PRI	41.4444
15	Baseline	PRI	84.0492
16	Baseline	PRI	55.2556
17	Baseline	PRI	76.6788
18	Baseline	PRI	47.5447
19	Baseline	PRI	37.2108
20	Baseline	PRI	35.3409
21	Baseline	PRI	46.8233
22	Baseline	PRI	37.738
23	Baseline	PRI	38.4759
24	Baseline	PRI	39.9849
25	Baseline	PRI	80.5413
26	Baseline	PRI	60.0963
27	Baseline	PRI	48.7521
28	Baseline	PRI	46.5234
1	Transport	PRI	61.8212
2	Transport	PRI	63.1151
3	Transport	PRI	134.367
14	Transport	PRI	45.8101
15	Transport	PRI	69.5191
16	Transport	PRI	50.3291
17	Transport	PRI	92.2511
18	Transport	PRI	90.6409
19	Transport	PRI	42.9577
20	Transport	PRI	47.0173
21	Transport	PRI	60.0426
22	Transport	PRI	86.0104
23	Transport	PRI	103.33
24	Transport	PRI	69.3695
25	Transport	PRI	44.6054
26	Transport	PRI	77.1384
27	Transport	PRI	48.7358
28	Transport	PRI	55.1926
4	Baseline	UNI	33.7633
5	Baseline	UNI	37.4011
6	Baseline	UNI	31.1795
7	Baseline	UNI	35.3068
8	Baseline	UNI	34.5291
9	Baseline	UNI	34.4884
10	Baseline	UNI	38.1429
11	Baseline	UNI	36.9613
12	Baseline	UNI	30.8065
13	Baseline	UNI	32.1429
4	Isolation	UNI	72.4778
5	Isolation	UNI	61.4183
6	Isolation	UNI	74.2659
7	Isolation	UNI	48.4042
8	Isolation	UNI	40.1735
9	Isolation	UNI	35.8764
10	Isolation	UNI	46.9009
11	Isolation	UNI	111.726
12	Isolation	UNI	30.4902
13	Isolation	UNI	40.2513
4	Transport	UNI	105.855
5	Transport	UNI	76.4545
6	Transport	UNI	99.3086
7	Transport	UNI	68.7344
8	Transport	UNI	124.225
9	Transport	UNI	41.256
10	Transport	UNI	81.7376
11	Transport	UNI	62.4118
12	Transport	UNI	97.4439
13	Transport	UNI	41.9179

## Sheet: Fig 2 and Fig 3 data
MEAN	AD1	AD19	AD38	AU101	AU145	AU25	AU47	AU5	AUH13	EAD101	EAD104	EAD101+EAD104
Transportation Frequency	3.893	2.071	6.179	2.5	6	2	3.643	3.786	0.893	10.071	10.5	8.929
Social Isolation Frequency	2.5	0.6	4.8	4.8	5.8	0	2.9	0.9	0.8	5.8	7	5.3
Baseline Frequency	1.053	0.158	1.868	2.158	4.605	0.079	2.763	1.132	0.684	5.553	5.789	4.316
Transportation Duration	1.861	0.236	2.821	1.854	0.486	0.271	0.407	2.589	3.018	0.825	0.632
Social Isolation Duration	1.25	0.19	5.9	6.38	0.63	0	0.46	0.55	2.77	0.8	0.76
Baseline Duration	0.908	0.024	2.166	4.153	0.566	0.011	0.405	0.871	4.295	0.868	0.858
STD ERR	AD1	AD19	AD38	AU101	AU145	AU25	AU47	AU5	AUH13	EAD101	EAD104	EAD101+EAD104
Transportation Frequency	0.818	0.777	1.34	0.675	0.637	0.732	0.493	0.844	0.198	0.945	0.952	0.996
Social Isolation Frequency	0.863	0.29	0.881	0.81	1.156	0	0.727	0.435	0.31	0.486	0.548	0.617
Baseline Frequency	0.232	0.109	0.371	0.444	0.522	0.078	0.338	0.293	0.19	0.639	0.679	0.625
Transportation Duration	0.353	0.066	0.634	0.535	0.032	0.061	0.04	0.439	1.178	0.093	0.033
Social Isolation Duration	0.468	0.078	1.78	1.09	0.047	0	0.093	0.259	1.625	0.053	0.076
Baseline Duration	0.227	0.016	0.658	0.851	0.038	0.01	0.036	0.236	1.432	0.067	0.053
Pvalue random annotations
au	stress_tr		stress_si
	frequency	max_duration	frequency	max_duration
ad1	0.008	0.037	0.134	0.99
ad19	0.031	0.009	0.081	0.046
ad38	0.005	0.365	0.03	0.213
au101	0.396	0.092	0.134	0.94
au145	0.036	0.225	0.708	0.703
au25	0.02	<0.001	nan	nan
au47	0.089	0.637	0.614	0.93
au5	0.017	0.002	0.678	0.913
auh13	0.264	0.81	0.705	0.377
ead101	<0.001	0.92	0.614	0.261
ead104	<0.001	0.005	0.906	0.253
ear flicker	<0.001	0.038	0.956	0.764

## Sheet: HFI
KUNZ Isolation
	AD1	AD38	AU101	AU145	AU47	EAD101	EAD104	AU5
stress %age	0.0679	0.1304	0.1304	0.1576	0.0788	0.1576	0.1902	0.0245
no stress %age	0.0329	0.0592	0.102	0.1678	0.1118	0.2204	0.2237	0.023
% difference	0.8571	0.9091	0.4304	0.1284	-0.1587	-0.144	0.029	0.25
With flicker described at within 1 second
	AD1	AD38	AU101	AU145	AU47	EAD101+EAD104	EAD104	AU5
stress %age	0.0781	0.15	0.15	0.1812	0.0906	0.1656	0.0531	0.0281
no stress %age	0.0389	0.07	0.1206	0.1984	0.1323	0.2023	0.0623	0.0272
% difference	0.8571	0.9091	0.4304	0.1284	-0.1587	0.019	0.0606	0.25
With flicker described at within 2 second
	AD1	AD38	AU101	AU145	AU47	EAD101+EAD104	AU5
stress %age	0.0791	0.1519	0.1519	0.1835	0.0918	0.1835	0.0285
no stress %age	0.0405	0.0729	0.1255	0.2065	0.1377	0.2429	0.0283
% difference	0.8571	0.9091	0.4304	0.1284	-0.1587	-0.0339	0.25
KUNZ transport
	AD1	AD38	AU145	AU47	AU5	EAD101	EAD104	AU101
stress %age	0.0693	0.11	0.1068	0.0648	0.0674	0.1793	0.1869	0.0445
no stress %age	0.0406	0.0717	0.1678	0.0961	0.0487	0.1949	0.2057	0.069
% difference	1.1367	1.0619	0.3014	0.3584	0.9859	0.6479	0.6368	0.314
With flicker described at within 1 second
	AD1	AD38	AU101	AU145	AU47	AU5	EAD101+EAD104
stress %age	0.0823	0.1307	0.0529	0.1269	0.077	0.0801	0.1888
no stress %age	0.0475	0.0839	0.0807	0.1962	0.1123	0.057	0.1772
% difference	1.1367	1.0619	0.314	0.3014	0.3584	0.9859	0.7624
With flicker described at within 2 second
	AD1	AD38	AU101	AU145	AU47	AU5	EAD101+EAD104
stress %age	0.0837	0.1329	0.0538	0.129	0.0783	0.0814	0.2151
no stress %age	0.0489	0.0863	0.0831	0.202	0.1156	0.0586	0.2134
% difference	1.1367	1.0619	0.314	0.3014	0.3584	0.9859	0.7251
KUNZ combined
no ear flicker										results linear svm stress vs no stress leave one out
	AD1	AD38	AU101	AU145	AU47	AU5	EAD101	EAD104			Frequency	max duration	Both
stress %age	0.069	0.1139	0.0608	0.1164	0.0675	0.0592	0.1752	0.1875		Precision	75.56	66.67	75
no stress %age	0.0406	0.0717	0.069	0.1678	0.0961	0.0487	0.1949	0.2057		Recall	89.47	68.42	94.74
% difference	1.0679	1.0178	0.5212	0.2928	0.3047	0.8073	0.54	0.5531		Accuracy	77.27	62.12	78.79
with ear flicker at 1 sec
	AD1	AD38	AU101	AU145	AU47	AU5	EAD101+EAD104				Frequency	max duration	Both
stress %age	0.0815	0.1344	0.0718	0.1375	0.0797	0.07	0.1843			Precision	73.91	71.43	66.67
no stress %age	0.0475	0.0839	0.0807	0.1962	0.1123	0.057	0.1772			Recall	89.47	92.11	89.47
% difference	1.0679	1.0178	0.5212	0.2928	0.3047	0.8073	0.6637			Accuracy	75.76	74.24	68.18

## Sheet: Co-oc transport
OWS	EAD104	AU25	AD19	AD38	EAD101	AU145	AU101	AD1	AUH13	AU5	AU47
2	x	x	x	x	x	x	x	x	x	x
	(p<0.001)	(p<0.001)	(p<0.001)	(p<0.001)	(p<0.001)	(p<0.001)	(p=0.685)	(p<0.001)	(p=0.496)	(p<0.001)
5	x	x	x	x	x	x	x	x	x	x	x
	(p<0.001)	(p<0.001)	(p<0.001)	(p<0.001)	(p<0.001)	(p<0.001)	(p=0.566)	(p<0.001)	(p=0.128)	(p<0.001)	(p=0.022)
10	x	x	x	x	x	x	x	x	x	x	x
	(p<0.001)	(p<0.001)	(p<0.001)	(p<0.001)	(p<0.001)	(p=0.005)	(p=0.385)	(p<0.001)	(p=0.088)	(p<0.001)	(p=0.062)
15	x	x	x	x	x	x	x	x	x	x	x
	(p<0.001)	(p<0.001)	(p<0.001)	(p<0.001)	(p<0.001)	(p=0.021)	(p=0.337)	(p<0.001)	(p=0.150)	(p<0.001)	(p=0.165)
20	x	x	x	x	x	x	x	x	x	x	x
	(p<0.001)	(p=0.001)	(p=0.003)	(p<0.001)	(p<0.001)	(p=0.035)	(p=0.410)	(p<0.001)	(p=0.114)	(p=0.004)	(p=0.138)
30	x	x	x	x	x	x	x	x	x	x	x
	(p<0.001)	(p=0.017)	(p=0.031)	(p=0.006)	(p<0.001)	(p=0.056)	(p=0.396)	(p=0.003)	(p=0.256)	(p=0.019)	(p=0.095)
With flicker described at within 1 second
OWS	AU101	AU25	AD19	AD38	EAD101+EAD104	AU145	AD1	AUH13	AU5	AU47	EAD101	EAD104
2	x	x	x	x	x	x	x	x	x
	(p=0.685)	(p<0.001)	(p<0.001)	(p<0.001)	(p<0.001)	(p<0.001)	(p<0.001)	(p=0.496)	(p<0.001)
5	x	x	x	x	x	x	x	x	x	x
	(p=0.566)	(p<0.001)	(p<0.001)	(p<0.001)	(p<0.001)	(p<0.001)	(p<0.001)	(p=0.128)	(p<0.001)	(p=0.022)
10	x	x	x	x	x	x	x	x	x	x	x
	(p=0.385)	(p<0.001)	(p<0.001)	(p<0.001)	(p<0.001)	(p=0.005)	(p<0.001)	(p=0.088)	(p<0.001)	(p=0.062)	(p=0.530)
15	x	x	x	x	x	x	x	x	x	x	x
	(p=0.337)	(p<0.001)	(p<0.001)	(p<0.001)	(p<0.001)	(p=0.021)	(p<0.001)	(p=0.150)	(p<0.001)	(p=0.165)	(p=0.860)
20	x	x	x	x	x	x	x	x	x	x	x
	(p=0.410)	(p=0.001)	(p=0.003)	(p<0.001)	(p<0.001)	(p=0.035)	(p<0.001)	(p=0.114)	(p=0.004)	(p=0.138)	(p=0.851)
30	x	x	x	x	x	x	x	x	x	x	x	x
	(p=0.396)	(p=0.017)	(p=0.031)	(p=0.006)	(p<0.001)	(p=0.056)	(p=0.003)	(p=0.256)	(p=0.019)	(p=0.095)	(p=0.691)	(p=0.681)
With flicker described at within 2 second
	AU101	AU25	AD19	AD38	EAD101+EAD104	AU145	AD1	AUH13	AU5	AU47
2	x	x	x	x	x	x	x	x	x
	(p=0.685)	(p<0.001)	(p<0.001)	(p<0.001)	(p<0.001)	(p<0.001)	(p<0.001)	(p=0.496)	(p<0.001)
5	x	x	x	x	x	x	x	x	x	x
	(p=0.566)	(p<0.001)	(p<0.001)	(p<0.001)	(p<0.001)	(p<0.001)	(p<0.001)	(p=0.128)	(p<0.001)	(p=0.022)
10	x	x	x	x	x	x	x	x	x	x
	(p=0.385)	(p<0.001)	(p<0.001)	(p<0.001)	(p<0.001)	(p=0.005)	(p<0.001)	(p=0.088)	(p<0.001)	(p=0.062)
15	x	x	x	x	x	x	x	x	x	x
	(p=0.337)	(p<0.001)	(p<0.001)	(p<0.001)	(p<0.001)	(p=0.021)	(p<0.001)	(p=0.150)	(p<0.001)	(p=0.165)
20	x	x	x	x	x	x	x	x	x	x
	(p=0.410)	(p=0.001)	(p=0.003)	(p<0.001)	(p<0.001)	(p=0.035)	(p<0.001)	(p=0.114)	(p=0.004)	(p=0.138)
30	x	x	x	x	x	x	x	x	x	x
	(p=0.396)	(p=0.017)	(p=0.031)	(p=0.006)	(p<0.001)	(p=0.056)	(p=0.003)	(p=0.256)	(p=0.019)	(p=0.095)

## Sheet: Co-oc isolation
OWS	AU101	AD38	EAD101	EAD104	AD1	AU145	AU47	AU5
2	x	x
	(p<0.001)	(p<0.001)
5	x	x	x	x	x
	(p=0.003)	(p<0.001)	(p=0.037)	(p=0.607)	(p<0.001)
10	x	x	x	x	x	x
	(p=0.031)	(p<0.001)	(p=0.068)	(p=0.822)	(p=0.002)	(p=0.763)
15	x	x	x	x	x	x	x
	(p=0.040)	(p<0.001)	(p=0.227)	(p=0.823)	(p=0.017)	(p=0.770)	(p=0.500)
20	x	x	x	x	x	x	x
	(p=0.092)	(p<0.001)	(p=0.259)	(p=0.834)	(p=0.020)	(p=0.673)	(p=0.748)
30	x	x	x	x	x	x	x	x
	(p=0.281)	(p=0.025)	(p=0.537)	(p=0.879)	(p=0.115)	(p=0.710)	(p=0.601)	(p=0.693)
With flicker described at within 1 second
	AD38	AU101	AD1	EAD101+EAD104	AU145	EAD104	EAD101	AU47
2	x	x
	(p<0.001)	(p<0.001)
5	x	x	x	x
	(p<0.001)	(p=0.003)	(p<0.001)	(p=0.904)
10	x	x	x	x	x
	(p<0.001)	(p=0.031)	(p=0.002)	(p=0.859)	(p=0.763)
15	x	x	x	x	x	x	x	x
	(p<0.001)	(p=0.040)	(p=0.017)	(p=0.952)	(p=0.770)	(p=0.647)	(p=0.018)	(p=0.500)
20	x	x	x	x	x	x	x	x
	(p<0.001)	(p=0.092)	(p=0.020)	(p=0.783)	(p=0.673)	(p=0.874)	(p=0.059)	(p=0.748)
30	x	x	x	x	x	x	x	x
	(p=0.025)	(p=0.281)	(p=0.115)	(p=0.946)	(p=0.710)	(p=0.840)	(p=0.168)	(p=0.601)
With flicker described at within 2 second
	AD38	AU101	AD1	EAD101+EAD104	AU145	EAD104	AU47	EAD101
2	x	x
	(p<0.001)	(p<0.001)
5	x	x	x	x
	(p<0.001)	(p=0.003)	(p<0.001)	(p=0.085)
10	x	x	x	x	x
	(p<0.001)	(p=0.031)	(p=0.002)	(p=0.207)	(p=0.763)
15	x	x	x	x	x	x	x
	(p<0.001)	(p=0.040)	(p=0.017)	(p=0.326)	(p=0.770)	(p=0.032)	(p=0.500)
20	x	x	x	x	x	x	x
	(p<0.001)	(p=0.092)	(p=0.020)	(p=0.523)	(p=0.673)	(p=0.088)	(p=0.748)
30	x	x	x	x	x	x	x	x
	(p=0.025)	(p=0.281)	(p=0.115)	(p=0.891)	(p=0.710)	(p=0.269)	(p=0.601)	(p=0.509)

## Sheet: Co-oc combined
no ear flicker
	EAD104	AU25	AD19	AD38	EAD101	AU145	AU101	AD1	AUH13	AU5	AU47
2	x	x	x	x	x	x	x	x	x	x
	(p<0.001)	(p<0.001)	(p<0.001)	(p<0.001)	(p<0.001)	(p<0.001)	(p=0.042)	(p<0.001)	(p=0.064)	(p<0.001)
5	x	x	x	x	x	x	x	x	x	x	x
	(p<0.001)	(p<0.001)	(p<0.001)	(p<0.001)	(p<0.001)	(p<0.001)	(p=0.024)	(p<0.001)	(p=1.000)	(p<0.001)	(p=0.107)
10	x	x	x	x	x	x	x	x	x	x	x
	(p<0.001)	(p<0.001)	(p<0.001)	(p<0.001)	(p<0.001)	(p=0.013)	(p=0.051)	(p<0.001)	(p=0.450)	(p<0.001)	(p=0.185)
15	x	x	x	x	x	x	x	x	x	x	x
	(p<0.001)	(p<0.001)	(p<0.001)	(p<0.001)	(p<0.001)	(p=0.037)	(p=0.052)	(p<0.001)	(p=0.576)	(p=0.001)	(p=0.373)
20	x	x	x	x	x	x	x	x	x	x	x
	(p<0.001)	(p=0.001)	(p=0.001)	(p<0.001)	(p<0.001)	(p=0.053)	(p=0.090)	(p<0.001)	(p=0.383)	(p=0.003)	(p=0.238)
30	x	x	x	x	x	x	x	x	x	x	x
	(p=0.001)	(p=0.018)	(p=0.017)	(p<0.001)	(p=0.003)	(p=0.079)	(p=0.179)	(p<0.001)	(p=0.450)	(p=0.018)	(p=0.210)
with ear flicker at 1 sec
	AU101	AU25	AD19	AD38	EAD101+EAD104	AU145	AD1	AUH13	AU5	AU47	EAD101	EAD104
2	x	x	x	x	x	x	x	x	x
	(p=0.042)	(p<0.001)	(p<0.001)	(p<0.001)	(p<0.001)	(p<0.001)	(p<0.001)	(p=0.064)	(p<0.001)
5	x	x	x	x	x	x	x	x	x	x
	(p=0.024)	(p<0.001)	(p<0.001)	(p<0.001)	(p<0.001)	(p<0.001)	(p<0.001)	(p=1.000)	(p<0.001)	(p=0.107)
10	x	x	x	x	x	x	x	x	x	x
	(p=0.051)	(p<0.001)	(p<0.001)	(p<0.001)	(p<0.001)	(p=0.013)	(p<0.001)	(p=0.450)	(p<0.001)	(p=0.185)
15	x	x	x	x	x	x	x	x	x	x	x
	(p=0.052)	(p<0.001)	(p<0.001)	(p<0.001)	(p<0.001)	(p=0.037)	(p<0.001)	(p=0.576)	(p=0.001)	(p=0.373)	(p=0.173)
20	x	x	x	x	x	x	x	x	x	x	x
	(p=0.090)	(p=0.001)	(p=0.001)	(p<0.001)	(p<0.001)	(p=0.053)	(p<0.001)	(p=0.383)	(p=0.003)	(p=0.238)	(p=0.217)
30	x	x	x	x	x	x	x	x	x	x	x	x
	(p=0.179)	(p=0.018)	(p=0.017)	(p<0.001)	(p=0.001)	(p=0.079)	(p<0.001)	(p=0.450)	(p=0.018)	(p=0.210)	(p=0.252)	(p=0.641)

## Sheet: Table 3
	Frequency	Max duration	Both
HFI method
Precision	0.7556	0.6667	0.75
Recall	0.8947	0.6842	0.9474
Accuracy	0.7727	0.6212	0.7879
Co-occurrence method
Precision	0.7368	0.6667	0.7391
Recall	0.7368	0.6842	0.8947
Accuracy	0.697	0.6212	0.7576
Without selection of AUs
Precision	0.7179	0.6286	0.7674
Recall	0.7368	0.5789	0.8684
Accuracy	0.6818	0.5606	0.7727
