# Supplementary material for: Effect of transportation and social isolation on facial expressions of healthy horses
Source: PLoS One. 2021 Jun 4;16(6):e0241532. doi: 10.1371/journal.pone.0241532 (PMC8177539; doi:10.1371/journal.pone.0241532)
Supplement: S1 File — (ZIP) [file pone.0241532.s002.zip]

Archive with 94 entries (66 files):
- Horse 1/
- Horse 10/
- Horse 10/Baseline.hrm
- Horse 10/Isolation.hrm
- Horse 10/Transportation.hrm
- Horse 11/
- Horse 11/Baseline.hrm
- Horse 11/Isolation.hrm
- Horse 11/Transportation.hrm
- Horse 12/
- Horse 12/Baseline.hrm
- Horse 12/Isolation.hrm
- Horse 12/Transportation.hrm
- Horse 13/
- Horse 13/Baseline.hrm
- Horse 13/Isolation.hrm
- Horse 13/Transportation.hrm
- Horse 14/
- Horse 14/Baseline.hrm
- Horse 14/Transportation.hrm
- Horse 15/
- Horse 15/Baseline.hrm
- Horse 15/Transportation.hrm
- Horse 16/
- Horse 16/Baseline.hrm
- Horse 16/Transportation.hrm
- Horse 17/
- Horse 17/Baseline.hrm
- Horse 17/Transportation.hrm
- Horse 18/
- Horse 18/Baseline.hrm
- Horse 18/Transportation.hrm
- Horse 19/
- Horse 19/Baseline.hrm
- Horse 19/Transportation.hrm
- Horse 1/Baseline.hrm
- Horse 1/Transportation.hrm
- Horse 2/
- Horse 20/
- Horse 20/Baseline.hrm
- Horse 20/Transportation.hrm
- Horse 21/
- Horse 21/Baseline.hrm
- Horse 21/Transportation.hrm
- Horse 22/
- Horse 22/Baseline.hrm
- Horse 22/Transportation.hrm
- Horse 23/
- Horse 23/Baseline.hrm
- Horse 23/Transportation.hrm
- Horse 24/
- Horse 24/Baseline.hrm
- Horse 24/Transportation.hrm
- Horse 25/
- Horse 25/Baseline.hrm
- Horse 25/Transportation.hrm
- Horse 26/
- Horse 26/Baseline.hrm
- Horse 26/Transportation.hrm
- Horse 27/
- Horse 27/Baseline.hrm
- Horse 27/Transportation.hrm
- Horse 28/
- Horse 28/Baseline.hrm
- Horse 28/Transportation.hrm
- Horse 2/17110301 Baseline.hrm
- Horse 2/17110301 Transport.hrm
- Horse 3/
- Horse 3/Baseline.hrm
- Horse 3/Transport.hrm
- Horse 4/
- Horse 4/Baseline.hrm
- Horse 4/Isolation.hrm
- Horse 4/Transport.hrm
- Horse 5/
- Horse 5/Baseline.hrm
- Horse 5/Isolation.hrm
- Horse 5/Transportation.hrm
- Horse 6/
- Horse 6/Baseline.hrm
- Horse 6/Isolation.hrm
- Horse 6/Transportation.hrm
- Horse 7/
- Horse 7/Baseline.hrm
- Horse 7/Isolation.hrm
- Horse 7/Transportation.hrm
- Horse 8/
- Horse 8/Baseline.hrm
- Horse 8/Isolation.hrm
- Horse 8/Transportation.hrm
- Horse 9/
- Horse 9/Baseline.hrm
- Horse 9/Isolation.hrm
- Horse 9/Transportation.hrm
