# Supplementary material for: Effect of transportation and social isolation on facial expressions of healthy horses
Source: PLoS One. 2021 Jun 4;16(6):e0241532. doi: 10.1371/journal.pone.0241532 (PMC8177539; doi:10.1371/journal.pone.0241532)
Supplement: S1 File — (ZIP) [file pone.0241532.s002.zip › Horse 10/Baseline.hrm]

[Params]
Version=106
Monitor=38
SMode=000000000
Date=20190914
StartTime=09:13:09.0
Length=01:17:16.9
Interval=238
Upper1=0
Lower1=0
Upper2=0
Lower2=0
Upper3=200
Lower3=160
Timer1=00:00:00.0
Timer2=00:00:00.0
Timer3=00:00:00.0
ActiveLimit=0
MaxHR=230
RestHR=30
StartDelay=79
VO2max=10
Weight=0

[Note]

[IntTimes]
01:17:30.1	42	30	37	58
0	0	0	0	0	0
0	0	0	0	0
0	0	0	160	0	0
0	0	0	0	0	0

[IntNotes]
1	

[ExtraData]

[LapNames]
1	1	

[Summary-123]
4337	0	4337	0	0	0
230	0	0	30
0	0	0	0	0	0
230	0	0	30
0	0	0	0	0	0
230	0	0	30
0	2666

[Summary-TH]
4337	0	0	0	4337	0
230	200	160	30
0	2666

[HRZones]
230
207
184
161
138
0
0
0
0
0
0

[SwapTimes]

[HRData]
1891
1777
1719
1721
1755
1740
1660
1694
1745
1759
1749
1701
1749
1793
1795
1801
1707
1883
1845
1906
1835
1882
1882
1777
1728
1669
1694
1830
1761
1824
1693
1839
1789
1742
1704
1722
1775
1805
1824
1800
1866
1749
1918
1766
1793
1676
1686
1516
1337
1393
1376
1450
1477
1427
1433
1460
1424
1437
1437
1344
1282
1635
1467
1580
1725
1454
1554
1671
1880
1755
1711
1569
1761
1892
1766
1728
1843
1703
1770
1726
1806
1819
1764
1765
1732
1759
1643
1509
1311
1353
1287
1264
1190
1163
1095
1405
1393
1366
1321
1360
1443
1500
1573
1701
1682
1664
1577
1514
1362
1402
1456
1380
1395
1445
1411
1288
1271
1424
1324
1375
1467
1474
1690
1642
1490
1591
1536
1563
1731
1640
1907
1678
1770
1741
1800
1772
1759
1787
1765
1854
1730
1785
1856
1777
1761
1874
1778
1897
1754
1838
1834
1799
1801
1801
1696
1675
1646
1795
1885
1689
1780
1779
1699
1654
1615
1752
1751
1648
1619
1504
1931
1603
1758
1757
1665
1626
1653
1768
1701
1888
1660
1719
1730
1716
1730
1694
1701
1685
1713
1686
1723
1730
1712
1722
1742
1731
1758
1783
1782
1739
1765
1734
1779
1740
1736
1705
1724
1685
1733
1716
1764
1687
1795
1759
1769
1704
1717
1748
1662
1676
1578
1448
1500
1531
1603
1466
1513
1429
1508
1362
1497
1496
1293
1327
1524
1538
1551
1545
1389
1040
1039
1216
1155
1139
1138
1103
1178
1212
1209
1301
1178
1225
1224
1274
1215
1258
1225
1242
1371
1309
1412
1441
1334
1469
1468
1471
1412
1438
1463
1489
1515
1541
1567
1643
1602
1588
1575
1562
1549
1573
1733
1662
1665
1694
1683
1687
1672
1619
1634
1602
1426
1520
1447
1565
1476
1473
1543
1449
1740
1565
1624
1818
1628
1687
1680
1668
1687
1654
1648
1629
1617
1422
1539
1611
1492
1444
1382
1382
1524
1523
1440
1476
1658
1535
1437
1510
1631
1630
1641
1437
1498
1497
1471
1484
1578
1530
1586
1422
1413
1405
1397
1389
1546
1513
1616
1613
1522
1634
1575
1568
1562
1556
1550
1602
1518
1463
1434
1411
1410
1399
1481
1345
1299
1366
1535
1556
1580
1560
1720
1750
1610
1654
1659
1681
1603
1468
1627
1548
1580
1603
1527
1528
1562
1643
1502
1565
1456
1468
1359
1265
1368
1500
1507
1460
1449
1459
1462
1437
1465
1473
1443
1436
1477
1499
1554
1570
1527
1514
1412
1452
1422
1446
1441
1417
1424
1467
1472
1578
1603
1593
1522
1449
1325
1434
1614
1502
1711
1492
1498
1568
1542
1453
1472
1427
1461
1430
1595
1492
1487
1505
1504
1524
1446
1454
1481
1435
1456
1425
1530
1588
1482
1502
1545
1556
1516
1504
1474
1502
1543
1507
1548
1499
1606
1398
1354
1260
1330
1392
1372
1369
1337
1286
1306
1342
1273
1229
1352
1377
1395
1503
1653
1653
1597
1632
1653
1683
1740
1683
1761
1718
1713
1699
1718
1655
1638
1744
1684
1626
1615
1357
1344
1284
1250
1203
1241
1313
1311
1372
1389
1358
1514
1564
1419
1434
1435
1494
1715
1714
1765
1676
1696
1682
1698
1680
1663
1637
1542
1457
1463
1466
1394
1496
1396
1409
1414
1416
1453
1409
1362
1489
1397
1437
1476
1417
1499
1427
1470
1430
1416
1498
1483
1438
1438
1486
1555
1525
1491
1489
1474
1530
1441
1461
1446
1460
1524
1476
1454
1437
1432
1436
1484
1475
1450
1567
1522
1478
1531
1540
1448
1527
1480
1537
1457
1469
1507
1423
1420
1487
1421
1470
1426
1464
1332
1233
1485
1474
1448
1487
1593
1506
1460
1485
1539
1493
1439
1474
1506
1494
1480
1536
1483
1412
1410
1176
1333
1490
1800
1481
1736
1451
1520
1469
1517
1517
1445
1429
1326
1310
1439
1524
1564
1576
1433
1415
1315
1259
1316
1330
1340
1386
1495
1440
1506
1492
1669
1656
1646
1819
1703
1730
1705
1755
1736
1721
1717
1734
1751
1695
1701
1704
1697
1730
1682
1733
1704
1594
1545
1852
1528
1513
1722
1560
1549
1545
1636
1552
1511
1509
1520
1523
1630
1545
1525
1666
1510
1571
1610
1519
1556
1517
1550
1581
1435
1416
1441
1509
1468
1476
1533
1502
1472
1553
1460
1561
1572
1532
1591
1498
1609
1679
1772
1599
1639
1519
1573
1379
1744
1678
1554
1876
1483
1368
1494
1501
1489
1501
1540
1594
1602
1545
1602
1594
1627
1599
1666
1633
1638
1677
1648
1695
1693
1646
1528
1732
1505
1582
1644
1581
1665
1643
1573
1547
1731
1565
1607
1555
1646
1577
1588
1599
1678
1666
1614
1539
1534
1477
1555
1454
1458
1537
1474
1431
1467
1354
1227
1305
1335
1415
1431
1521
1477
1485
1448
1602
1527
1560
1535
1676
1548
1497
1546
1496
1483
1487
1449
1560
1534
1441
1672
1513
1744
1660
1722
1550
1663
1622
1571
1585
1616
1511
1502
1463
1486
1456
1455
1395
1407
1454
1435
1621
1417
1504
1480
1519
1546
1515
1482
1423
1361
1340
1429
1456
1390
1437
1527
1526
1816
1715
1715
1518
1771
1679
1609
1733
1852
1651
1593
1740
1623
1632
1716
1618
1557
1623
1621
1542
1643
1660
1620
1580
1780
1521
1728
1675
1571
1628
1704
1588
1568
1598
1529
1554
1519
1510
1485
1486
1414
1404
1492
1419
1500
1459
1490
1518
1476
1593
1557
1481
1526
1490
1538
1505
1491
1506
1468
1448
1500
1513
1540
1475
1523
1470
1534
1427
1515
1423
1536
1444
1537
1490
1486
1440
1466
1384
1369
1378
1454
1389
1474
1479
1448
1465
1465
1473
1438
1447
1549
1504
1525
1482
1648
1473
1562
1480
1541
1525
1475
1515
1489
1528
1462
1566
1476
1558
1561
1556
1372
1372
1407
1406
1334
1461
1452
1392
1413
1456
1406
1454
1396
1475
1446
1458
1421
1467
1423
1395
1528
1417
1432
1460
1450
1490
1432
1513
1468
1460
1446
1507
1455
1480
1502
1463
1549
1458
1493
1489
1424
1440
1457
1538
1403
1452
1337
1336
1394
1287
1257
1252
1285
1460
1474
1484
1559
1448
1488
1465
1487
1509
1509
1505
1533
1532
1514
1526
1525
1445
1454
1466
1421
1414
1438
1480
1479
1457
1503
1469
1468
1459
1533
1499
1449
1449
1488
1483
1479
1479
1423
1532
1344
1332
1249
1352
1336
1327
1308
1282
1293
1300
1344
1378
1386
1419
1457
1519
1663
1775
1648
1711
1659
1738
1575
1589
1785
1626
1687
1647
1556
1643
1678
1513
1564
1553
1518
1650
1566
1563
1528
1575
1642
1522
1573
1666
1521
1694
1547
1505
1728
1575
1460
1365
1525
1553
1495
1546
1476
1567
1446
1630
1515
1662
1536
1580
1451
1539
1625
1716
1658
1555
1944
1566
1577
1657
1653
1707
1776
1738
1600
1647
1769
1644
1623
1802
1549
1508
1734
1585
1545
1528
1853
1524
1576
1807
1600
1497
1475
1445
1520
1530
1477
1477
1453
1447
1341
1333
1325
1421
1421
1343
1414
1414
1404
1511
1438
1467
1482
1476
1489
1558
1479
1463
1538
1586
1552
1589
1666
1633
1600
1566
1533
1408
1602
1530
1512
1528
1545
1562
1579
1596
1613
1646
1552
1367
1333
1299
1471
1447
1347
1305
1450
1605
1519
1492
1541
1390
1238
1236
1268
1248
1279
1216
1253
1500
1402
1429
1461
1525
1429
1620
1556
1621
1694
1602
1752
1715
1615
1675
1758
1660
1746
1683
1705
1654
1737
1600
1629
1644
1588
1502
1465
1586
1486
1466
1470
1636
1544
1447
1593
1541
1479
1552
1473
1436
1389
1452
1513
1720
1511
1597
1690
1483
1532
1451
1436
1598
1486
1412
1390
1376
1464
1506
1562
1515
1565
1451
1496
1406
1378
1311
1413
1465
1404
1473
1573
1509
1525
1398
1262
1469
1468
1554
1490
1487
1526
1396
1398
1343
1494
1595
1585
1653
1536
1374
1371
1439
1259
1251
1313
1306
1371
1367
1316
1362
1354
1397
1407
1615
1521
1616
1732
1594
1580
1747
1766
1613
1583
1570
1679
1682
1631
1650
1794
1519
1493
1385
1373
1394
1396
1396
1396
1361
1446
1456
1475
1562
1560
1656
1541
1668
1750
1749
1703
1723
1763
1739
1729
1794
1756
1814
1819
1751
1843
1754
1812
1792
1837
1808
1799
1815
1870
1762
1840
1810
1861
1795
1817
1850
1809
1798
1822
1786
1767
1781
1771
1753
1802
1750
1806
1746
1796
1763
1839
1742
1786
1814
1769
1789
1810
1759
1823
1809
1793
1745
1775
1810
1722
1713
1695
1728
1668
1634
1559
1430
1375
1393
1413
1379
1361
1426
1522
1704
1651
1706
1720
1766
1759
1761
1763
1766
1768
1770
1772
2000
1999
2000
1999
1859
1835
1811
1787
1763
1989
1988
1989
1989
1769
1793
1749
1731
1757
1741
1754
1728
1794
1750
1792
1779
1794
1786
1817
1791
1830
1812
1737
1804
1794
1789
1789
1789
1789
1789
1789
1789
1789
1789
1789
1789
1789
1788
1708
1710
1712
1714
1716
1718
1719
1651
1650
1803
1865
2000
1999
2000
1999
2000
1999
2000
1999
2000
1999
2000
1999
1820
1835
1751
1767
1726
1764
1717
1506
1576
1648
1732
1871
1697
1785
1745
1756
1788
1781
1778
1776
1760
1806
1746
1783
1757
1777
1772
1812
1848
1788
1685
1749
1711
1698
1626
1837
1681
1711
1540
1729
1388
1336
1468
1363
1362
1434
1441
1526
1493
1721
1870
1674
1615
1487
1267
1381
1414
1364
1505
1422
1456
1546
1481
1435
1416
1507
1498
1512
1619
1634
1739
1866
1658
1795
1727
1783
1799
1843
1838
1801
1836
1835
1781
1722
1675
1864
1817
1814
1808
1807
1720
1711
1527
1687
1846
1846
1719
1649
1655
1807
1772
1834
1773
1856
1753
1906
1822
1935
1817
1892
1838
1887
1837
1904
1861
1860
1794
1736
1765
1776
1902
1788
1814
1863
1793
1826
1774
1767
1730
1757
1689
1689
1466
1420
1557
1646
1492
1959
1686
1683
1600
1707
1780
1754
1795
1782
1831
1877
1737
1861
1775
1899
1824
1765
1634
1891
1890
1785
1769
1761
1747
1882
1854
1804
1838
1882
1866
1904
1886
1905
1906
1850
1885
1832
1785
1805
1805
1797
1804
1797
1789
1780
1789
1792
1792
2000
1999
1746
1764
1745
1727
1952
1725
1890
1859
1851
1878
1872
1866
1860
1851
1842
1835
1829
1823
1990
2009
1989
1970
1762
1761
1768
1712
1793
1745
1771
1802
1865
1779
1868
1826
1841
1892
1841
1915
1835
1848
1807
1807
1814
1782
1778
1773
1768
1772
1776
1788
1806
1750
1845
1831
1818
1878
1769
1995
1686
1860
1859
1764
1760
1594
1846
1846
1702
1476
1567
1834
1833
1622
1832
1769
1805
1863
1755
1889
1793
1900
1834
1761
1609
1924
1923
1778
1751
1692
1692
1867
1867
1731
1688
1570
1796
1874
1780
1826
1826
1760
1709
1745
1767
1886
1897
1767
1766
1896
1822
1875
1771
1823
1837
1806
1834
1812
1811
2000
1999
2000
1999
2000
1999
1869
1832
1838
1838
1831
1851
1804
1782
1829
1834
1831
1771
1739
1726
1701
1753
1744
1724
1913
1557
1953
1709
1834
1782
1896
1713
1934
1783
1817
1703
1872
1835
1842
1832
1832
1775
1737
1711
1811
1785
1821
1820
1764
1740
1755
1741
1964
1750
1821
1808
1823
1822
1765
1701
1663
1969
1719
1829
1829
1743
1562
1528
1652
1747
1515
1672
1667
1645
1649
1652
1656
1660
1666
1672
1676
1680
1684
1688
1690
1698
1706
1714
1722
1730
1737
1739
1747
1760
1750
1734
1727
1748
1727
1758
1777
1743
1859
1825
1834
1889
1823
1895
1846
1869
1868
1786
1763
1693
1860
1744
1836
1836
1722
1589
1660
1964
1698
1838
1838
1734
1711
1546
1967
1704
1827
1826
1727
1720
1703
1737
1824
1823
1714
1718
1707
1783
1852
1852
1729
1727
1762
1782
1886
1853
1870
1847
1897
1915
1903
1902
1776
1768
1737
1751
1916
1724
1812
1847
1844
1846
1822
1896
1826
1839
1839
1865
1780
1824
1777
1759
1760
1759
1722
1768
1763
1749
1800
1812
1759
1846
1804
1790
1818
1812
1800
1844
1823
1844
1840
1847
1898
1871
1845
1814
1905
1837
1826
1901
1851
1840
1926
1841
1822
1950
1862
1896
1951
1857
1817
1918
1805
1873
1764
1709
1695
1370
1325
1288
1308
1225
1267
1358
1367
1352
1412
1460
1458
1516
1501
1675
1708
1600
1651
1567
1391
1402
1346
1356
1233
1298
1354
1423
1469
1601
1569
1745
1737
1707
1832
1735
1616
1546
1566
1586
1616
1645
1665
1685
1878
1841
1941
2000
1999
1721
1884
1941
1949
2000
1999
1649
1867
1866
1909
1909
1876
1875
1872
1872
1751
1749
1756
1710
1901
1790
1871
1783
1922
1817
1910
1772
1908
1908
1749
1725
1612
1734
1872
1872
1732
1711
1763
1763
1655
1617
1579
1541
1503
1464
1426
1507
1575
1588
1557
1744
1664
1657
1912
1731
1755
1798
1744
1788
1856
1807
1904
1787
1800
1867
1817
1788
1772
1820
1792
1843
1779
1928
1757
1856
1895
1857
1882
1919
1865
1868
1916
1877
1895
1895
1811
1715
1788
1832
1832
1796
1651
1914
1812
1854
1895
1799
1861
1883
1807
1892
1841
1880
1878
1932
1866
1865
1864
1758
1758
1744
1787
1893
1789
1874
1894
1863
1842
1901
1868
1868
1770
1774
1781
1861
1925
1738
1888
1887
1748
1735
1723
1775
1727
1728
1690
1684
1577
1356
1371
1494
1572
1768
1831
1713
1770
1743
1766
1748
1722
1850
1753
1850
1826
1840
1874
1936
1829
1897
1910
1845
1834
1782
1917
1917
1800
1808
1841
1838
1857
1856
1778
1724
1814
1960
1777
1893
1893
1813
1778
1857
1924
1807
1948
1947
1816
1805
1779
1895
1785
1914
1830
1869
1897
1889
1938
1801
1804
1659
1842
1768
1738
1704
1618
1440
1591
1853
1551
1945
1652
1750
1671
1703
1744
1829
1786
1906
1831
1961
1879
1892
1891
1826
1783
1849
1982
1769
1939
1938
1830
1802
1862
1817
1886
1886
1790
1788
1830
1793
1894
1893
1770
1760
1847
1810
1876
1875
1752
1739
1737
1777
1798
1902
1796
1929
1871
1875
1965
1779
1945
1945
1783
1752
1778
1820
1834
1833
1743
1689
1796
1793
1889
1781
1880
1879
1781
1704
1750
1810
1803
1880
1829
1862
1946
1862
1860
1887
1782
1815
1819
1795
1741
1805
1749
1750
1795
1762
1801
1855
1776
1819
1932
1829
1782
1658
1944
1943
1776
1728
1773
1785
1873
1858
1833
1874
1946
1854
1862
1861
1740
1707
1513
1500
1520
1476
1524
1838
1452
1592
1929
1552
1574
1728
1537
1524
1695
1468
1758
1439
1451
1648
1479
1506
1585
1531
1531
1510
1509
1558
1579
1600
1620
1641
1616
1710
1610
1560
1559
1814
1519
1604
1682
1682
1588
1649
1648
1531
1612
1617
1630
1627
1448
1565
1607
1607
1579
1544
1625
1567
1586
1556
1548
1540
1532
1524
1541
1412
1335
1338
1504
1463
1421
1425
1482
1477
1703
1427
1513
1568
1460
1523
1602
1518
1577
1549
1548
1496
1551
1637
1722
1808
1894
1928
1662
1460
1567
1356
1333
1310
1491
1470
1474
1425
1577
1482
1482
1487
1457
1503
1452
1444
1528
1468
1513
1552
1496
1521
1496
1450
1423
1479
1384
1405
1404
1388
1521
1520
1679
1563
1571
1516
1601
1562
1697
1589
1559
1397
1360
1512
1535
1547
1542
1544
1641
1608
1589
1570
1551
1532
1542
1548
1502
1502
1514
1513
1500
1503
1432
1379
1368
1304
1329
1357
1394
1356
1354
1437
1425
1463
1498
1519
1591
1437
1454
1518
1652
1570
1578
1543
1592
1505
1344
1388
1511
1284
1295
1280
1257
1343
1448
1457
1449
1473
1491
1544
1545
1488
1443
1517
1492
1435
1482
1437
1454
1465
1450
1482
1478
1512
1472
1579
1518
1494
1611
1598
1463
1469
1481
1533
1584
1535
1505
1507
1447
1470
1471
1477
1418
1490
1430
1475
1536
1431
1530
1477
1455
1535
1445
1455
1482
1443
1440
1471
1455
1403
1356
1325
1419
1432
1546
1507
1480
1520
1641
1580
1533
1485
1502
1542
1647
1646
1552
1545
1554
1558
1553
1629
1367
1261
1274
1398
1333
1377
1454
1396
1424
1465
1403
1447
1444
1405
1498
1455
1470
1548
1624
1615
1501
1639
1629
1678
1678
1657
1650
1650
1611
1641
1596
1595
1599
1573
1546
1513
1425
1506
1405
1473
1483
1531
1466
1534
1456
1465
1475
1452
1439
1447
1433
1450
1447
1389
1273
1347
1461
1419
1465
1549
1488
1543
1815
1432
1584
1559
1687
1549
1416
1430
1469
1555
1468
1567
1495
1554
1673
1532
1589
1461
1544
1447
1484
1522
1553
1471
1546
1534
1552
1549
1521
1598
1501
1519
1593
1525
1574
1468
1441
1532
1495
1449
1597
1478
1602
1468
1469
1493
1541
1473
1580
1532
1478
1516
1515
1412
1626
1437
1487
1492
1494
1540
1517
1460
1499
1454
1444
1465
1410
1466
1438
1513
1494
1554
1408
1381
1244
1375
1416
1268
1365
1412
1304
1345
1351
1314
1283
1290
1367
1386
1591
1583
1727
1688
1683
1720
1651
1693
1729
1662
1692
1597
1583
1727
1708
1755
1604
1959
1590
1721
1553
1535
1437
1395
1437
1468
1426
1410
1375
1528
1480
1523
1576
1401
1545
1330
1351
1445
1316
1437
1499
1498
1503
1261
1333
1405
1684
1456
1343
1333
1323
1473
1422
1475
1414
1333
1252
1344
1221
1212
1377
1407
1574
1530
1510
1485
1327
