# Supplementary material for: Effect of transportation and social isolation on facial expressions of healthy horses
Source: PLoS One. 2021 Jun 4;16(6):e0241532. doi: 10.1371/journal.pone.0241532 (PMC8177539; doi:10.1371/journal.pone.0241532)
Supplement: S1 File — (ZIP) [file pone.0241532.s002.zip › Horse 10/Isolation.hrm]

[Params]
Version=106
Monitor=38
SMode=000000000
Date=20190914
StartTime=11:04:51.0
Length=00:40:44.5
Interval=238
Upper1=0
Lower1=0
Upper2=0
Lower2=0
Upper3=200
Lower3=160
Timer1=00:00:00.0
Timer2=00:00:00.0
Timer3=00:00:00.0
ActiveLimit=0
MaxHR=230
RestHR=30
StartDelay=480
VO2max=10
Weight=0

[Note]

[IntTimes]
00:40:46.1	46	30	51	155
0	0	0	0	0	0
0	0	0	0	0
0	0	0	160	0	0
0	0	0	0	0	0

[IntNotes]
1	

[ExtraData]

[LapNames]
1	1	

[Summary-123]
2371	0	2371	0	0	0
230	0	0	30
0	0	0	0	0	0
230	0	0	30
0	0	0	0	0	0
230	0	0	30
0	2006

[Summary-TH]
2371	0	0	0	2371	0
230	200	160	30
0	2006

[HRZones]
230
207
184
161
138
0
0
0
0
0
0

[SwapTimes]

[HRData]
1002
1013
1035
1015
1060
1061
1090
1078
1033
945
883
913
946
1025
1061
1158
1207
1251
1128
1101
1027
958
954
946
910
865
890
853
855
846
839
873
899
894
868
871
902
932
959
985
970
976
963
997
1000
1046
1079
1067
943
981
964
951
933
976
1005
1062
1119
1179
1042
965
971
977
1025
1007
1006
1068
1100
1100
1149
1252
1229
1292
1371
1279
1279
1320
1195
1191
1098
1140
1225
1213
1197
1194
1161
1106
1156
1161
1181
1268
1261
1280
1286
1289
1312
1318
1231
1115
1093
1107
1055
1047
1097
1146
1125
1109
1091
1062
1056
1091
1063
1087
1115
1190
1196
1115
1080
995
991
1009
1085
1068
1085
1120
1122
1118
1048
1084
1132
1160
1221
1249
1224
1256
1255
1242
1168
1099
1076
1044
1135
1146
1187
1185
1133
1134
1161
1181
1180
1188
1231
1228
1272
1276
1360
1360
1308
1438
1258
1198
1192
1150
1088
1057
1080
1075
1109
1130
1155
1129
1104
1110
1066
1077
1110
1049
1051
1044
1114
1135
1169
1159
1080
1045
1145
1155
1269
1293
1334
1342
1376
1381
1417
1247
1147
1166
1267
1276
1348
1272
1213
1317
1327
1333
1324
1395
1294
1204
1159
1278
1378
1358
1413
1338
1335
1328
1289
1392
1409
1502
1578
1303
1095
1041
1017
991
1037
1058
1057
1062
1100
1128
1100
1094
1155
1191
1198
1255
1186
1131
1124
1165
1167
1243
1299
1394
1421
1388
1347
1325
1215
1095
1074
1041
1070
1064
1129
1081
1175
1101
1138
1026
1053
1084
1104
1134
1211
1131
1168
1155
1159
1176
1202
1173
1150
1170
1176
1029
1000
993
1000
1006
1040
1051
994
977
946
915
899
885
863
797
761
741
730
689
689
660
647
636
624
638
634
630
624
618
613
609
596
588
564
557
547
548
546
553
552
559
562
565
574
580
583
583
583
582
584
582
581
584
583
589
588
606
612
618
622
620
630
632
634
640
659
702
715
744
832
808
765
745
729
743
757
806
835
828
879
934
958
917
903
986
985
1000
937
918
859
858
853
905
937
980
1026
1100
1031
1048
1041
1051
1075
1113
1237
1242
1320
1305
1266
1153
1025
1048
1047
994
966
940
967
1023
1114
1126
1151
1156
1066
1056
997
1036
1101
1068
1064
1116
1140
1162
1152
1190
1189
1184
1185
1174
1294
1245
1292
1358
1217
1072
1071
1123
1102
1077
1064
1131
1243
1161
1104
1088
1069
1092
1088
1109
1161
1198
1269
1269
1258
1351
1334
1342
1351
1394
1355
1345
1496
1337
1298
1337
1262
1220
1260
1332
1452
1406
1396
1462
1369
1281
1393
1397
1245
1096
1170
1206
1299
1371
1335
1231
1294
1309
1427
1321
1328
1323
1299
1292
1305
1308
1337
1290
1314
1279
1340
1319
1199
1109
1117
1231
1257
1297
1313
1238
1225
1288
1311
1283
1392
1312
1350
1370
1324
1323
1361
1359
1229
1135
1073
1089
1044
1060
1010
1064
1122
1142
1152
1165
1197
1070
1027
1092
1101
1100
1088
1146
1187
1259
1229
1248
1271
1325
1325
1319
1326
1317
1361
1419
1367
1398
1384
1257
1120
1169
1134
1185
1201
1255
1312
1365
1375
1446
1359
1382
1433
1558
1463
1465
1485
1622
1548
1404
1532
1618
1646
1436
1271
1264
1230
1313
1520
1452
1418
1330
1197
1287
1341
1362
1462
1463
1375
1259
1226
1170
1154
1151
1155
1227
1191
1214
1192
1194
1255
1266
1347
1350
1355
1384
1397
1392
1353
1507
1638
1417
1534
1575
1606
1551
1554
1675
1562
1547
1559
1440
1425
1409
1346
1378
1353
1353
1410
1396
1296
1225
1119
1226
1297
1406
1457
1241
1175
1140
1138
1118
1160
1169
1261
1292
1446
1300
1264
1421
1383
1261
1195
1194
1164
1221
1227
1244
1232
1331
1300
1280
1292
1162
1081
1144
1183
1182
1050
909
946
983
1020
1057
1094
1131
1168
1205
1242
1278
1315
1352
1389
1426
1500
1500
1618
1468
1308
1308
1395
1287
1286
1306
1221
1205
1134
1226
1258
1324
1356
1275
1274
1237
1258
1158
1053
1017
1013
1008
1025
1040
1070
1116
1145
1190
1274
1267
1273
1348
1348
1340
1294
1221
1024
956
828
785
746
698
655
624
596
571
550
515
514
481
470
458
445
437
429
423
415
410
407
405
391
396
396
393
391
391
388
387
390
393
396
396
397
401
399
405
414
422
426
432
431
433
435
441
438
434
436
435
441
438
445
456
462
476
492
509
510
501
509
508
512
521
509
517
521
548
567
589
581
619
707
651
654
656
714
666
634
627
626
642
626
630
642
651
655
670
691
672
693
687
826
861
773
732
730
726
718
688
656
666
696
722
673
810
771
973
1112
998
937
936
953
890
937
939
863
788
863
847
877
934
1060
1051
965
824
772
734
731
705
720
706
699
727
802
753
743
862
1020
1035
1028
1059
1053
1008
943
937
886
870
869
844
867
856
935
1013
1131
1172
1150
1140
1143
1166
1215
1230
1250
1332
1277
1263
1307
1267
1271
1358
1306
1290
1366
1316
1273
1293
1295
1301
1243
1169
1109
976
884
884
922
878
826
856
829
840
840
868
907
999
929
843
821
927
956
923
946
925
841
843
830
872
922
886
845
819
833
896
888
946
953
944
942
942
955
914
949
1045
1057
1054
1017
1031
998
952
913
885
922
933
944
993
1074
1162
1160
1179
1256
1236
1227
1228
1196
1205
1215
1249
1301
1289
1304
1342
1318
1276
1268
1081
953
910
884
903
949
992
1065
1144
1062
1010
959
949
968
968
969
961
968
981
978
913
921
979
985
998
974
933
896
887
907
927
913
920
926
917
877
918
963
1006
1050
1052
1018
982
988
911
902
926
952
974
940
986
1002
924
954
1003
1041
1072
1139
1148
1153
1131
1124
1119
1069
986
942
915
923
904
907
957
977
937
980
1008
1031
1087
1148
1160
1181
1193
1169
1229
1229
1209
1221
1248
1243
1243
1265
1265
1279
1355
1336
1281
1304
1326
1401
1288
1288
1217
1241
1210
1172
1146
1119
1132
1056
976
932
912
912
929
986
982
1026
1004
1011
1089
1152
1137
1163
1143
1163
1202
1186
1206
1240
1298
1266
1265
1260
1283
1246
1292
1234
1152
1104
1089
1104
1111
1142
1196
1218
1282
1271
1185
1050
1050
972
944
920
960
974
1018
970
1008
1088
1028
1135
1114
1072
1101
1182
1154
1222
1319
1328
1306
1403
1436
1330
1354
1335
1333
1331
1289
1345
1078
1217
1044
1098
1115
1148
1218
1210
1205
1131
1089
1071
1080
1061
1062
1081
1078
1114
1159
1144
1217
1219
1278
1284
1316
1282
1267
1318
1340
1293
1235
1099
1076
1046
1055
1027
1025
1095
1128
1167
1147
1193
1228
1247
1261
1282
1315
1310
1175
1078
1145
1093
1146
1130
1036
1134
1115
1166
1131
1114
1123
1144
1148
1115
1118
1160
1201
1185
1220
1272
1230
1252
1299
1279
1315
1327
1306
1332
1398
1455
1331
1289
1146
1104
1101
1161
1124
1178
1229
1234
1178
1187
1097
1069
1061
1037
1024
1058
1091
1092
1069
1107
1122
1112
1128
1104
1160
1119
1146
1175
1193
1259
1309
1305
1287
1305
1248
1200
1240
1300
1289
1202
1194
1181
1140
1070
998
921
866
828
805
810
800
810
808
799
812
814
829
846
933
1007
989
958
937
930
958
1114
1187
1264
1329
1279
1141
998
1000
1016
1049
1036
977
975
957
989
1063
946
970
1021
945
978
968
1021
996
1032
1121
1076
1076
1008
981
1038
964
931
959
1006
1101
1190
1150
1173
1244
1248
1271
1287
1298
1320
1393
1348
1371
1419
1479
1412
1422
1552
1567
1481
1443
1531
1578
1541
1518
1568
1542
1577
1568
1588
1579
1563
1624
1604
1603
1598
1651
1610
1628
1626
1629
1620
1619
1615
1615
1604
1586
1579
1577
1574
1588
1596
1596
1624
1604
1598
1637
1593
1632
1579
1607
1518
1334
1195
1139
1112
1143
1147
1156
1191
1171
1121
1162
1161
1207
1156
1288
1174
1185
1174
1194
1213
1225
1238
1234
1278
1163
1157
1209
1206
1201
1218
1283
1308
1309
1326
1327
1355
1431
1376
1333
1405
1220
1253
1336
1282
1285
1289
1293
1297
1301
1305
1364
1270
1085
1102
1166
1135
1080
1130
1121
1184
1188
1200
1225
1227
1178
1193
1177
1171
1200
1262
1238
1276
1276
1284
1283
1176
1217
1229
1233
1233
1329
1322
1367
1387
1467
1412
1459
1478
1407
1574
1526
1661
1534
1562
1594
1562
1583
1555
1592
1607
1565
1600
1562
1580
1595
1601
1585
1625
1615
1617
1629
1646
1629
1571
1619
1598
1582
1569
1552
1579
1578
1568
1592
1606
1606
1614
1633
1646
1658
1654
1643
1638
1634
1638
1640
1633
1632
1681
1660
1659
1651
1651
1631
1611
1693
1562
1642
1612
1642
1672
1643
1646
1591
1580
1551
1408
1385
1313
1396
1523
1766
1579
1575
1514
1286
1125
1225
1242
1271
1153
1224
1208
1242
1231
1276
1404
1326
1308
1316
1425
1320
1311
1289
1296
1378
1399
1405
1580
1382
1333
1330
2000
1999
1989
1699
1586
1586
1517
1265
1169
1214
1164
1198
1223
1215
1248
1213
1291
1356
1383
1383
1342
1238
1222
1321
1238
1268
1346
1294
1362
1361
1448
1444
1444
1462
1568
1583
1439
1383
1363
1203
1289
1324
1323
1237
1270
1333
1396
1362
1434
1440
1485
1347
1442
1402
1293
1270
1227
1328
1289
1293
1372
1483
1408
1329
1314
1239
1222
1245
1235
1199
1239
1312
1270
1310
1331
1330
1343
1316
1315
1315
1339
1423
1316
1200
1307
1264
1247
1324
1312
1313
1358
1451
1402
1450
1413
1407
1476
1549
1507
1390
1355
1363
1323
1385
1418
1444
1570
1482
1546
1410
1367
1271
1290
1323
1337
1395
1432
1478
1449
1438
1560
1503
1473
1696
1575
1560
1581
1697
1613
1611
1662
1644
1664
1669
1654
1678
1653
1695
1680
1686
1628
1613
1623
1591
1595
1599
1608
1647
1654
1698
1673
1673
1615
1562
1502
1594
1569
1344
1343
1298
1375
1313
1471
1461
1521
1536
1506
1505
1633
1738
1602
1637
1652
1644
1662
1662
1700
1687
1689
1703
1684
1677
1662
1601
1446
1342
1319
1299
1247
1353
1382
1451
1505
1411
1579
1602
1598
1660
1709
1625
1632
1711
1710
1672
1735
1687
1732
1675
1674
1649
1685
1664
1680
1665
1655
1591
1476
1282
1234
1325
1276
1332
1371
1354
1518
1562
1418
1327
1334
1375
1300
1299
1448
1322
1441
1430
1474
1527
1553
1544
1610
1542
1779
1596
1613
1632
1632
1643
1644
1660
1646
1661
1649
1674
1668
1704
1668
1722
1681
1689
1680
1724
1682
1712
1758
1669
1734
1786
1699
1774
1702
1753
1675
1664
1437
1887
1638
1689
1642
1619
1576
1416
1410
1285
1248
1248
1320
1289
1323
1374
1437
1490
1475
1363
1412
1287
1288
1384
1422
1298
1374
1245
1299
1312
1237
1223
1287
1283
1234
1317
1302
1302
1386
1395
1462
1397
1486
1424
1247
1307
1265
1278
1365
1302
1282
1415
1357
1387
1347
1269
1376
1359
1256
1344
1435
1380
1479
1402
1487
1487
1568
1449
1523
1704
1577
1377
1468
1450
1449
1322
1312
1158
1158
1117
1044
1022
990
1022
1007
1106
1115
1128
1158
1208
1257
1305
1340
1455
1401
1328
1264
1309
1186
993
958
924
877
816
769
730
719
719
686
666
651
638
635
641
642
626
629
648
656
682
879
975
906
902
958
1021
1052
1058
1081
1110
1117
976
1041
1154
1232
1247
1271
1314
1299
1457
1330
1167
1285
1238
1252
1143
1237
1267
1414
1441
1190
1255
1169
1292
1306
1236
1326
1355
1518
1517
1500
1536
1597
1572
1645
1657
1650
1640
1714
1570
1635
1587
1620
1671
1663
1673
1595
1663
1635
1593
1569
1497
1400
1298
1270
1201
1202
1172
1230
1270
1330
1300
1268
1292
1307
1271
1286
1320
1251
1220
1299
1411
