# Supplementary material for: Effect of transportation and social isolation on facial expressions of healthy horses
Source: PLoS One. 2021 Jun 4;16(6):e0241532. doi: 10.1371/journal.pone.0241532 (PMC8177539; doi:10.1371/journal.pone.0241532)
Supplement: S1 File — (ZIP) [file pone.0241532.s002.zip › Horse 10/Transportation.hrm]

[Params]
Version=106
Monitor=38
SMode=000000000
Date=20190914
StartTime=10:36:57.0
Length=00:16:03.7
Interval=238
Upper1=0
Lower1=0
Upper2=0
Lower2=0
Upper3=200
Lower3=160
Timer1=00:00:00.0
Timer2=00:00:00.0
Timer3=00:00:00.0
ActiveLimit=0
MaxHR=230
RestHR=30
StartDelay=787
VO2max=10
Weight=0

[Note]

[IntTimes]
00:15:57.4	85	50	81	118
0	0	0	0	0	0
0	0	0	0	0
0	0	0	220	0	0
0	0	0	0	0	0

[IntNotes]
1	

[ExtraData]

[LapNames]
1	1	

[Summary-123]
954	0	954	0	0	0
230	0	0	30
0	0	0	0	0	0
230	0	0	30
0	0	0	0	0	0
230	0	0	30
0	1288

[Summary-TH]
954	0	0	0	954	0
230	200	160	30
0	1288

[HRZones]
230
207
184
161
138
0
0
0
0
0
0

[SwapTimes]

[HRData]
1123
1015
1001
1063
1091
1085
1056
1045
1075
1113
1119
1068
1082
1074
1135
1172
1146
1122
1107
1096
1062
1055
987
950
913
929
929
901
897
879
848
812
801
834
885
968
904
885
842
834
862
849
867
914
886
867
874
884
863
832
823
791
768
732
678
647
633
634
630
641
646
673
833
836
825
816
804
808
803
795
787
806
833
857
912
968
956
958
924
897
860
834
824
804
788
780
769
786
805
819
814
802
776
757
743
728
718
707
692
683
691
674
675
673
673
666
657
655
662
681
713
795
861
883
812
806
800
794
787
851
832
832
828
818
801
800
789
808
822
819
833
853
842
792
767
752
757
757
755
750
736
744
736
748
770
779
782
784
763
759
756
745
731
724
703
696
692
682
682
682
693
704
707
705
695
693
711
706
711
718
744
754
765
754
757
740
722
715
714
734
739
755
799
770
762
753
762
745
717
684
638
617
608
600
595
583
579
577
571
584
594
626
680
680
670
661
650
640
633
637
639
651
657
654
664
673
681
678
679
723
740
726
724
737
759
729
708
702
686
669
687
675
697
716
686
681
692
696
699
735
760
775
763
753
772
768
780
773
837
840
811
777
778
841
806
797
787
826
828
791
778
750
737
721
729
747
724
737
749
782
844
884
856
837
818
872
849
865
904
880
850
843
843
821
823
831
870
880
828
796
748
705
654
636
623
615
612
610
614
620
633
643
674
723
779
775
755
735
722
718
694
694
702
704
715
720
725
720
721
712
710
700
697
696
700
708
727
732
728
754
793
772
766
754
733
725
747
776
912
928
857
800
761
730
728
761
802
773
777
759
735
724
715
713
717
731
749
773
834
842
829
778
762
733
718
707
692
681
658
648
637
620
610
607
605
595
598
584
573
565
556
559
555
554
554
562
573
600
607
671
740
750
737
750
744
755
788
767
749
730
716
711
708
704
694
709
705
716
740
728
714
706
708
726
712
699
685
677
667
661
643
635
623
618
614
614
613
614
618
625
628
642
663
690
784
748
798
775
735
728
757
781
836
881
909
885
859
884
887
920
886
869
866
905
879
866
859
845
858
860
837
804
762
731
732
729
717
713
707
699
707
703
711
723
719
728
739
729
723
728
760
799
788
751
729
719
713
695
691
681
680
707
706
722
729
764
793
870
896
854
853
834
799
804
790
803
888
851
826
890
937
866
845
824
799
820
783
823
872
877
896
854
870
870
820
790
770
755
756
755
797
792
894
876
913
912
988
979
879
854
817
804
775
778
808
823
923
896
857
851
804
792
779
787
811
839
829
845
836
919
854
826
839
817
792
795
749
722
746
706
690
670
661
652
645
639
634
633
636
653
684
717
697
702
752
753
733
719
722
703
687
674
667
659
662
651
650
646
641
622
594
579
571
563
552
548
542
537
534
532
533
541
553
560
598
654
784
871
811
770
732
729
812
829
858
832
836
828
801
813
826
865
923
822
776
758
764
734
726
729
763
796
854
820
776
776
760
804
802
800
798
795
743
729
723
722
718
706
693
687
690
681
670
668
678
686
717
708
699
690
684
689
669
660
664
664
650
643
645
635
638
643
656
674
715
766
849
859
844
821
771
744
748
721
724
769
765
756
745
758
780
787
771
777
770
759
745
743
742
746
748
749
746
745
736
736
780
818
812
805
811
818
837
812
831
842
913
904
863
834
829
846
896
955
920
958
908
860
827
790
818
807
808
794
780
782
756
795
878
862
834
881
885
875
842
845
883
897
895
867
832
803
825
909
928
910
909
892
860
847
946
976
993
1021
970
950
959
933
995
943
977
900
841
804
803
882
891
859
820
820
795
766
777
788
816
780
772
771
747
759
743
739
756
781
790
787
748
720
701
682
670
663
660
665
671
692
774
788
807
857
906
932
886
898
849
877
935
964
925
947
925
873
879
892
880
864
855
902
924
889
861
850
836
807
797
819
838
868
895
892
900
921
995
973
926
875
859
850
865
923
1045
1186
1191
1110
1100
1056
1013
1038
1022
941
922
925
875
887
845
827
844
875
875
854
835
871
897
843
794
759
756
755
746
744
785
839
966
923
920
865
856
843
843
911
903
932
968
967
913
892
804
742
680
652
646
641
638
650
675
725
877
869
815
812
885
963
933
838
786
743
702
691
688
687
697
680
666
654
639
625
608
590
576
562
555
546
541
535
530
530
524
520
516
512
509
509
515
516
522
520
521
534
544
546
556
577
582
582
586
586
587
585
578
559
540
529
523
529
536
537
536
537
536
529
530
533
534
536
539
543
554
555
554
558
560
558
561
559
557
555
548
543
554
555
558
562
562
566
563
579
587
587
590
589
589
590
600
599
624
635
646
640
643
628
621
620
629
629
637
646
666
674
684
686
686
690
697
679
669
669
678
679
673
696
704
700
692
691
695
689
682
666
663
669
691
692
698
719
729
712
702
725
760
795
884
896
854
804
790
766
761
774
832
869
816
790
770
771
773
768
771
798
834
869
881
813
787
754
731
719
703
697
685
677
674
669
669
673
683
682
682
690
707
716
706
728
729
771
730
701
672
650
641
634
630
611
608
610
601
602
609
608
603
616
598
585
586
584
580
579
577
577
576
570
571
573
574
585
602
624
672
657
641
637
642
637
642
649
645
650
690
703
687
680
676
667
665
665
662
662
648
646
646
651
652
662
698
682
672
670
664
661
648
623
630
623
635
679
708
688
681
674
670
678
663
672
665
668
671
652
646
646
638
656
670
670
696
687
693
712
695
722
737
725
710
703
704
705
694
696
690
719
695
689
681
690
673
677
666
676
690
699
751
763
740
721
701
689
672
646
633
605
595
588
586
589
579
576
572
569
563
559
558
556
558
558
557
556
551
549
546
547
542
542
536
538
529
524
525
520
515
515
519
518
523
526
528
528
530
522
523
526
528
532
539
547
554
563
576
590
604
647
725
746
822
811
821
785
766
761
789
771
794
745
728
725
719
733
816
793
718
686
659
652
646
