# Supplementary material for: Effect of transportation and social isolation on facial expressions of healthy horses
Source: PLoS One. 2021 Jun 4;16(6):e0241532. doi: 10.1371/journal.pone.0241532 (PMC8177539; doi:10.1371/journal.pone.0241532)
Supplement: S1 File — (ZIP) [file pone.0241532.s002.zip › Horse 11/Baseline.hrm]

[Params]
Version=106
Monitor=38
SMode=000000000
Date=20190914
StartTime=10:15:46.0
Length=01:13:46.3
Interval=238
Upper1=0
Lower1=0
Upper2=0
Lower2=0
Upper3=200
Lower3=160
Timer1=00:00:00.0
Timer2=00:00:00.0
Timer3=00:00:00.0
ActiveLimit=0
MaxHR=230
RestHR=30
StartDelay=871
VO2max=10
Weight=0

[Note]

[IntTimes]
01:13:50.2	33	28	35	66
0	0	0	0	0	0
0	0	0	0	0
0	0	0	160	0	0
0	0	0	0	0	0

[IntNotes]
1	

[ExtraData]

[LapNames]
1	1	

[Summary-123]
3994	0	3994	0	0	0
230	0	0	30
0	0	0	0	0	0
230	0	0	30
0	0	0	0	0	0
230	0	0	30
0	2353

[Summary-TH]
3994	0	0	0	3969	25
230	200	160	30
0	2353

[HRZones]
230
207
184
161
138
0
0
0
0
0
0

[SwapTimes]

[HRData]
1973
1838
1863
1863
1824
1823
1632
1613
1590
1486
1639
1725
1737
1687
1772
1764
1652
1760
1642
1792
1690
1663
1729
1689
1590
1400
1552
1523
1656
1673
1620
1703
1660
1779
1807
1779
1824
1740
1986
1726
2000
1999
1757
1752
1663
1693
1578
1578
1646
1610
1645
1735
1700
1699
1705
1786
1734
1524
1464
1491
1547
1530
1484
1534
1543
1709
1448
1468
1381
1589
1640
1521
1701
1533
1475
1569
1715
1653
1693
1691
1637
1711
1710
1831
1640
1655
1645
1628
1628
1562
1485
1390
1487
1571
1522
1426
1572
1518
1492
1625
1627
1705
1685
1656
1655
1489
1332
1323
1546
1464
1540
1453
1489
1564
1597
1361
1360
1356
1463
1570
1671
1509
1542
1675
1485
1548
1495
1537
1646
1547
1612
1361
1333
1305
1549
1527
1574
1389
1388
1304
1363
1162
1580
1330
1299
1272
1364
1363
1329
1293
1301
1306
1301
1333
1365
1382
1424
1467
1443
1508
1530
1435
1729
1459
1666
1410
1521
1106
1260
1333
1406
1133
1193
1254
1496
1495
1665
1633
1654
1474
1383
1367
1420
1505
1516
1532
1493
1525
1391
1285
1388
1468
1448
1482
1636
1511
1555
1485
1610
1562
1742
1658
1677
1618
1648
1691
1722
1639
1667
1676
1707
1699
1707
1746
1702
1667
1784
1739
1773
1768
1744
1729
1746
1682
1677
1796
1790
1839
1714
1774
1646
1566
1593
1732
1627
1715
1736
1812
1717
1766
1564
1662
1511
1817
1719
1625
1406
1278
1261
1340
1247
1333
1419
1482
1599
1646
1591
1692
1722
1729
1797
1713
1833
1759
1738
1770
1801
1726
1678
1683
1670
1578
1580
1584
1556
1611
1694
1683
1641
1697
1616
1642
1687
1629
1661
1683
1738
1805
1729
1794
1784
1777
1796
1802
1805
1788
1757
1741
1861
1757
1770
1687
1802
1737
1694
1687
1682
1676
1679
1631
1753
1679
1811
1726
1789
1739
1787
1787
1742
1729
1701
1715
1725
1750
1737
1717
1664
1742
1726
1756
1768
1839
1811
1818
1846
1888
1902
1835
1935
1923
1947
1830
1804
1890
1910
1843
1818
1840
1817
1791
1790
1816
1904
1873
1895
1812
1870
1873
1844
1754
1810
1895
1879
1872
1736
1869
1809
1820
1755
1754
1708
1666
1689
1655
1673
1729
1814
1787
1829
1821
1793
1865
1819
1810
1778
1780
1753
1809
1860
1728
1729
1895
1835
1951
1825
1868
1843
1855
1914
1815
1828
1790
1865
1797
1785
1779
1785
1848
1857
1840
1795
1848
1846
1873
1793
1827
1852
1815
1709
1740
1713
1685
1716
1684
1702
1748
1733
1769
1826
1819
1789
1848
1854
1884
1847
1794
1764
1816
1833
1788
1764
1740
1852
1806
1860
1808
1818
1892
1923
1899
1898
1901
1945
1902
1864
1770
1836
1868
1819
1738
1687
1731
1627
1835
1864
1757
1874
1744
1753
1622
1711
1711
1815
1712
1732
1815
1805
1801
1722
1777
1784
1787
1747
1724
1657
1602
1565
1544
1614
1499
1380
1358
1327
1326
1411
1384
1373
1439
1489
1538
1528
1562
1479
1475
1583
1589
1634
1680
1719
1670
1691
1739
1736
1735
1699
1619
1590
1576
1570
1573
1602
1579
1555
1500
1672
1530
1500
1529
1496
1627
1559
1609
1538
1665
1635
1611
1627
1685
1531
1723
1587
1618
1531
1545
1580
1542
1599
1598
1612
1468
1517
1595
1491
1403
1340
1604
1548
1567
1584
1649
1594
1449
1557
1623
1555
1493
1530
1759
1691
1712
1570
1494
1569
1598
1679
1717
1659
1548
1377
1572
1792
1645
1642
1593
1570
1460
1538
1575
1420
1469
1629
1552
1681
1633
1706
1630
1664
1701
1567
1576
1487
1734
1642
1577
1462
1516
1681
1532
1724
1621
1554
1593
1478
1561
1577
1558
1560
1516
1639
1502
1550
1473
1697
1590
1554
1562
1498
1581
1752
1632
1695
1669
1629
1652
1587
1499
1433
1370
1462
1538
1648
1577
1426
1389
1535
1619
1527
1475
1589
1568
1646
1553
1406
1406
1366
1365
1373
1368
1482
1442
1395
1304
1312
1299
1370
1488
1370
1288
1374
1358
1393
1356
1283
1380
1382
1540
1531
1531
1544
1489
1542
1558
2000
1999
1876
1706
1571
1654
1634
1602
1499
1688
1631
1614
1606
1631
1616
1598
1592
1480
1632
1558
1510
1543
1543
1568
1549
1567
1586
1594
1522
1492
1557
1497
1641
1553
1564
1564
1564
1563
1563
1539
1537
1535
1553
1474
1484
1540
1535
1487
1530
1264
1333
1402
1701
1522
1630
1541
1540
1631
1631
1596
1479
1452
1224
1333
1442
1726
1408
1372
1350
1526
1525
1511
1511
1329
1333
1337
1313
1328
1343
1358
1373
1388
1402
1417
1432
1447
1462
1477
1492
1507
1522
1537
1552
1393
1393
1581
1581
1604
1542
1650
1531
1531
1492
1491
1555
1540
1514
1775
1428
1368
1386
1404
1422
1440
1458
1476
1494
1512
1530
1548
1566
1584
1602
1620
1637
1655
1607
1719
1685
1711
1619
1410
1294
1297
1349
1356
1356
1345
1345
1370
1369
1333
1307
1396
1462
1455
1451
1412
1349
1357
1636
1543
1618
1618
1607
1607
1446
1310
1313
1269
1323
1456
1464
1440
1439
1438
1438
1315
1333
1351
1392
1447
1501
1609
1610
1610
1611
1612
1613
1614
1512
1402
1364
1279
1229
1310
1357
1490
1464
1463
1456
1448
1430
1459
1312
1264
1269
1259
1494
1296
1256
1376
1376
1434
1511
1599
1568
1396
1284
1441
1533
1548
1583
1583
1529
1547
1656
1462
1382
1335
1295
1429
1379
1449
1501
1454
1462
1474
1430
1490
1449
1452
1403
1463
1389
1453
1463
1507
1533
1550
1542
1566
1609
1479
1512
1509
1519
1505
1526
1598
1509
1595
1567
1502
1476
1511
1450
1422
1344
1341
1462
1596
1512
1599
1554
1485
1479
1624
1523
1578
1512
1566
1600
1580
1626
1637
1536
1516
1558
1557
1608
1552
1552
1630
1613
1612
1682
1680
1742
1759
1717
1788
1792
1777
1794
1717
1753
1745
1837
1770
1735
1735
1510
1557
1521
1503
1377
1384
1295
1277
1246
1225
1234
1283
1284
1319
1313
1425
1440
1551
1552
1655
1693
1726
1754
1847
1752
1801
1796
1796
1828
1809
1823
1823
1750
1749
1827
1863
1868
1872
1877
1882
1854
1903
1864
1864
1934
1851
1885
1840
1845
1796
1791
1817
1803
1772
1720
1732
1780
1763
1768
1756
1743
1723
1705
1748
1720
1758
1732
1785
1771
1754
1756
1758
1760
1762
1764
1766
1787
1796
1799
1795
1791
1852
1851
1773
1833
1784
1783
1742
1758
1722
1727
1765
1729
1741
1723
1753
1707
1786
1565
1742
1947
1643
1793
1803
1782
1718
1707
1628
1594
1551
1680
1704
1665
1656
1722
1705
1753
1702
1738
1619
1679
1705
1705
1714
1649
1721
1618
1674
1569
1673
1778
1884
1667
1692
1672
1729
1664
1770
1751
1794
1767
1762
1727
1669
1681
1681
1765
1750
1793
1793
1813
1812
1841
1777
1847
1816
1816
2000
1999
1450
1614
1434
1502
1501
1407
1371
1337
1312
1241
1323
1258
1257
1200
1127
1168
954
922
912
910
914
977
984
1026
1144
1176
1176
1293
1387
1427
1505
1565
1632
1631
1689
1755
1806
1811
1811
1885
1819
1835
1858
1858
1703
1640
1753
1858
1820
1809
1947
1811
1887
1887
1688
1687
1663
1684
1805
1800
1809
1828
1827
1805
1814
1830
1798
1808
1829
1825
1791
1777
1738
1767
1789
1737
1736
1723
1722
1685
1802
1728
1718
1718
1704
1700
1745
1708
1711
1703
1695
1687
1679
1671
1663
1654
1646
1627
1737
1609
1724
1734
1713
1689
1665
1607
1607
1608
1573
1532
1522
1522
1621
1608
1568
1628
1612
1636
1611
1586
1557
1506
1480
1316
1460
1557
1543
1512
1563
1597
1512
1591
1554
1658
1610
1628
1731
1646
1729
1729
1753
1815
1680
1781
1729
1750
1781
1812
1833
1807
1830
1841
1859
1831
1864
1766
1815
1747
1732
1714
1670
1716
1880
1801
1798
1862
1814
1908
1803
1873
1859
1820
1871
1906
1863
1844
1888
1898
1897
1810
1788
1768
1775
1787
1799
1807
1859
1773
1814
1856
1886
1865
1831
1830
1803
1718
1811
1796
1860
1739
1821
1753
1770
1722
1740
1725
1692
1660
1698
1708
1708
1646
1661
1741
1672
1691
1717
1664
1808
1787
1903
1823
1925
1864
1845
1867
1898
1865
1898
1807
1937
1849
1914
1678
1958
1771
1689
1666
1463
1378
1353
1327
1345
1312
1470
1469
1523
1591
1667
1788
1733
1920
1771
1942
1932
1934
1980
1978
1978
1959
1965
1998
1844
2000
1999
1858
1787
1787
1821
1839
1710
1886
1840
1840
1834
1836
1908
1840
1871
1806
1790
1795
1795
1857
1739
1743
1665
1683
1689
1695
1683
1634
1642
1672
1733
1793
1824
1820
1818
1885
1844
1815
1804
1798
1811
1790
1774
1715
1776
1766
1761
1773
1783
1834
1788
1769
1883
1783
1765
1771
1776
1765
1765
1812
1676
1675
1876
1735
1758
1719
1657
1579
1739
1715
1721
1785
1768
1776
1776
1842
1812
1780
1802
1772
1743
2000
1999
1616
1871
1864
1863
1891
1891
1879
1859
1854
1855
1867
1854
1914
1883
1878
1863
1859
1890
1881
1871
1838
1838
1853
1853
1661
1658
1655
1652
1649
1646
1643
1639
1636
1822
1933
1811
1854
1979
1899
1806
2000
1999
1558
1557
1693
1620
1728
1663
1727
1791
1793
2000
1999
1807
1884
1786
1773
1822
2000
1999
1682
1860
1880
1853
1958
2000
1999
1796
2000
1999
1792
1723
1723
1836
1744
1743
1724
1717
1759
1737
1795
1825
1852
1853
1895
1853
1865
1850
1885
1817
1824
1860
1840
1789
1903
1852
1965
1847
1847
1907
1942
1908
1854
1896
1980
1979
1942
2000
1999
2000
1999
2000
1999
2000
1999
2000
1999
1981
1953
1926
1899
1872
1845
1818
1806
1854
1889
1949
1911
1910
1906
1928
1864
1859
1744
1760
1759
1804
1803
1704
1474
1420
1406
1406
1466
1498
1512
1623
1740
1711
1693
1703
1604
1750
1749
1916
1954
1970
1969
1644
1749
1718
1719
1725
2000
1999
1788
1821
1783
1922
1747
2000
1999
1561
1653
1596
1809
1844
1944
1959
1864
1727
1872
1911
1976
1865
1795
1825
1722
1817
1917
1923
1964
1964
1891
1898
1932
2000
1999
2106
2000
1999
2000
1999
1938
1944
1869
1824
1788
1757
1787
1817
1665
1714
1762
1952
1954
1895
1958
1969
1997
1954
1964
1890
1839
1893
1770
1931
1923
1919
1919
1879
1898
1891
1979
1824
1980
2000
1999
1741
1842
1841
1891
1789
1834
1877
1835
1834
1929
1929
1848
1874
1865
1897
1926
1993
1893
1921
1891
1946
1946
1934
1984
1984
1980
1952
1961
1955
1920
1955
1966
1990
1942
2000
1999
2000
1999
1740
1838
1739
1640
1750
1896
1878
1877
1930
1909
1865
1979
2000
1999
1758
1989
1852
1849
1867
1911
1821
1846
1810
2000
1999
1969
1969
2000
1999
1943
1918
1892
1867
1842
1817
1792
1767
1742
2000
1999
1781
1716
1863
1862
1862
1891
1890
1830
1783
1737
1752
1599
1598
1501
1608
1650
1726
1725
1517
1693
1767
1766
1818
1814
1771
1767
1759
1736
1747
1739
1738
1742
1872
1834
1875
1868
1958
1977
1923
1884
1929
1965
1913
1896
1881
1953
1952
1942
1933
1948
1921
2000
1999
1802
1895
1894
1863
1959
1874
1798
1959
1826
1791
1741
1863
1809
1931
1747
1795
1901
1897
1914
1920
1873
1998
1934
1930
1956
1923
1919
1915
1900
1902
1899
1987
1956
1854
1865
2000
1999
1519
1693
1666
1682
1698
1714
1730
1746
1761
1703
1728
1752
1777
1802
1879
1910
1890
1781
1864
1839
1835
1834
1842
1751
1751
1727
1845
1736
1866
1777
1805
1860
1841
1866
1866
1994
1932
1942
1934
1904
1979
1905
1895
1874
1894
1850
1959
1914
1928
1956
1932
1964
1922
1981
1888
1949
1959
1986
1971
1966
1999
1952
1889
1885
1855
1777
1909
1788
1834
1706
1751
1751
1715
1852
1729
1754
1818
1814
1813
1892
1891
1892
1788
1971
1769
1978
1959
1906
1874
1932
1929
1971
2000
1999
1927
1924
1921
1918
1915
1912
1909
1906
1903
1900
1897
1894
1890
2000
1999
1958
1952
1952
1921
1952
1976
1863
1881
1935
1905
1796
1870
1778
1773
1773
1763
1766
1825
2000
1999
1684
1903
1963
1915
1993
1914
1973
1999
2000
1999
2000
1999
2176
2152
2129
1919
1932
1932
1934
1939
1944
1948
1941
1921
1962
1875
2112
1844
1992
1838
1944
1943
1813
1815
1759
1850
1830
1819
1836
1712
1619
1618
1661
1788
1888
1836
1920
2000
1999
1785
1771
1577
1631
1627
1460
1527
1627
1727
1793
1993
1937
2000
1999
2000
1999
2000
1999
1894
1889
1884
1879
1874
1928
1928
1830
1888
1942
2000
1999
2090
2089
2089
2089
1966
1992
1953
1935
1883
1956
1854
1961
1838
1877
1786
1910
1817
1911
1863
1995
1897
1943
1961
1983
1974
1984
1990
1990
1988
1997
1987
1967
1937
1988
1880
1920
1899
1955
1891
1944
1872
1921
1964
1963
1917
1922
1922
1941
1865
1928
1974
2000
1999
2045
2112
2044
1977
1973
1864
1926
1901
1863
1826
1801
1820
1819
1833
1718
1834
1923
1907
1860
1859
1755
1542
1461
1406
1367
1367
1259
1230
1230
1222
1270
1296
1246
1244
1327
1494
1481
1653
1627
1722
1704
1792
1604
1736
1734
1621
1271
1557
1356
1356
1596
1449
1320
1333
1346
1496
1487
1483
1522
1620
1592
1596
1600
1603
1607
1612
1623
1633
1644
1655
1660
1611
1597
1631
1624
1681
1602
1687
1543
1655
1571
1632
1642
1610
1732
1595
1654
1644
1695
1651
1688
1589
1787
1716
1794
1740
1804
1685
1763
1748
1747
1580
1579
1703
1504
1734
1652
1443
1381
1532
1583
1657
1667
1603
1517
1380
1474
1505
1487
1517
1496
1565
1415
1437
1395
1509
1585
1533
1513
1575
1471
1340
1574
1570
1582
1660
1723
1508
1540
1689
1550
1553
1633
1595
1635
1608
1581
1637
1598
1649
1583
1429
1345
1531
1547
1585
1593
1647
1556
1720
1521
1453
1509
1508
1631
1444
1538
1615
1623
1617
1611
1605
1599
1593
1587
1580
1574
1552
1543
1662
1624
1513
1552
1579
1620
1573
1564
1405
1458
1511
1706
1632
1632
1682
1676
1694
1651
1609
1544
1560
1595
1641
1600
1633
1635
1517
1616
1618
1624
1700
1697
1760
1695
1781
1733
1858
1873
1723
1867
1747
1786
1805
1823
1805
1795
1827
1827
1838
1812
1905
1904
1809
1773
1817
1754
1753
1608
1577
1429
1486
1591
1747
1700
1730
1771
1790
1857
1817
1926
1849
1880
1782
1781
1777
1810
1791
1745
1758
1768
1863
1891
1855
1900
1955
1975
1911
1986
1889
1957
1935
1762
1861
1760
1813
1833
1744
1811
1852
1788
1838
1860
1900
1917
1999
1910
1988
1866
1951
1953
1952
1922
1964
1849
1881
1880
1838
1695
1465
1624
1590
1420
1469
1417
1466
1455
1517
1492
1527
1480
1457
1396
1383
1391
1461
1515
1438
1488
1543
1535
1689
1580
1686
1699
1726
1872
1902
1946
1987
1870
1891
1979
1934
1903
1926
1919
1895
1932
1991
1916
1948
1992
1972
1896
1885
1854
1828
1784
1843
1751
1746
1845
1860
1929
1848
1914
1852
1916
1923
1930
1977
1998
1960
1963
1908
1942
1931
1929
1963
1937
1899
1849
1902
1842
1822
1779
1766
1820
1763
1741
1740
1788
1794
1790
1660
1761
1719
1819
1829
1829
1789
1795
1665
1589
1682
1555
1689
1626
1726
1589
1923
1775
1810
1813
1882
1996
1937
1994
1941
1958
1958
1966
1958
1955
1959
1986
1875
1987
1945
1973
1923
1907
1861
1880
1858
1840
1892
1811
1725
1991
1990
1769
1631
1695
1839
1815
1779
1895
1757
