# Supplementary material for: Effect of transportation and social isolation on facial expressions of healthy horses
Source: PLoS One. 2021 Jun 4;16(6):e0241532. doi: 10.1371/journal.pone.0241532 (PMC8177539; doi:10.1371/journal.pone.0241532)
Supplement: S1 File — (ZIP) [file pone.0241532.s002.zip › Horse 11/Isolation.hrm]

[Params]
Version=106
Monitor=38
SMode=000000000
Date=20190914
StartTime=11:29:46.0
Length=00:46:19.9
Interval=238
Upper1=0
Lower1=0
Upper2=0
Lower2=0
Upper3=200
Lower3=160
Timer1=00:00:00.0
Timer2=00:00:00.0
Timer3=00:00:00.0
ActiveLimit=0
MaxHR=230
RestHR=30
StartDelay=2330
VO2max=10
Weight=0

[Note]

[IntTimes]
00:47:25.1	138	31	105	195
0	0	0	0	0	0
0	0	0	0	0
0	0	0	160	0	0
0	0	0	0	0	0

[IntNotes]
1	

[ExtraData]

[LapNames]
1	1	

[Summary-123]
2129	0	2129	0	0	0
230	0	0	30
0	0	0	0	0	0
230	0	0	30
0	0	0	0	0	0
230	0	0	30
0	3624

[Summary-TH]
2129	0	0	0	2129	0
230	200	160	30
0	3624

[HRZones]
230
207
184
161
138
0
0
0
0
0
0

[SwapTimes]

[HRData]
1189
1189
1211
1227
1199
1217
1158
1159
1150
1200
1206
1271
1309
1455
1584
1641
1641
1809
1808
1889
1961
1941
1941
1643
1617
1646
1741
1776
1703
1700
1699
1664
1616
1643
1629
1633
1799
1424
1387
1397
1328
1237
1146
1114
1077
1054
999
1012
1012
1011
944
947
823
823
746
746
748
707
665
614
641
714
557
620
714
808
870
776
844
912
980
1048
1116
1183
1251
1319
1387
1455
1523
1591
1638
1638
1689
1799
1799
1799
1798
1798
1798
1798
1798
1453
1458
1456
1453
1450
1447
1130
1154
1154
1154
1154
1153
1153
1153
1153
1153
1143
1143
1143
1143
1143
1143
1143
1143
1141
1141
1141
1141
1141
1133
1132
1132
1132
1132
1132
1132
1132
1132
1132
1132
1132
1111
1111
1111
1111
1111
1111
1111
1111
1111
1111
1111
1111
1111
1111
1111
1110
1110
1110
1106
1048
1132
1215
1339
1490
1668
1846
1727
1719
1711
1703
1695
1687
1678
1713
1850
1795
1713
1630
1575
1324
1323
1323
1323
1323
1323
1323
1323
1323
1323
1323
1323
1466
1486
1506
1526
1546
1566
1586
1606
1626
1646
1666
1565
1358
1572
1485
1515
1520
1518
1514
1511
1509
1521
1570
1561
1551
1542
1533
1520
1507
1498
1489
1480
1471
1428
1427
1367
1381
1366
1351
1299
1357
1348
1339
1330
1321
1312
1299
1286
1277
1268
1259
1250
1241
1183
1173
1163
1153
1143
1133
1123
1113
1102
1092
1082
1072
1062
1052
1042
1000
1013
1000
986
968
1003
995
987
979
967
955
947
939
931
873
908
898
887
872
857
847
837
812
802
793
784
775
766
757
748
739
730
721
712
703
694
685
676
667
662
655
667
679
690
702
714
726
738
750
790
789
775
775
775
775
775
775
775
775
775
775
775
775
775
775
775
774
774
774
774
774
774
774
774
844
844
844
844
843
843
843
843
843
843
843
843
729
729
729
728
728
728
678
678
678
678
678
678
678
678
678
678
678
678
678
678
677
677
677
677
677
677
715
797
879
961
1043
1069
1154
1240
1452
1769
1658
1769
1879
1775
1752
1807
1797
1787
1777
1766
1751
1736
1726
1716
1706
1696
1698
1686
1674
1662
1649
1637
1625
1613
1601
1555
1609
1597
1585
1572
1554
1536
1524
1512
1500
1365
1396
1383
1364
1345
1332
1328
1318
1307
1297
1287
1277
1267
1257
1247
1237
1227
1217
1207
1197
1187
1177
1167
1157
1147
1137
1127
1117
1107
1080
1125
1111
1098
1079
1060
1047
1034
1000
1025
1000
974
971
971
977
950
924
898
872
834
888
773
806
839
888
937
970
1002
1082
1076
1075
1107
1100
1106
1112
1226
1194
1162
1130
1097
1065
1033
1001
969
937
905
619
668
642
615
589
563
462
441
439
440
440
440
439
439
441
439
439
441
440
438
441
440
438
440
443
436
440
440
440
439
440
440
440
439
441
439
439
440
439
439
441
438
440
440
439
438
441
441
438
439
441
440
439
440
439
439
441
439
439
439
441
438
440
440
439
440
440
440
440
440
440
440
440
440
439
440
440
439
439
441
438
439
440
440
438
441
440
438
440
440
438
441
440
438
440
439
440
439
441
438
440
439
441
441
441
440
440
440
440
438
440
439
439
439
441
439
439
440
443
436
439
405
412
419
426
433
440
447
454
461
468
474
505
505
505
505
505
505
505
505
505
505
505
505
505
504
504
504
504
521
521
521
521
521
521
521
521
520
520
520
520
520
516
516
516
516
516
516
516
516
516
516
516
516
516
516
516
516
516
516
516
516
516
516
516
516
516
516
516
516
516
516
516
516
516
516
516
516
516
516
516
516
516
516
516
516
516
516
516
516
516
516
516
516
516
516
516
516
516
516
516
516
516
516
516
516
516
516
516
516
516
516
516
516
516
516
516
516
516
516
516
516
516
516
516
516
516
516
516
516
516
516
516
516
516
500
500
500
500
500
500
500
499
512
512
512
512
512
512
512
512
512
512
512
512
512
512
512
511
511
495
496
491
496
496
496
496
496
496
496
496
496
496
496
496
496
496
496
496
496
495
495
495
495
491
496
494
496
496
495
500
500
500
500
500
500
500
499
490
490
490
490
490
490
490
490
490
490
490
490
490
490
490
490
490
490
489
489
489
489
489
489
489
489
489
489
489
489
489
489
489
489
489
483
483
483
483
483
483
483
483
483
483
482
482
482
482
482
482
482
482
482
482
482
482
482
482
480
483
483
483
483
483
483
483
483
483
483
483
482
482
482
482
482
482
482
482
482
482
482
482
482
482
482
480
480
480
480
480
480
480
480
480
480
480
480
480
480
480
480
480
480
480
480
480
480
479
479
479
480
480
480
480
480
480
480
480
480
480
480
480
480
480
480
480
480
480
480
480
480
480
479
479
479
471
471
471
471
471
471
471
471
470
470
470
470
470
470
470
470
470
471
471
471
471
471
471
471
471
470
470
470
470
470
470
470
470
470
471
471
471
471
471
471
471
471
470
470
470
470
470
470
470
470
470
471
471
471
471
471
471
471
471
470
470
470
470
470
470
470
470
470
462
462
462
462
462
462
462
462
462
462
462
461
461
461
461
461
461
461
461
461
461
461
461
461
461
461
458
457
457
457
457
457
457
457
457
457
457
457
457
457
457
457
457
457
457
457
457
457
457
457
457
457
457
457
457
457
457
457
457
457
457
426
422
417
443
441
444
442
442
443
443
442
442
443
443
442
442
442
443
443
442
442
443
443
442
443
443
442
442
443
443
442
442
443
442
443
443
441
443
443
443
442
443
442
442
443
443
441
443
443
442
443
442
443
442
443
442
442
443
443
442
443
442
442
443
446
439
441
445
442
442
443
442
442
444
442
444
441
442
442
445
445
445
445
444
444
444
444
444
444
445
445
445
444
444
444
444
444
444
445
445
445
444
444
444
444
444
444
444
442
443
442
443
442
442
444
440
444
443
442
442
443
443
442
443
442
442
443
443
442
442
443
442
443
443
442
442
443
443
442
442
444
441
443
443
442
442
443
441
444
443
443
441
443
443
442
442
444
441
443
443
442
442
443
443
442
443
442
441
444
443
442
442
443
442
443
443
442
442
443
442
443
442
443
442
444
443
443
442
442
443
443
443
443
443
443
443
442
441
444
442
443
443
442
442
443
443
444
442
442
444
444
443
443
442
443
444
443
443
443
443
442
443
441
443
443
442
442
443
442
443
442
443
442
444
442
442
442
444
441
443
443
444
440
443
442
442
442
442
443
442
443
443
443
444
442
442
443
443
442
443
443
441
443
443
442
442
442
442
443
443
442
443
443
443
443
441
443
444
441
443
443
442
443
441
443
463
463
462
462
462
462
462
462
462
462
462
462
462
462
462
462
462
462
462
462
462
462
462
489
488
487
485
484
483
482
481
480
479
478
443
443
442
443
443
442
443
442
445
445
438
437
437
437
437
437
437
437
437
437
437
437
437
437
437
437
437
437
437
437
436
436
436
436
436
436
436
436
436
436
445
445
445
444
444
444
444
444
444
445
445
445
444
444
444
444
444
444
445
445
445
444
444
444
444
444
444
445
445
445
444
444
444
444
444
444
445
445
445
444
444
444
444
444
444
445
445
445
444
444
444
444
444
444
445
445
445
444
444
444
444
444
444
445
445
445
444
444
444
444
444
444
445
445
445
444
444
444
444
444
444
445
445
445
444
444
444
444
444
444
445
445
445
444
444
444
444
444
444
445
445
445
444
444
444
444
444
444
448
448
448
448
448
442
443
443
441
443
443
442
443
443
441
441
440
443
443
442
443
443
441
443
443
442
442
443
441
444
443
442
442
444
441
442
445
445
445
444
444
444
444
444
444
445
445
445
444
444
444
444
444
444
445
445
445
444
444
444
444
444
444
445
445
445
444
444
444
444
444
444
445
445
446
445
446
445
446
446
446
446
446
445
445
446
445
446
445
445
446
445
445
447
445
446
447
444
446
445
445
445
444
444
444
444
444
444
445
445
445
445
444
445
441
445
446
446
444
447
446
445
446
445
446
445
445
446
446
444
445
447
445
446
447
444
445
446
446
443
448
445
446
447
443
446
445
446
446
446
446
445
445
447
446
446
446
446
445
445
446
446
445
446
446
446
446
446
445
445
445
445
445
444
444
444
444
444
444
452
452
446
445
446
445
446
446
445
446
445
446
445
445
446
444
447
445
446
445
446
446
445
446
445
446
445
446
445
445
446
445
446
445
446
445
446
443
450
444
446
446
446
447
445
446
445
446
445
445
446
446
443
447
446
445
446
445
446
445
446
445
446
445
446
446
445
446
445
445
446
445
446
445
445
445
445
445
445
446
445
446
445
446
446
446
445
446
445
446
444
445
445
446
446
445
446
446
447
445
446
446
445
446
446
445
445
445
446
446
446
446
446
446
446
446
446
446
446
446
445
445
445
448
443
446
445
445
446
445
446
445
446
445
446
446
445
446
445
446
446
444
446
445
446
445
446
445
446
446
446
445
446
446
445
446
446
445
446
446
444
446
446
446
444
446
445
445
446
446
446
446
447
443
446
445
446
445
446
445
446
446
445
446
446
445
445
446
444
446
446
445
446
446
446
446
445
445
446
445
446
445
446
445
446
446
445
446
445
446
445
445
446
445
446
445
446
445
443
448
446
446
446
446
446
446
445
445
445
448
446
446
445
446
446
445
449
443
445
446
445
446
445
445
446
445
446
444
446
446
446
445
446
445
446
446
445
446
445
445
446
446
446
446
446
446
446
445
445
445
445
445
445
445
444
446
445
446
444
447
445
445
445
446
446
447
442
448
470
469
461
461
461
461
461
461
461
461
460
460
460
460
464
464
464
464
464
464
464
464
464
464
464
464
471
471
471
471
471
471
471
471
470
470
470
470
470
470
470
470
470
472
472
472
472
472
471
471
471
471
471
471
471
479
478
478
478
478
478
478
478
478
478
478
478
478
478
478
478
478
478
478
478
481
481
481
481
481
481
481
481
481
481
481
481
481
481
481
481
481
481
481
481
481
481
481
481
481
480
480
482
483
484
485
486
487
488
489
490
491
492
493
494
495
496
497
498
499
500
501
502
503
504
505
506
507
508
509
510
495
495
498
493
495
497
494
496
495
491
494
496
496
491
495
496
495
496
496
495
495
496
496
495
496
495
495
496
495
496
495
496
495
495
493
497
495
495
496
495
496
495
496
495
496
495
496
495
495
497
494
497
494
496
496
495
496
495
496
495
496
495
496
495
495
497
494
497
494
496
496
496
495
495
496
495
496
495
496
496
494
497
494
497
495
495
496
495
496
495
496
495
496
495
496
495
495
497
494
496
496
495
495
496
495
495
496
500
500
500
500
500
500
500
499
503
503
503
503
503
503
503
503
503
503
503
503
503
503
503
503
503
503
503
503
502
502
502
502
502
502
500
500
500
500
500
500
500
499
536
536
536
536
536
535
495
495
496
495
496
495
496
495
497
495
495
496
495
495
497
496
496
496
495
495
495
495
496
495
497
494
496
496
496
496
495
496
495
496
495
496
495
496
495
496
495
495
496
495
497
494
496
496
495
496
495
496
495
496
495
495
497
495
496
494
497
494
497
495
495
496
495
496
495
496
495
496
495
497
495
496
496
496
496
496
495
495
496
495
496
496
496
495
497
496
496
495
496
495
497
495
496
495
495
495
495
496
495
497
496
496
497
494
497
496
494
498
493
496
496
496
496
497
495
495
497
494
495
496
496
495
496
496
495
496
495
496
494
497
495
495
497
494
496
495
497
494
495
495
493
496
495
496
496
495
494
497
495
496
495
496
496
494
497
494
497
495
495
496
495
496
495
496
495
495
494
497
494
496
495
495
496
496
495
496
496
495
496
496
495
495
494
495
497
494
497
495
495
495
495
495
495
496
495
496
495
491
495
497
495
496
495
495
495
496
495
496
495
495
495
495
496
495
496
495
496
495
495
497
492
495
497
495
496
496
495
496
494
495
495
496
495
495
495
495
496
496
495
495
489
494
496
496
495
496
495
496
494
497
496
495
495
491
496
495
496
494
497
496
496
495
495
496
496
497
497
496
496
495
495
495
497
495
495
508
484
495
495
493
496
495
494
502
490
495
496
495
500
496
495
529
503
495
496
498
495
496
495
493
497
496
496
496
496
495
496
496
496
494
496
497
497
494
494
495
495
495
497
496
496
494
497
495
495
496
494
496
495
497
494
496
496
496
496
496
496
495
495
496
496
497
496
496
496
495
495
495
492
494
497
476
491
495
496
499
503
496
528
511
495
532
505
496
494
494
497
496
496
496
496
495
495
495
495
495
495
511
511
511
511
510
510
510
510
510
496
496
495
495
497
495
496
495
495
496
496
495
495
496
495
491
496
494
496
497
494
496
495
496
495
496
496
496
495
495
494
495
496
498
495
496
496
495
495
495
496
498
497
496
495
493
486
493
495
496
495
496
495
496
496
496
495
496
495
496
494
488
480
471
468
495
488
488
488
488
488
487
487
487
487
496
495
497
494
497
495
495
495
496
496
494
496
494
498
495
495
496
496
490
469
495
495
497
494
497
496
496
493
496
495
495
495
496
495
495
494
496
495
491
496
496
495
496
494
496
496
495
497
494
495
495
494
496
495
495
496
495
494
498
494
497
496
495
495
496
496
496
494
496
495
496
495
495
495
493
496
496
495
496
495
495
496
495
496
496
496
496
495
497
496
494
495
495
491
474
495
496
493
496
494
497
495
496
495
493
495
497
495
496
495
495
486
504
521
539
557
590
588
586
584
581
579
577
575
573
571
569
567
565
570
591
569
547
496
496
496
496
495
495
494
496
495
497
495
496
495
495
502
490
494
496
496
496
495
497
495
494
496
495
496
496
495
495
496
496
496
495
496
496
494
495
497
494
496
495
496
495
495
495
495
495
496
496
494
495
491
494
498
494
496
495
495
496
496
496
496
496
496
495
495
495
495
495
495
496
495
495
495
496
495
495
495
495
494
497
495
497
494
528
438
481
523
566
609
652
695
764
813
836
891
843
1132
1422
1663
1627
1768
1715
1740
1761
1689
1593
1485
1495
1465
1435
1352
1319
1287
1255
1223
1191
1159
1127
1095
1063
1031
999
967
766
968
941
914
887
860
833
806
766
726
699
672
645
618
591
564
496
495
496
495
496
495
495
496
495
496
496
498
495
495
492
496
495
495
495
497
495
495
496
495
496
495
496
496
496
496
496
496
496
495
496
498
493
495
495
495
496
496
496
496
495
496
495
493
495
495
497
494
496
496
528
502
495
496
494
496
495
495
497
494
497
496
496
495
496
495
496
495
496
497
493
496
495
495
496
496
496
496
496
496
496
495
495
495
495
496
496
496
495
496
495
496
495
496
495
494
494
497
495
495
496
494
497
495
496
496
496
495
497
496
496
496
496
496
495
495
497
492
495
496
497
495
494
496
495
495
496
494
497
496
496
494
496
496
495
495
496
495
490
495
497
494
498
494
496
496
497
495
495
496
495
495
495
495
495
496
496
495
495
496
496
494
495
495
495
496
496
496
496
496
495
495
495
496
496
495
496
495
495
497
494
496
496
497
494
495
496
495
496
495
496
496
496
495
497
496
496
495
496
496
496
495
497
496
496
495
496
496
496
494
497
496
496
495
496
496
495
494
497
495
496
495
496
495
495
496
496
496
496
496
494
497
495
499
492
496
495
495
496
496
495
496
496
501
490
494
496
497
495
496
495
495
496
496
495
494
497
493
495
496
496
495
495
493
497
494
496
496
495
495
492
496
496
495
496
494
497
495
531
531
531
531
531
531
531
495
496
495
497
495
495
496
495
496
495
495
495
496
495
496
495
496
496
495
495
495
496
495
491
495
496
495
495
495
495
494
495
495
495
496
496
494
495
493
498
495
495
496
496
496
495
495
495
496
495
496
495
496
492
492
477
474
475
476
477
478
479
480
497
498
496
496
493
495
498
495
494
496
495
498
494
452
483
514
544
575
619
618
708
708
708
708
708
708
708
708
708
708
708
707
707
707
707
707
1186
1142
1197
1186
1176
1166
1156
1141
1126
1116
1106
1096
1086
1277
1319
1307
1295
1277
1258
1246
1234
1045
1160
1127
1094
1044
995
962
929
855
855
778
844
832
819
807
795
777
759
747
735
723
711
658
688
675
657
639
627
573
611
599
588
572
556
545
534
510
498
486
496
495
541
540
540
540
497
496
496
497
497
497
493
495
495
494
494
495
496
495
495
495
496
496
497
495
495
495
495
495
494
494
494
494
494
494
504
504
504
504
504
503
503
503
503
503
503
503
503
502
502
501
501
501
501
501
501
501
501
505
505
505
505
505
505
505
505
505
504
504
497
495
496
495
496
495
496
496
495
495
495
493
493
493
493
493
493
493
493
493
493
493
492
492
492
492
492
492
492
492
492
492
492
492
492
492
492
492
492
492
492
492
492
492
496
494
497
495
496
495
496
492
493
494
495
496
496
497
498
499
474
473
473
474
504
513
513
513
513
513
513
513
513
513
513
513
512
512
512
512
512
512
512
512
512
512
512
512
512
519
518
517
516
515
514
512
511
510
496
494
497
494
496
496
495
496
496
495
495
496
496
496
496
495
496
496
496
494
496
496
496
495
495
493
496
496
495
496
496
498
492
497
496
494
496
496
495
495
493
499
497
492
495
496
495
495
497
495
496
496
495
495
496
495
495
496
495
496
495
497
494
496
496
495
497
495
498
498
498
498
498
498
498
497
497
497
497
497
497
497
497
497
497
497
497
500
500
500
500
500
500
500
499
500
500
500
500
500
500
500
499
496
495
497
496
495
495
495
495
495
497
495
497
494
495
496
495
496
495
496
496
494
495
496
493
494
495
496
497
497
496
495
495
495
495
495
500
500
500
500
500
500
500
499
491
491
491
491
491
491
491
491
491
491
491
491
491
491
491
491
491
491
491
491
491
491
491
491
491
491
491
491
491
491
491
491
490
490
490
490
490
490
492
492
492
491
484
484
484
484
483
483
483
483
483
483
483
483
483
483
483
483
483
483
483
483
483
471
471
471
471
471
471
471
471
470
470
470
470
470
470
470
470
470
462
462
462
462
462
462
462
462
462
462
462
461
461
461
461
461
461
461
461
461
461
461
461
461
461
461
462
462
462
462
462
462
462
462
462
462
462
461
461
461
461
461
461
461
461
461
461
461
461
461
461
461
446
441
438
441
439
439
439
440
439
440
440
439
441
440
440
440
440
440
440
440
440
440
440
440
440
440
440
439
439
440
440
440
461
441
437
353
361
369
377
385
393
401
409
417
425
433
441
449
457
465
473
481
489
497
504
512
520
528
536
544
474
412
448
483
519
555
644
644
644
643
643
643
643
643
643
643
643
643
643
643
643
776
788
800
812
823
743
754
765
776
787
798
809
820
831
842
853
864
875
886
897
908
919
929
940
865
878
891
904
917
930
943
956
968
981
994
1007
1020
1033
1046
1200
1133
1148
1163
1178
1200
1222
1236
1251
1266
1321
1333
1345
1324
1333
1342
1322
1333
1344
1318
1333
1348
1445
1436
1428
1420
1412
1404
1396
1467
1457
1447
1437
1427
1417
1406
1396
1386
1376
1366
1356
1346
1336
1326
1273
1261
1249
1236
1224
1212
1200
1188
1176
1164
1152
1140
1128
1116
1104
1092
1080
1000
1016
1000
983
1000
1013
1000
986
1053
1043
1033
1022
1012
1002
992
982
972
962
952
942
932
922
912
902
892
882
872
862
852
836
818
800
782
763
746
827
809
791
773
746
719
701
682
664
619
572
524
477
430
437
437
437
437
437
437
437
437
437
437
437
437
437
437
437
437
437
437
437
437
439
435
437
437
437
437
437
437
437
437
437
437
437
437
437
437
437
437
437
437
437
437
437
437
438
437
437
437
437
437
437
437
437
437
437
436
438
437
437
437
437
437
437
437
437
437
437
437
437
437
437
437
437
437
437
437
437
437
437
437
437
437
437
437
435
438
436
438
437
437
437
437
437
437
437
437
437
437
437
437
437
437
437
437
437
437
437
437
437
438
436
437
437
438
438
438
437
437
437
434
424
424
424
424
424
424
424
436
437
437
437
437
437
437
437
437
437
437
437
437
437
437
437
437
437
437
437
437
437
437
437
437
437
437
437
437
437
437
437
437
437
437
437
437
437
437
437
437
436
438
437
437
437
437
437
437
437
437
437
437
437
437
437
437
437
437
437
438
437
437
437
437
437
437
437
437
437
437
437
437
437
437
435
439
437
437
437
439
435
437
437
437
437
437
437
437
437
437
437
437
437
437
437
437
437
437
437
437
437
436
439
436
437
437
437
437
436
437
437
437
437
437
437
437
437
437
437
437
437
437
437
437
437
437
437
437
437
437
437
437
437
437
437
437
437
437
437
437
437
437
437
437
437
457
457
457
457
457
457
457
457
457
457
456
437
437
437
437
437
437
435
438
438
437
437
436
437
437
437
438
437
437
437
437
437
437
437
437
437
437
437
437
437
437
437
437
437
437
437
437
437
437
437
437
437
437
437
437
437
437
437
437
436
438
437
437
437
437
437
436
437
437
436
438
437
436
438
437
437
437
437
437
431
443
437
437
437
437
437
437
437
437
437
437
437
437
437
437
437
437
437
437
437
437
437
437
437
437
437
437
437
437
437
437
437
437
437
437
437
437
437
437
437
437
437
437
437
437
437
437
437
438
437
436
438
437
437
437
437
437
437
437
437
437
437
437
437
437
437
437
437
437
437
437
437
437
437
437
437
438
437
437
437
437
438
436
437
435
439
437
437
437
437
437
437
437
436
437
437
437
437
438
437
437
437
437
437
437
437
437
437
438
433
439
437
437
438
436
437
437
437
437
437
437
438
437
437
437
437
437
437
437
437
437
437
437
437
437
437
437
437
437
437
437
437
437
437
437
437
437
437
437
437
437
437
437
437
437
437
437
437
437
437
437
437
437
437
437
437
437
437
437
437
437
437
437
437
437
437
437
437
437
437
437
437
437
437
437
437
437
437
437
437
437
437
437
437
437
437
437
437
437
437
437
438
437
437
437
437
437
437
437
437
437
437
437
437
437
437
437
437
437
437
437
437
437
437
437
437
437
437
437
437
437
437
437
437
437
436
439
438
438
437
437
437
436
437
437
437
437
437
437
437
437
437
436
438
437
437
437
437
437
437
437
437
437
437
437
437
437
437
437
437
437
437
437
437
437
437
437
437
437
437
437
437
437
440
434
439
436
437
437
437
437
437
438
435
437
437
437
437
437
437
437
437
437
437
437
437
437
437
437
437
437
437
437
435
439
437
437
437
437
437
437
437
437
437
437
437
437
437
437
437
437
437
437
437
437
437
437
437
437
437
438
436
437
437
437
438
436
437
437
437
437
437
437
437
437
437
437
437
437
437
437
437
437
437
437
437
437
437
437
437
437
434
440
437
437
437
437
437
437
437
437
437
437
437
437
437
437
437
437
437
437
437
437
437
437
437
437
437
437
437
437
437
437
437
437
437
437
437
437
437
437
437
437
437
437
437
437
437
437
437
437
436
437
437
437
437
437
437
437
437
437
437
437
437
437
437
437
437
437
437
437
437
412
411
407
381
355
311
307
