# Supplementary material for: Effect of transportation and social isolation on facial expressions of healthy horses
Source: PLoS One. 2021 Jun 4;16(6):e0241532. doi: 10.1371/journal.pone.0241532 (PMC8177539; doi:10.1371/journal.pone.0241532)
Supplement: S1 File — (ZIP) [file pone.0241532.s002.zip › Horse 11/Transportation.hrm]

[Params]
Version=106
Monitor=38
SMode=000000000
Date=20190914
StartTime=12:26:47.0
Length=00:14:25.7
Interval=238
Upper1=0
Lower1=0
Upper2=0
Lower2=0
Upper3=200
Lower3=160
Timer1=00:00:00.0
Timer2=00:00:00.0
Timer3=00:00:00.0
ActiveLimit=0
MaxHR=230
RestHR=30
StartDelay=3877
VO2max=10
Weight=0

[Note]

[IntTimes]
00:14:30.3	67	39	72	144
0	0	0	0	0	0
0	0	0	0	0
0	0	0	210	0	0
0	0	0	0	0	0

[IntNotes]
1	

[ExtraData]

[LapNames]
1	1	

[Summary-123]
819	0	819	0	0	0
230	0	0	30
0	0	0	0	0	0
230	0	0	30
0	0	0	0	0	0
230	0	0	30
0	989

[Summary-TH]
819	0	0	0	819	0
230	200	160	30
0	989

[HRZones]
230
207
184
161
138
0
0
0
0
0
0

[SwapTimes]

[HRData]
1547
1554
1540
1490
1490
1458
1524
1459
1395
1404
1331
1268
1474
1339
1127
1281
1200
1063
1007
1055
974
954
948
935
958
921
936
1011
1022
1013
1022
1053
1096
1005
945
920
901
879
869
841
788
734
688
665
633
601
591
582
557
544
529
516
502
489
489
481
475
466
456
446
440
443
444
443
442
436
435
430
428
424
424
427
428
418
418
423
425
430
429
429
433
437
441
443
438
441
448
452
455
454
455
452
445
442
439
440
441
439
436
438
437
437
441
446
451
450
450
459
451
449
445
443
445
446
442
446
453
454
454
459
463
474
480
483
495
494
499
496
500
504
507
503
503
503
487
481
484
481
483
497
499
517
530
531
533
541
546
556
555
555
545
538
526
530
543
550
546
548
542
542
535
540
534
526
523
521
517
519
531
527
521
522
530
523
521
522
523
528
530
532
530
538
548
594
580
613
592
571
567
566
554
551
553
546
545
549
542
543
550
545
549
547
543
539
564
589
613
638
676
684
724
725
729
687
729
770
802
849
888
834
852
819
782
742
766
742
717
744
727
709
703
644
637
627
627
621
615
600
604
594
616
616
585
611
637
663
689
715
740
790
794
769
751
736
703
753
763
806
782
799
791
765
765
774
796
779
784
789
759
702
701
765
761
771
748
740
735
760
759
711
711
711
711
710
710
710
710
710
755
777
759
745
736
719
718
689
651
632
613
613
616
596
596
614
651
650
673
674
681
723
786
763
749
761
740
750
750
742
737
711
683
668
654
668
694
714
716
763
729
702
732
718
730
776
780
805
864
913
879
872
866
914
909
902
865
886
833
822
895
894
868
854
828
779
789
790
821
812
792
776
753
769
769
768
771
796
793
773
742
733
747
799
764
832
829
827
755
760
750
734
748
713
664
631
605
608
596
650
657
689
752
729
754
776
806
814
863
832
830
916
910
887
865
858
862
852
824
851
853
906
937
943
938
948
939
883
914
904
883
982
1008
973
957
936
907
817
785
806
783
806
840
840
902
910
948
923
881
874
820
825
850
850
844
883
908
888
841
856
820
793
786
795
788
794
790
769
744
696
669
660
655
666
697
624
630
636
642
647
726
710
694
675
666
664
660
646
653
623
677
684
604
655
705
756
807
910
951
1015
1014
1002
960
956
971
978
962
935
935
998
965
936
868
865
956
1014
992
990
993
992
963
946
937
937
979
1028
1045
1013
939
922
921
849
889
943
900
873
825
818
902
902
908
929
936
929
922
881
833
800
850
825
824
880
876
842
813
798
823
785
812
823
826
840
867
816
839
844
852
828
837
845
1005
1027
933
933
990
935
925
936
935
955
925
954
940
936
940
990
989
988
967
931
958
940
896
971
1020
1019
981
977
976
960
941
888
844
819
793
809
798
839
803
724
775
790
788
740
775
810
883
887
933
889
856
884
891
855
825
793
811
809
793
781
699
655
649
656
663
680
689
735
787
833
829
828
912
896
929
946
929
929
886
955
887
887
1020
1014
993
1013
1037
1021
942
969
977
987
964
931
907
1054
1010
935
899
865
856
913
973
917
924
1049
1017
1051
977
929
929
968
1014
1071
1010
996
893
839
805
779
760
713
791
776
761
658
626
617
634
729
573
635
728
821
883
973
973
1023
1013
1000
1026
1057
1084
1034
988
1001
923
1035
984
898
885
885
862
889
812
824
853
858
850
814
777
779
779
871
940
923
869
901
854
918
928
944
1018
1024
994
997
1098
1085
1098
1070
1055
1042
957
914
947
1014
1010
1074
1079
1097
1057
1101
1100
1098
1110
1102
1065
1067
1084
1090
1085
1075
977
941
928
922
1001
1024
1042
959
995
965
874
830
808
810
814
780
753
773
699
698
654
646
690
680
684
687
691
695
699
703
720
725
730
735
740
745
750
755
760
765
769
754
768
792
814
799
793
843
822
878
851
849
926
981
1022
1013
954
938
884
926
958
905
900
908
965
904
946
914
876
867
938
900
881
881
882
903
903
948
929
954
938
932
889
826
855
883
896
925
924
889
907
844
889
916
954
958
989
1097
1048
1110
1100
1038
1036
1002
928
883
919
945
947
950
927
935
933
917
999
1078
1084
1054
1033
1029
1048
1060
1012
1027
1011
992
1063
1097
1095
1103
1120
1151
1153
1163
1172
1135
1113
1057
1117
991
1056
1012
1001
1005
1039
1021
1039
1094
1058
1165
1201
1130
1107
1006
1014
1121
1128
1135
1150
1145
1045
1117
1117
1137
1161
1127
1174
1093
1068
1184
1172
1163
1098
1015
1008
1008
1006
1002
963
914
927
938
952
1012
1035
1034
1074
1113
1138
1101
1126
1194
1140
1136
1219
1142
1213
1187
1108
1147
1232
1213
1217
1224
1199
1273
1281
1142
1226
1251
1257
1272
1240
1209
1180
1268
1240
1195
1229
1183
1162
1161
1026
1158
1138
1086
1140
1135
1179
1128
1050
976
1022
975
965
892
892
877
951
1007
1014
1002
916
875
863
812
776
873
891
908
835
838
809
838
838
942
928
875
904
861
816
848
850
819
823
840
890
877
858
880
870
874
912
904
847
882
865
910
956
1003
