# Supplementary material for: Effect of transportation and social isolation on facial expressions of healthy horses
Source: PLoS One. 2021 Jun 4;16(6):e0241532. doi: 10.1371/journal.pone.0241532 (PMC8177539; doi:10.1371/journal.pone.0241532)
Supplement: S1 File — (ZIP) [file pone.0241532.s002.zip › Horse 12/Baseline.hrm]

[Params]
Version=106
Monitor=38
SMode=000000000
Date=20190921
StartTime=10:11:56.0
Length=01:04:36.5
Interval=238
Upper1=0
Lower1=0
Upper2=0
Lower2=0
Upper3=200
Lower3=160
Timer1=00:00:00.0
Timer2=00:00:00.0
Timer3=00:00:00.0
ActiveLimit=0
MaxHR=230
RestHR=30
StartDelay=525
VO2max=10
Weight=0

[Note]

[IntTimes]
01:04:57.7	31	26	31	45
0	0	0	0	0	0
0	0	0	0	0
0	0	0	170	0	0
0	0	0	0	0	0

[IntNotes]
1	

[ExtraData]

[LapNames]
1	1	

[Summary-123]
3480	0	3480	0	0	0
230	0	0	30
0	0	0	0	0	0
230	0	0	30
0	0	0	0	0	0
230	0	0	30
0	1801

[Summary-TH]
3479	0	0	0	3407	72
230	200	160	30
0	1801

[HRZones]
230
207
184
161
138
0
0
0
0
0
0

[SwapTimes]

[HRData]
1458
1458
1458
1458
1458
1457
1457
1510
1417
1337
1323
1389
1368
1436
1651
1677
1890
1965
1964
1755
1792
1844
1859
1885
1920
1932
1980
1854
1941
1952
1975
1969
1975
1978
1980
1982
1984
1986
1974
1949
1992
1856
1802
2082
1720
1530
1339
1608
1978
2044
1659
1878
1658
1438
1487
1985
1675
1509
2229
2229
1995
1959
1954
1937
1903
1841
1887
1616
1382
1837
1808
1715
1677
1618
1547
1571
1645
1506
1554
1626
1728
1785
1895
1957
1956
1791
1925
1942
2000
1999
2002
1564
1552
1539
1527
1515
1503
1491
1479
1467
1531
1531
1531
1531
1604
1602
1600
1598
1596
1594
1592
1590
1588
1568
1563
1558
1553
1548
1543
1538
1533
1528
1517
1534
1529
1524
1517
1510
1505
1499
1590
1617
1610
1604
1598
1589
1580
1574
1568
1562
1528
1421
1912
1836
1885
1875
1788
1839
1803
1813
1883
1905
1870
1989
1930
1921
2028
1874
1925
1941
1942
1988
1961
1964
1931
1979
1939
1943
1904
1901
1859
1869
1816
1854
1836
1886
1948
1905
2000
1999
1929
1894
1948
1938
1945
1954
1956
1958
1960
1962
1965
1967
1969
1972
1974
1977
1979
1982
1980
1975
1989
1963
1941
1892
1857
1868
1868
1931
1903
1978
1960
1958
1968
1965
1964
1960
1962
1961
1942
1970
1975
1997
1989
1994
1997
1997
1997
1997
1997
1997
1997
1997
1997
1997
1997
1997
1997
1997
1997
1997
1997
1997
1997
1997
1997
1997
1997
1997
1997
1997
1997
1997
1997
1997
1996
1995
1993
1990
1990
1980
1973
1965
1957
1948
1938
2000
1999
1924
1909
1912
1910
1880
1906
1994
1976
1969
1979
1976
1976
1976
1976
1976
1976
1976
1976
1976
1976
1976
1976
1976
1976
1976
1976
1976
1976
1976
1976
1976
1976
1976
1976
1976
1976
1976
1976
1976
1976
1975
1974
2000
1999
1972
1970
1969
1969
1968
1967
1966
1965
1964
1995
1991
1986
1953
1949
1940
1982
1924
1900
1833
1915
1725
1476
1358
1526
1694
1927
1880
1616
1987
1757
1741
1675
1721
1766
1825
1982
1936
1939
1992
2000
1999
1944
1880
1926
1972
1957
1970
1983
1975
1973
1969
1965
1958
2000
1999
2094
2094
1954
1955
1957
1959
1961
1963
1966
1968
1970
1973
1975
1978
1949
1950
1985
1771
1977
1968
1936
1987
1979
1993
1989
1988
1986
1984
1981
1978
1975
2000
1999
1993
1987
1982
1977
1972
1967
1962
1957
1952
1947
1942
1937
1932
2000
1999
1924
1913
1913
1938
2000
1999
2000
1999
2000
1999
1785
1782
1778
1775
1772
1980
1976
1977
1977
1976
1975
1974
1973
1972
1970
2000
1999
2118
2117
1958
1958
1952
1933
1938
1979
1880
1901
1900
1941
1986
1934
1947
1931
1992
1958
1980
1977
1974
1975
2000
1999
1978
1967
1991
1985
1988
1991
1991
1991
1991
1991
1991
1991
1991
1991
1991
1991
1991
1991
1991
1991
1991
1991
1991
1991
1991
1991
2000
1999
2129
2128
1987
1986
1985
1984
1983
1981
1979
2000
1999
1973
1971
1948
1979
1973
1975
1979
1979
1979
1979
1979
1979
1979
1979
1979
1979
2000
1999
2000
1999
1976
1976
1976
1976
1976
1976
1975
1975
1975
1975
1975
1979
2000
1999
2000
1999
2000
1999
2000
1999
2000
1999
1977
1977
1977
1977
1977
1977
1977
1977
1977
1976
1976
1976
1979
2000
1999
1993
1993
1992
1992
1992
1992
1992
1992
1992
1992
1992
1992
1992
1979
2000
1999
1974
1974
1974
1974
1974
1974
1974
1974
1979
1979
1979
1979
1979
1979
1979
2000
1999
1988
1988
1988
1988
1988
1988
1987
1987
1987
1987
1987
1987
1979
2000
1999
1979
1979
2000
1999
1947
1947
1947
1947
1947
1947
1947
1947
1947
1947
1947
1947
1947
1946
1946
1979
2000
1999
2000
1999
2000
1999
2000
1999
1978
1978
1978
1978
1978
1978
1977
1983
1983
1984
1984
2000
1999
1994
1994
1993
1993
1993
1993
1993
1993
1993
1989
1990
1990
1991
1991
1992
2000
1999
1979
1979
1979
1979
1979
1979
1979
1979
1979
1979
1979
1979
1978
1978
2000
2000
2000
2000
2000
2000
1999
1999
1999
1999
1999
1998
1998
1998
1998
1998
2000
1999
1979
1978
1977
1976
1975
1974
1973
1972
1970
1982
1985
1993
1974
1981
2000
1999
1901
1901
1901
1901
1900
1900
1900
1992
1991
1992
1992
1992
1992
1992
2000
1999
2000
1999
2005
2005
2005
2005
2005
2005
2004
1992
1992
1992
1992
1992
1992
1992
1992
1992
1992
1992
1992
1992
1992
1992
2000
1999
1991
1991
1991
1991
1991
1991
1990
1990
1990
1992
1992
2000
1999
2000
1999
2010
2010
2010
2010
2010
2010
2010
2010
1992
2000
1999
1990
1990
1990
1990
1990
1990
1990
1990
1990
1990
1990
1990
2000
1999
2006
2005
2005
2005
2005
2005
2005
2005
2005
2005
2005
1992
1992
1992
1992
1992
1992
1984
1984
1984
1984
1984
1984
1984
1983
1983
1983
1983
1983
1983
2000
1999
1999
1999
1998
1998
1998
1998
1998
1998
1992
1992
1992
2000
1999
1982
1982
1981
1981
1981
1981
1981
1981
1981
1991
1990
1989
1988
1987
1986
2000
1999
1984
1983
1886
1885
2000
1999
2096
2095
1977
1976
1975
2000
1999
1981
1991
1988
1985
1980
1976
1973
1970
1962
1960
1957
2000
1999
1953
1953
1953
1953
1952
1952
1952
1952
1952
1952
1956
1957
2000
1999
1966
1965
1965
1965
1965
1965
1965
1965
1965
1965
1965
1965
2000
1999
2000
1999
1958
1958
1958
1958
1958
1980
1982
1983
1985
1986
1988
2000
1999
1993
1993
1993
1993
1993
1993
1993
1993
1993
1993
1993
1975
2000
1999
1944
1941
1938
1935
1932
1929
1926
1923
1920
1917
1913
1910
1907
1904
1901
2000
1999
1926
1926
1926
1926
1925
1925
1925
1919
1920
2000
1999
2000
1999
1924
1924
1924
1924
1924
1923
1929
1930
1931
1932
1933
1934
1935
1936
1937
1938
1939
1940
1941
2000
1999
1946
1946
1946
1945
1945
1945
1945
1945
1945
1945
1945
1945
1945
1945
1945
2000
1999
1953
1953
1953
1953
1953
1953
1952
1952
1952
1952
1960
1961
1962
1963
1964
1965
1966
1967
1968
1969
1970
1965
1961
1962
1963
1964
1965
1966
1967
1968
1968
1980
1981
1982
1983
1984
1985
1986
1988
1988
1821
1821
1821
1821
1821
1990
1990
1990
1990
1990
1990
1990
1990
1990
1990
1990
2000
1999
2003
2003
2003
2003
2002
2002
2002
1990
1990
1990
1990
2000
1999
2000
1999
2000
1999
2000
1999
1990
1990
1990
1990
1990
1990
1990
1990
1990
1989
1989
1989
1989
1989
1989
2000
1999
1977
1977
1977
1976
1976
1976
1976
1976
1976
1976
1990
1990
1990
1989
1989
1989
1989
1989
1989
1989
1989
1989
1989
1990
1990
1990
1990
1990
1990
1990
1990
1990
1990
1990
1990
1990
1990
1990
1990
1990
2000
1999
2040
2040
2040
2040
2040
2040
2040
2040
2040
2040
2040
2039
2039
2039
1990
2000
1999
1989
1989
1989
1989
1989
1989
1989
1988
1988
1988
1988
1990
2000
1999
1975
1975
1975
1974
1974
1974
1974
1974
1974
1974
1974
1974
1974
2037
2037
2037
2036
2036
2036
2036
1990
2000
1999
1980
1979
1979
1979
1979
1979
1979
1979
1979
1979
1979
1979
1979
1979
2000
1999
1991
1991
1991
1991
1991
1991
1990
1990
1990
2000
1999
2000
1999
2000
1999
1902
1901
1900
1899
1898
1991
1959
1967
2000
1999
1980
1985
1984
1983
1982
1981
1980
1979
1978
1976
1975
1974
1948
2000
1999
2000
1999
1956
1953
1950
1947
1944
1941
1938
2000
1999
2000
1999
2000
1999
2000
1999
2000
1999
2000
1999
2000
1999
2000
1999
1797
1835
1796
1757
1899
1885
1784
1750
1763
1776
1789
1802
1815
1828
1841
1854
1866
1879
1892
1905
1946
1938
1943
2000
1999
1948
1948
1948
1948
1948
1948
1948
1948
1947
1947
1947
1947
1946
1946
1946
1946
2000
1999
1941
1947
1946
1945
1944
1943
1942
1940
1939
1938
1937
1936
1935
1934
1952
1948
1949
1950
1951
1952
1953
1954
2000
1999
2000
1999
2294
1945
1927
1932
1930
2000
1999
1941
1941
1941
1940
1940
1940
1940
1940
1940
1927
1927
1927
1927
1927
1927
1927
1927
1927
1927
1927
1927
1927
1927
1927
1927
1927
2000
1999
1918
1918
1918
1918
1918
1918
1918
1918
1918
1918
1918
1918
1918
1917
1927
1927
1927
1927
1927
1927
1927
1927
1927
1927
1927
1927
1927
1927
1927
1927
1927
1927
1927
2000
1999
1928
1928
1928
1928
1928
1928
1928
1928
1927
1927
2000
1999
1927
1927
1927
1927
1927
1927
1927
1927
1927
1927
1926
1926
1926
1926
2000
1999
1950
1950
1949
1949
1949
1949
1939
1943
1943
1943
1943
1943
1943
1943
1943
1943
1942
1942
1942
1945
1946
1946
1947
1947
1948
1948
2000
1999
1933
1933
1933
1933
1933
1933
1933
1952
1953
1953
2000
1999
1939
1939
1939
1939
1939
1939
1938
1938
1938
1978
1975
1976
1977
1977
1978
1979
1980
1962
1962
1963
1963
2000
1999
1978
1978
1978
1978
1978
1977
1977
1968
1968
1969
1969
1970
1970
1971
1971
1972
1972
1973
1973
1974
1974
1975
1975
1976
2000
1999
1980
1983
1982
1980
1979
1978
1977
1976
1980
1981
1980
1980
2000
1999
2117
1977
1976
1975
1973
2000
1999
1970
2002
1997
1992
1987
1982
1977
1970
1963
1958
1953
1948
1943
1937
1877
1869
1860
1849
1864
1858
1848
1839
1833
1693
1713
1705
1693
1680
1672
1782
1784
1779
1792
1790
1788
1786
1784
1782
1779
1776
1774
1772
1770
1768
1766
1767
1776
1738
1874
1820
1821
1750
1848
1745
1669
1812
1874
1822
1955
1988
1984
1981
1981
1981
2000
1999
1980
1980
1980
1980
1980
1980
1980
1979
1979
1979
1979
1981
1981
1980
1982
1980
1976
1996
2000
1999
1924
1899
1866
1833
1800
1629
1580
1531
1663
1701
1564
1618
1700
1782
1837
1972
1953
1969
1979
1981
1983
1985
1988
1987
1988
1988
1987
1986
1985
1983
1981
1978
1975
1972
1968
1964
1964
1966
1951
1976
1983
1955
1971
1892
1752
1810
1713
1867
1876
1836
1909
1838
1859
1833
1856
1759
1712
1724
1861
1862
1899
1857
1823
1890
1880
1902
1934
1957
1910
1944
1941
1979
1936
1986
1919
1912
1979
1918
1979
1937
1951
1965
1915
1903
1901
1843
1825
1820
1825
1794
1797
1721
1616
1628
1713
1625
1768
1596
1959
1720
1695
1829
1818
1805
1839
1815
1858
1900
1906
1935
1934
1942
1979
1946
1976
1926
1941
1914
1891
1832
1896
1847
1905
1854
1890
1876
1848
1808
1803
1815
1862
1862
1879
1932
1881
1886
1881
1920
1903
1952
1963
1943
1957
1980
1955
1934
1916
1915
2000
1999
1828
1827
1998
1973
1889
1979
1931
1921
1872
1900
1904
1915
1919
1926
1929
1950
1957
1974
1955
1980
1995
1956
1965
1974
1976
1975
1953
1882
1929
1907
1885
1797
1778
1831
1826
1960
1868
1963
1977
1936
1933
1851
1911
1880
1824
1826
1791
1801
1789
1852
1890
1958
1921
1931
1935
1920
1927
1920
1948
1934
1945
1916
1951
1958
1984
1967
1959
1956
1948
1941
2000
1999
1950
1919
1990
1971
1980
1990
1990
1990
1990
1990
1990
1990
1990
1990
1990
1990
1990
1990
1990
1990
1990
1990
1990
1990
1990
1990
1990
1990
1990
1990
1990
1990
1990
1990
1990
1990
1989
1989
1988
1987
1986
1985
1984
1983
1982
1981
1980
1979
1978
1977
1975
1974
1972
1970
1968
1965
1963
1961
1956
1959
1959
1959
1960
1961
1962
1963
1964
1965
1966
1967
1968
1969
1970
1971
1972
1973
1974
1784
1786
1788
1790
1791
1981
1974
1962
1944
1963
1892
1843
1843
1810
1778
1843
1890
1999
1842
1922
1920
1898
