# Supplementary material for: Effect of transportation and social isolation on facial expressions of healthy horses
Source: PLoS One. 2021 Jun 4;16(6):e0241532. doi: 10.1371/journal.pone.0241532 (PMC8177539; doi:10.1371/journal.pone.0241532)
Supplement: S1 File — (ZIP) [file pone.0241532.s002.zip › Horse 12/Isolation.hrm]

[Params]
Version=106
Monitor=38
SMode=000000000
Date=20190921
StartTime=11:17:01.0
Length=00:30:32.5
Interval=238
Upper1=0
Lower1=0
Upper2=0
Lower2=0
Upper3=200
Lower3=160
Timer1=00:00:00.0
Timer2=00:00:00.0
Timer3=00:00:00.0
ActiveLimit=0
MaxHR=230
RestHR=30
StartDelay=305
VO2max=10
Weight=0

[Note]

[IntTimes]
00:30:39.1	31	22	32	105
0	0	0	0	0	0
0	0	0	0	0
0	0	0	170	0	0
0	0	0	0	0	0

[IntNotes]
1	

[ExtraData]

[LapNames]
1	1	

[Summary-123]
1733	0	1733	0	0	0
230	0	0	30
0	0	0	0	0	0
230	0	0	30
0	0	0	0	0	0
230	0	0	30
0	932

[Summary-TH]
1732	0	0	0	1689	43
230	200	160	30
0	932

[HRZones]
230
207
184
161
138
0
0
0
0
0
0

[SwapTimes]

[HRData]
1950
1950
1950
1950
1950
1950
1950
1950
1950
1950
1950
1950
1950
1950
1950
1889
1820
1950
1522
1584
1584
1320
1479
1319
1159
913
934
946
945
745
680
651
634
619
604
591
585
580
574
572
577
575
577
587
592
590
648
707
582
647
713
779
845
911
977
1052
1140
1158
1156
1183
1170
1174
1343
1362
1354
1355
1482
1470
1529
1532
1595
1642
1681
1646
1697
1739
1820
1849
1850
1616
2276
1435
1661
1573
1660
1747
1682
1670
1882
1854
1738
1750
1746
1757
1833
1807
1844
1854
1897
1856
1712
1906
1858
1828
1765
1820
1843
1865
1870
1893
1932
1879
1839
1947
1949
1837
1845
1829
1899
1909
1919
1944
1928
1902
1824
1914
1829
1782
1747
1607
1634
1633
1628
1552
1521
1521
1521
1561
1628
1617
1716
1655
1766
1726
1807
1854
1858
1817
1937
1953
1994
1971
1975
1975
1970
1965
1955
1956
1952
1951
1947
1950
1933
1954
1971
1967
1964
1965
1963
1961
1959
1957
1955
1953
1950
1947
1902
1937
1939
1938
1937
1938
1938
1938
1939
2000
1999
1947
1969
1965
1961
1957
1953
1946
1940
1936
1932
1928
1924
2000
1999
1946
1927
1990
1973
1959
1957
1950
1950
1908
1934
1922
1935
1954
1946
1949
1950
1949
1947
1945
1943
1940
2000
1999
1935
1931
1927
1923
1918
1914
1910
1906
1902
1953
1998
1978
1979
1981
1975
1969
1962
2000
1999
1967
1966
1965
1964
1963
1962
1961
1959
1958
1957
1956
1955
1954
1988
1987
1986
1984
2000
1999
1937
1932
1927
1922
1917
1911
1906
1901
1896
1891
1886
1932
1937
1896
1854
1854
1900
1943
1910
1975
1940
1981
1976
1977
1984
1985
1986
1987
1988
1989
1990
1991
1991
2000
1999
1984
1984
1984
1984
1983
1983
1983
1983
1983
1983
1983
1983
1983
1983
1977
1982
1969
1947
1942
1944
1965
1970
1966
1969
1970
1970
1970
1970
1970
1970
1970
1970
1970
1970
1970
1970
1970
1970
1970
1970
2000
1999
1957
1957
1957
1957
1957
1957
1957
1957
1956
1956
1956
1956
1956
1956
1973
1969
1965
1960
1954
2000
1999
1956
1955
1955
1955
1955
1955
1955
1955
1955
1955
1955
1955
1955
1986
1977
1999
1973
1917
1894
1865
1847
1877
1876
1994
1942
1987
1982
1981
1987
1987
1987
1987
2000
1999
2095
2092
2089
2086
2083
1976
1980
1996
1979
1977
1972
1964
2000
1999
1947
1938
2000
1999
1955
1945
1935
1924
1914
1904
1894
1857
1833
1885
1877
1869
1861
1853
1845
1833
1821
1812
1804
1796
1788
1780
1736
1726
1747
1765
1747
1729
1671
1783
1672
1716
1782
1848
1892
1910
1946
1938
1930
1921
1909
1897
1889
1881
1873
1955
1964
1973
1982
1990
1999
2008
2017
2026
2000
1999
2278
2278
1996
1890
1655
1906
1859
1887
1898
1871
1928
1957
1937
1971
1999
1975
1986
1992
1988
1991
1992
2000
1999
2005
2004
2003
2002
2001
2000
1999
1998
1996
1995
1994
2000
1999
1981
1973
1972
1973
1933
1975
1978
1961
2000
1999
1957
2002
1956
1910
1866
1862
1863
1794
1812
1723
1783
1783
1748
1813
1852
1893
1984
1978
1967
1979
1978
1978
1979
2000
1999
1952
1952
1952
1952
1952
1952
1952
1952
1952
1952
1952
1984
1982
1981
1980
1979
1977
1975
1973
1970
2000
1999
1972
1961
1994
1971
1986
1985
1984
1986
1986
1986
1986
1986
1986
1986
1986
1986
2000
1999
1993
1997
1996
1995
1994
1993
1992
1991
1990
1989
1988
1987
1963
1963
1961
1960
1958
2000
1999
1968
1951
1999
1981
1984
1988
1984
1980
1976
1971
2000
1999
1966
1965
1964
1963
1962
1960
1959
1958
1957
1956
1955
1911
1906
1901
1896
1891
1886
1881
1875
1870
1779
1773
1766
1760
1754
1837
1707
1745
1784
1944
1950
1922
1919
1877
1968
1950
1966
1973
1987
1987
1986
1980
1980
2000
1999
1967
1965
1963
1961
1958
1956
1954
1952
1950
1948
1946
1944
1942
1940
1938
2000
1999
2000
1999
2000
1999
1931
1859
1859
1340
1147
1177
1208
1150
1330
1509
1701
1976
1960
1950
1977
1940
1975
1976
1975
1975
1975
1975
1975
1975
1975
1975
1975
1975
1975
1975
1975
1975
1975
1975
1975
1974
2000
1999
2149
2143
2136
2130
2124
1982
1982
1982
1982
1982
1982
1982
1982
1981
1981
1981
1962
2000
1999
1976
1980
1979
1978
1977
1976
1975
1974
1973
1971
1961
1961
1960
1959
1958
1957
1956
1955
1954
1953
1952
1951
1950
1949
1947
1946
1944
1942
1940
1937
1932
1932
1932
1932
1931
1931
1931
1931
1931
1931
1931
1931
1931
1931
1977
1977
1976
1975
1974
2000
1999
1965
1965
1965
1965
1965
1965
1965
1965
1965
1965
1965
1965
1964
1966
1965
1964
1963
1961
1959
1958
1957
1952
2304
1958
1961
1961
1963
1964
1965
1966
1967
1968
2000
1999
1963
1963
1963
1963
1963
1963
1963
1963
1963
1963
1963
1962
1962
1764
1763
1763
1763
1763
1763
1763
1763
1794
1772
1775
1778
1781
1784
1787
1790
1793
1797
1800
1803
1806
1809
1812
1815
1828
1831
1834
1837
1840
1843
1846
1849
1852
1854
1857
1860
1863
2000
1999
1880
2000
1999
2000
1999
2000
1999
2000
1999
2000
1999
2000
1999
2000
1999
2000
1999
2000
1999
2000
1999
2140
2129
2117
1941
1947
1947
2000
1999
2000
1999
2000
1999
2000
1999
2109
2108
2727
1961
1972
1840
1743
1619
1594
1466
1333
1200
1374
1200
1170
1237
1146
1134
1073
1059
1034
1142
1092
1331
1344
1365
1422
1461
1573
1598
1641
1691
1779
1794
1862
1861
1992
1983
2000
1999
1909
1763
1952
1864
2000
1999
2025
2000
1999
2075
1859
2000
1999
1997
1899
2000
1999
2050
2050
2053
2000
1999
2092
2081
2071
