# Supplementary material for: Effect of transportation and social isolation on facial expressions of healthy horses
Source: PLoS One. 2021 Jun 4;16(6):e0241532. doi: 10.1371/journal.pone.0241532 (PMC8177539; doi:10.1371/journal.pone.0241532)
Supplement: S1 File — (ZIP) [file pone.0241532.s002.zip › Horse 12/Transportation.hrm]

[Params]
Version=106
Monitor=38
SMode=000000000
Date=20190921
StartTime=11:51:47.0
Length=00:17:46.7
Interval=238
Upper1=0
Lower1=0
Upper2=0
Lower2=0
Upper3=200
Lower3=160
Timer1=00:00:00.0
Timer2=00:00:00.0
Timer3=00:00:00.0
ActiveLimit=0
MaxHR=230
RestHR=30
StartDelay=492
VO2max=10
Weight=0

[Note]

[IntTimes]
00:17:48.4	106	36	90	178
0	0	0	0	0	0
0	0	0	0	0
0	0	0	230	0	0
0	0	0	0	0	0

[IntNotes]
1	

[ExtraData]

[LapNames]
1	1	

[Summary-123]
1051	0	1051	0	0	0
230	0	0	30
0	0	0	0	0	0
230	0	0	30
0	0	0	0	0	0
230	0	0	30
0	1567

[Summary-TH]
1051	0	0	14	1037	0
230	200	160	30
0	1567

[HRZones]
230
207
184
161
138
0
0
0
0
0
0

[SwapTimes]

[HRData]
1619
1646
1548
1672
1490
1483
1610
1461
1407
1405
1342
1342
1162
1161
1053
1307
1106
949
1094
1011
976
969
915
896
881
840
779
778
841
1093
1022
1011
1035
1086
1193
1254
1367
1422
1382
1431
1333
1127
981
861
813
748
688
650
627
606
587
576
562
550
539
530
521
516
510
513
505
504
509
512
528
585
619
620
620
613
595
569
560
554
545
541
539
532
530
526
522
525
521
524
524
533
540
546
551
555
559
558
562
571
581
589
597
594
597
585
586
582
578
584
581
582
580
583
579
571
564
570
570
576
582
582
577
580
585
588
593
602
611
624
678
737
893
810
756
765
732
705
681
664
679
687
710
788
783
880
807
773
739
715
697
684
683
705
833
897
850
809
767
758
781
962
1151
1038
979
911
878
830
833
814
799
794
736
692
652
641
642
646
645
655
729
742
701
670
634
618
617
619
620
628
652
661
656
646
634
617
609
603
577
564
549
545
537
533
530
533
542
541
541
538
536
543
536
531
534
523
522
533
536
539
524
515
509
507
506
504
509
513
516
521
531
556
603
657
670
651
662
667
671
667
664
635
610
598
583
571
564
559
549
543
538
534
535
534
534
526
520
528
524
525
524
527
530
533
542
552
551
553
551
547
548
546
558
568
576
591
617
655
709
708
807
723
688
678
657
691
739
841
847
768
722
713
698
710
706
693
680
695
682
685
697
728
794
845
828
836
840
811
789
785
770
754
751
743
747
744
741
743
768
781
786
806
961
1022
934
939
951
1058
1057
969
901
883
1155
1083
1024
967
1035
1077
1101
1105
1093
1090
1060
1094
1116
1104
1107
1107
1084
1096
1174
1199
1124
1089
1066
1049
1021
958
865
826
812
868
1157
1117
997
951
1019
1082
1159
1282
1229
1169
1163
1198
1112
1095
1095
1096
1114
1070
932
899
936
994
1041
1039
1066
1154
1136
1050
1013
922
863
835
811
838
858
939
1102
1024
960
862
875
896
1046
960
866
842
842
843
901
1001
988
896
851
823
846
891
906
840
819
815
835
860
868
845
845
775
728
707
705
718
716
735
798
840
847
879
905
849
811
762
711
697
686
696
711
728
729
777
809
731
703
618
658
604
577
562
551
541
529
521
520
520
526
547
570
624
674
774
814
831
808
838
985
948
921
902
879
901
888
812
809
959
1184
1121
1078
1049
1041
1037
1061
1156
1120
1060
994
1005
998
1026
1054
1114
1114
1017
900
824
887
996
933
862
802
857
906
856
792
770
771
793
870
1076
1012
991
940
901
858
829
823
785
781
735
672
622
597
583
563
561
550
552
546
553
545
563
567
572
605
637
617
592
574
568
560
564
588
647
770
768
888
830
822
985
996
898
854
824
778
764
704
683
672
647
621
604
609
615
585
560
547
540
534
532
533
533
536
538
547
554
564
566
582
606
646
760
759
822
771
863
765
722
717
744
797
1116
1032
1032
991
985
981
985
1041
1026
979
943
947
1006
1127
1070
1054
1025
1013
1012
989
945
1007
1031
1004
932
877
814
858
1050
1028
920
842
811
801
793
766
725
694
674
649
641
626
640
654
656
637
631
630
622
619
626
711
710
841
1024
953
916
967
1033
1013
944
862
815
783
772
782
807
818
753
725
724
688
665
640
611
610
585
574
558
538
517
476
455
434
413
392
370
349
375
372
371
369
368
367
348
347
346
345
344
343
342
341
340
339
337
345
347
346
344
338
344
345
343
345
345
347
347
349
353
354
355
360
361
368
373
374
383
387
396
401
402
408
413
416
423
425
425
429
425
433
427
433
430
439
438
444
444
449
452
450
449
443
435
425
418
411
413
410
410
416
414
420
422
421
423
422
420
422
420
422
425
424
425
427
430
429
439
437
440
437
432
429
427
419
422
425
421
424
423
421
421
419
419
418
421
422
421
422
423
423
423
422
422
413
412
414
411
407
410
408
412
410
418
417
419
423
425
425
423
426
428
429
429
434
436
434
430
431
434
435
438
446
448
453
459
461
467
471
467
474
478
479
478
484
486
493
494
489
490
492
489
487
490
490
493
496
497
499
497
497
494
496
500
499
502
506
511
513
521
531
536
545
556
562
555
544
545
544
540
548
551
554
555
561
563
561
581
595
604
698
671
751
688
633
607
596
603
614
610
610
623
637
648
674
706
722
712
726
677
676
736
794
713
685
682
699
681
659
647
644
633
626
625
638
650
665
655
627
625
619
612
616
615
617
611
609
598
597
585
579
574
573
558
549
542
539
537
539
536
534
547
562
571
562
567
589
650
665
690
716
697
756
713
652
638
627
626
618
618
610
610
645
575
573
573
565
562
552
544
539
527
524
514
508
501
496
492
489
488
491
491
491
498
501
501
504
517
534
543
539
531
545
552
543
532
537
540
544
543
545
553
548
540
545
548
549
558
558
560
563
566
565
567
563
566
573
568
580
580
585
585
587
596
601
602
612
625
625
617
627
628
640
655
646
648
642
648
650
654
644
639
646
660
672
686
671
651
647
642
637
648
667
690
715
742
763
805
829
812
871
799
768
766
766
767
778
751
734
723
705
692
687
669
653
643
637
633
629
632
642
635
630
630
626
625
622
625
622
612
602
593
591
588
592
589
587
592
587
585
572
566
563
560
562
565
569
577
581
590
604
618
636
640
642
651
669
687
682
685
683
694
690
710
711
707
715
718
714
692
678
664
644
640
645
633
636
621
607
601
593
585
575
568
552
537
528
521
515
506
502
493
491
488
483
479
479
474
477
476
476
474
472
475
477
478
479
481
484
482
484
487
491
497
502
505
509
513
518
521
524
530
533
533
538
543
546
549
556
559
563
568
569
570
568
567
563
562
561
561
561
562
556
548
527
513
503
498
492
491
486
481
476
470
466
462
460
452
451
452
450
451
451
456
454
460
458
464
463
468
471
476
477
477
479
482
484
486
487
493
494
496
494
495
497
495
494
488
492
494
495
495
499
495
496
493
490
489
487
489
493
495
501
506
506
510
509
509
508
507
508
507
509
507
503
507
508
508
511
512
511
513
513
515
517
520
518
521
523
522
530
528
539
542
540
540
546
540
536
529
526
522
521
522
521
528
527
539
548
568
568
568
581
579
584
576
574
574
578
573
580
586
603
645
675
640
642
629
620
619
615
625
631
621
621
613
623
619
612
611
604
598
593
595
587
590
592
591
587
593
597
605
614
609
616
616
616
606
600
595
595
604
604
609
617
622
626
635
676
768
776
727
695
682
678
677
712
779
838
904
831
767
754
785
877
925
865
832
805
797
826
878
957
864
827
774
775
765
754
759
747
747
755
743
759
757
764
751
751
748
759
749
742
733
731
719
707
705
729
743
775
771
798
854
847
853
835
812
815
810
796
804
801
808
811
822
799
780
781
794
840
845
943
858
808
819
891
892
903
853
841
820
808
797
778
727
703
685
671
667
654
652
661
659
650
648
650
659
673
715
841
830
951
890
845
823
801
804
834
887
1003
934
843
805
774
759
782
811
831
827
820
797
760
759
810
819
853
852
861
823
807
797
806
808
758
735
720
719
760
812
865
835
815
781
738
725
701
684
680
685
686
695
686
667
664
643
635
623
614
597
592
590
583
586
591
589
601
602
605
609
610
607
620
646
722
605
644
683
819
788
760
743
767
792
823
871
824
889
793
717
677
669
672
671
661
646
634
623
610
607
598
585
577
571
570
564
562
559
556
553
552
548
551
547
552
560
562
