# Supplementary material for: Effect of transportation and social isolation on facial expressions of healthy horses
Source: PLoS One. 2021 Jun 4;16(6):e0241532. doi: 10.1371/journal.pone.0241532 (PMC8177539; doi:10.1371/journal.pone.0241532)
Supplement: S1 File — (ZIP) [file pone.0241532.s002.zip › Horse 13/Baseline.hrm]

[Params]
Version=106
Monitor=38
SMode=000000000
Date=20190921
StartTime=09:06:51.0
Length=01:10:26.6
Interval=238
Upper1=0
Lower1=0
Upper2=0
Lower2=0
Upper3=200
Lower3=160
Timer1=00:00:00.0
Timer2=00:00:00.0
Timer3=00:00:00.0
ActiveLimit=0
MaxHR=230
RestHR=30
StartDelay=417
VO2max=10
Weight=0

[Note]

[IntTimes]
01:10:28.8	49	28	32	54
0	0	0	0	0	0
0	0	0	0	0
0	0	0	170	0	0
0	0	0	0	0	0

[IntNotes]
1	

[ExtraData]

[LapNames]
1	1	

[Summary-123]
4157	0	4157	0	0	0
230	0	0	30
0	0	0	0	0	0
230	0	0	30
0	0	0	0	0	0
230	0	0	30
0	2207

[Summary-TH]
4157	0	0	0	4145	12
230	200	160	30
0	2207

[HRZones]
230
207
184
161
138
0
0
0
0
0
0

[SwapTimes]

[HRData]
2000
1999
1923
1922
1993
1941
1946
1861
1947
1999
1968
1965
1965
1988
1993
1983
1940
2000
1999
1917
1852
1880
1947
1869
1861
1824
1752
1779
1751
1724
1750
1769
1790
1792
1792
1877
1876
1958
2000
1999
1976
1940
2000
1999
2012
1912
2000
1999
1837
1837
1931
1950
1946
1919
1844
1821
1756
1720
1721
1687
1685
1709
1718
1737
1743
1752
1797
1850
1910
1939
1966
1922
2000
1999
1901
1875
1805
1896
1894
1896
1964
1855
1934
1939
1964
1992
1980
1955
1975
1934
1960
1885
1811
1827
2000
1999
1785
1653
1770
1950
1996
1900
1924
1810
1964
1943
1879
1893
1875
1835
1898
1918
1893
1964
1840
1919
1919
1958
1933
1941
1940
1981
1939
1937
1957
1837
1901
1904
1783
1709
1857
1830
1871
1829
1876
1900
1891
1946
1941
1945
1943
1972
1932
1880
1888
1935
1934
1927
1943
1921
1983
1874
1832
1809
1982
1982
1648
1762
1737
1987
1986
1755
1756
1834
1966
1865
1868
2000
1999
1864
1839
2000
1999
1802
1811
1758
1864
1953
1953
1928
1935
2106
1919
1924
1889
1949
1971
1687
1738
1611
1611
1583
1380
1363
1297
1280
1214
1200
1152
1120
1143
1185
1307
1367
1345
1430
1669
1676
1711
1812
1839
1944
1910
1929
1944
1944
1944
1944
1944
1945
1945
1947
1950
1946
1955
1965
1967
1961
1972
1999
1983
1949
1963
1963
1943
1968
1999
1979
1981
1992
1971
1958
1958
1949
1945
1943
1929
1949
1935
1932
1945
1918
1871
1922
1924
1955
1950
1956
1923
1907
2000
1999
1859
1841
1759
1812
1900
1973
1951
1987
2000
1999
1913
1870
1824
1901
1945
1919
1902
1984
1863
1924
1648
1701
1979
1910
1936
1896
1941
1981
1980
1697
1722
1779
1795
1814
1915
1850
2000
1999
1873
1821
1797
1972
2000
1999
1827
1736
1644
1933
1872
1907
1984
1887
1985
1923
1945
1831
1916
1894
1886
1969
1811
1892
1908
1892
1970
1869
1890
1669
1840
1842
1875
1819
1800
1778
1816
1887
1877
1813
1782
1717
1700
1615
1582
1583
1624
1672
1695
1720
1835
1876
1877
1927
1935
1936
1950
1950
1943
1972
2000
1999
1922
1839
1932
1911
1922
1920
1941
1968
1959
1941
1943
1896
1963
1955
1939
1966
1873
1959
1958
1949
1960
1956
1981
1888
1963
1833
1764
1696
2000
1999
1737
1634
1795
1936
1924
1918
1936
1920
1949
1873
1856
1847
1868
1869
1812
1815
1849
1860
1816
1836
1874
1885
1863
1812
1837
1870
1853
1841
1845
1782
1767
1781
1774
1810
1750
1773
1776
1754
1782
1748
1798
1832
1828
1790
1767
1783
1804
1822
1817
1809
1837
1777
1790
1763
1799
1822
1854
1863
1859
1891
1908
1920
1923
1872
1846
1863
1874
1819
1786
1823
1812
1793
1760
1769
1785
1786
1813
1820
1804
1813
1841
1860
1892
1881
1897
1891
1896
1867
1826
1895
1854
1822
1851
1850
1859
1861
1882
1871
1882
1920
1965
1893
1973
1983
1991
1913
1946
1927
1934
1941
1962
1928
1969
1992
1972
1994
1961
1939
1941
1872
2000
1999
1838
1752
1817
1861
1916
1976
1916
1977
1931
1919
1919
1911
1882
1919
1918
1927
1927
1958
1959
1991
1865
1979
1978
1684
1783
1857
1938
1875
1895
1858
1900
1897
1904
1920
1957
1885
1968
2000
1999
1846
1792
1777
1738
1842
1901
1919
1901
1971
1882
2000
1999
1822
1834
1606
1820
1876
1854
1905
1958
1957
1963
1993
1980
1969
1971
1980
1882
1980
2000
1999
1856
1740
1792
1875
1905
1897
1981
1878
1935
1931
1946
1955
1948
1993
1971
1854
1973
2000
1999
1797
1692
1615
1814
1934
1881
1952
1993
1917
1915
2000
1999
1850
1747
1792
1880
1880
1908
1949
1975
1958
1947
1952
1986
1836
1806
1804
1804
1770
1855
1881
1778
1746
1728
1723
1714
1761
1857
1971
1932
1996
1968
1955
1953
2000
1999
1903
1848
1849
1901
1865
1940
1909
1908
1910
1899
1954
1872
1854
1826
1909
1947
1992
1962
1968
1978
1946
1928
1911
1895
1856
1867
1870
1879
1858
1900
1910
1988
1883
1934
1925
1913
1910
1906
1899
1861
1920
1958
1935
1951
1945
1965
1962
1995
1927
1920
1904
1744
1915
1799
1839
1832
1836
1825
1865
1845
1916
1969
1819
1756
1722
1660
1654
1727
1619
1582
1632
1556
1526
1519
1551
1542
1536
1550
1574
1604
1592
1586
1627
1666
1701
1745
1766
1793
1851
1910
1918
1927
1948
1960
1969
1997
1979
1981
1979
1966
1976
1955
1956
1934
1929
1886
1908
1940
1941
1947
1992
1929
1951
1952
1925
1979
1960
1985
1967
1967
1937
1970
1982
1966
1999
1931
1965
1993
1942
1939
1964
1966
1994
1945
1920
1915
1906
1904
1871
1887
1852
1890
1895
1949
1865
1924
1905
1899
1829
1959
1877
1863
1808
1765
1749
1736
1732
1778
1799
1842
1841
1881
1946
1934
1974
1962
1962
1962
1961
1949
1965
1969
1974
1986
1979
1976
1996
1947
1944
1933
1907
1891
1902
1878
1854
1821
1812
1830
1848
1846
1896
1961
1956
1911
1916
1955
1998
1980
1949
1937
1916
1910
1898
1850
1937
1874
1768
1787
1804
1818
1830
1826
1820
1878
1909
1900
1904
1891
1886
1934
1952
1959
1920
1947
1903
1931
1895
1923
1936
1935
1919
1948
1958
1952
1955
1964
1947
1939
1905
1892
1911
1719
1871
1761
1736
1694
1683
1658
1663
1764
1851
1942
1923
1972
1992
1966
1957
1960
2000
1999
1919
1858
1915
1888
1874
1893
2000
1999
1853
1746
1900
1845
2000
1999
1880
1847
1874
1917
1955
2000
1999
1892
1840
1805
1931
1891
1929
1906
1893
1880
1864
1852
2000
1999
1828
1811
1753
1851
1987
1899
1908
1911
1932
1948
1947
1950
1996
1900
1929
2000
1999
1876
1848
1815
1864
1893
1900
1958
1914
1916
1884
1909
1909
1908
1907
1932
1918
1876
1928
1923
1889
1996
1996
1996
1668
1597
1578
1611
1644
1677
1709
1760
1735
1836
1885
1988
1999
1938
1953
1878
1943
1992
1934
1943
1943
1898
1941
1930
1925
2000
1999
1841
1698
1813
1899
1931
1899
1922
1926
1899
1975
1928
1932
1944
1934
1932
1982
1876
1824
1815
2000
1999
1760
1703
1671
1819
1987
1872
1935
1973
1916
1926
1877
1930
1928
1965
1973
1927
1989
2000
1999
1879
1764
1822
1896
1932
1865
2000
1999
1859
1801
1807
1872
1910
1926
1953
1994
1975
1970
1993
1947
1894
2000
1999
1828
1759
1707
1846
1936
1936
1941
1965
1972
1994
1966
1960
1978
1868
1928
2000
1999
1848
1762
1820
1867
1912
1914
1934
1946
1972
1951
1948
1941
1930
1927
1927
1896
1940
1933
1918
1978
2000
1999
1862
1714
1797
1888
1933
2000
1999
1845
1775
1777
1835
1913
1894
1921
1933
1951
1959
1983
1975
1982
1984
1991
1950
1986
1811
1909
1907
1900
1917
1897
1921
1986
1877
1913
1934
1926
1946
1960
1915
1897
1888
1837
1802
2000
1999
1787
1681
1797
1886
1988
1900
1927
1848
1890
1939
1815
1887
1879
1913
1919
2000
1999
1821
1681
1755
1876
1946
1981
1978
1994
1912
1874
2000
1999
1790
1717
1641
1792
1845
1906
1921
1923
1920
1861
1810
1775
1797
1797
1975
1771
1810
1894
1874
1896
1967
2000
1999
1843
1754
1772
1789
1741
1653
1658
1599
1552
1527
1516
1540
1554
1617
1635
1894
1785
1790
1843
1842
1836
1804
1789
1848
1844
1833
1801
1919
1977
1949
1998
1977
1971
1963
1951
1937
1930
1920
1909
2000
1999
1894
1879
1848
1908
1943
1925
1909
1956
1988
1972
1989
1971
1990
1948
1905
1803
1797
1783
1724
1711
1696
1699
1732
1733
1808
1826
1853
1902
1957
1926
1936
1939
1933
1927
1921
2013
1895
1887
2000
1999
1894
1863
1883
1973
1870
2000
1999
1853
1764
1757
1870
1876
1907
1952
2043
1994
1989
1973
1967
1980
1895
1963
1986
1958
1964
1966
1965
1937
1952
1944
1933
1987
1914
1953
1930
1931
1905
1893
1995
1876
1896
1906
1845
1938
1865
1994
1877
1637
1851
1981
1833
1888
2000
1999
1821
1730
1812
1863
1721
1681
1503
1616
1478
1457
1448
1462
1512
1532
1579
1618
1647
1750
1799
1839
1882
1919
1941
1902
1897
1883
1863
1843
2000
1999
1833
1781
1822
1896
1991
1941
1952
1975
1921
1890
1854
2000
1999
1823
1732
1854
1800
2000
1999
1827
1781
1781
1913
1822
2000
1999
1823
1761
1739
1832
1963
1978
1962
1952
1965
1995
1947
1946
1898
1913
1946
1984
1954
1968
1949
1934
1926
1923
1884
1933
1943
1980
1983
1972
1996
1939
1965
1974
1974
1981
1983
1996
1981
1976
1971
1967
1949
1967
1968
1970
1986
1970
1950
1966
1937
1829
1763
1726
1715
1680
1458
1461
1733
1761
1830
1923
1868
1904
1909
1936
1939
1949
1959
1967
1974
1982
1985
1988
1996
1990
1989
1989
1982
1987
1985
1990
1989
1969
1962
1950
1932
1938
1907
1909
1921
1920
1942
1951
1953
1954
1979
1944
1938
1891
1934
1904
1894
2000
1999
1861
1852
1754
1841
1948
1902
1891
1980
1957
1964
1975
1978
1980
1968
1998
1978
1966
1985
1946
1890
1916
1920
1928
1895
1988
1962
1994
1980
1982
1977
1980
1978
1954
1993
1983
1984
1986
1988
1974
1955
1957
1943
1857
1850
1802
1777
1797
1813
1826
1811
1853
1815
1871
1743
1707
1658
1517
1442
1442
1440
1417
1371
1383
1446
1454
1672
1523
1566
1583
1702
1770
1755
1848
1901
1923
1895
1898
1893
1882
1871
1860
2000
1999
1850
1825
1861
1982
1981
2000
1999
1825
1784
1755
1900
1862
1875
1886
1924
2000
1999
1853
1769
1770
1924
1842
2000
1999
1857
1815
1780
1869
1949
2000
1999
1876
1848
1798
1872
1952
2000
1999
1858
1767
1777
1914
1948
2000
1999
1855
1781
1773
1840
1876
1914
1945
1976
1968
1980
1984
1984
1995
1975
1958
1970
2000
1999
1886
1826
1799
1838
1998
1980
1955
1938
1993
1844
1856
2000
1999
1825
1765
1814
1934
2000
1999
1852
1765
1789
1959
1901
1978
1862
1986
1957
1995
1945
1922
1893
2000
1999
1846
1789
1729
1894
2000
1999
1822
1792
1797
1856
2000
1999
1819
1785
1762
1890
1997
1948
1935
1919
2000
1999
1897
1860
1812
1975
1996
1932
1948
2000
1999
1917
1867
1895
1917
1980
2000
1999
1891
1822
1796
1920
1967
1920
1953
1927
2000
1999
1897
1870
1817
1899
1965
1943
1968
1982
1979
1969
1999
1940
2000
1999
1900
1816
1875
1912
1930
1979
1998
1971
1966
1969
1926
1906
1877
1808
2000
1999
1761
1645
1704
1820
1916
1908
1999
1984
1975
1971
1975
1923
1925
2000
1999
1857
1724
1836
1914
1951
1853
1879
1947
1809
1578
1806
1612
1529
1562
1660
1664
1704
1746
1812
1816
1839
1858
1874
1893
1910
1928
1946
2000
1999
1909
1998
1700
1894
1994
1829
1931
1989
1999
2000
1999
1933
1841
1895
1963
2000
1999
1905
1874
1834
1930
1891
1890
2000
1999
1897
1867
1842
1968
1897
1898
1879
1894
1873
1849
1904
1868
1847
1757
1678
1612
1590
1419
1642
1610
1667
1618
1877
1822
1848
1934
1912
1999
1952
1957
1961
1966
1970
1973
1979
1979
1981
1982
1984
1985
1986
1988
1987
1985
1992
1977
1969
1991
1929
1888
1854
1850
1849
1813
1844
1830
1865
1821
1851
1809
1802
1791
1811
1802
1728
1480
1815
1757
1769
1802
1848
1793
1818
1832
1903
1810
1860
1913
1936
1998
1951
1883
1888
1932
1938
1954
1976
1972
1977
1982
1984
1990
1988
1989
1990
1990
1990
1990
1990
1990
1990
1990
1990
1976
1976
2000
1999
1877
1876
2000
1999
1989
1984
1991
1977
1976
1999
1997
2000
1999
2063
1999
1999
1999
1998
1997
1994
1995
1985
1981
1977
1964
1965
1957
1978
1931
1866
1617
1738
1765
1792
1819
1846
1873
1900
1926
1953
1980
2007
1967
1959
1954
1960
1957
1961
1965
1969
1963
1985
1975
1978
1986
1953
1991
1975
1954
1961
1845
1779
1892
2050
1996
1968
1982
1996
1988
1971
1998
1986
1981
1974
1978
1954
1908
1876
1829
1795
1762
1729
1696
1663
1630
1644
1943
1960
1868
1992
1966
1985
1988
1977
1974
1998
1987
1988
1988
1984
1966
1947
1946
1970
1867
1796
1795
1813
1830
1915
1907
1986
2000
1999
2000
1999
1963
1856
1855
1955
1954
2000
1999
1931
1922
2000
1999
1914
1894
1905
2000
1999
2000
1999
2035
1943
1931
1998
1998
1902
1857
1880
1978
1924
1920
1945
2000
1999
1884
1761
1903
1889
1913
1923
1988
1969
1980
1982
1979
1990
1941
1976
1994
1968
1973
1956
1970
1976
2041
1960
1966
1896
1872
1853
1792
1766
1849
1835
1814
1862
1935
1922
1918
1928
1927
1929
1930
1932
1933
1935
1936
1938
1939
1941
2000
1999
1936
1945
1891
1950
1822
1997
1734
1491
1861
1816
1688
1936
1839
1835
1841
1903
1959
1961
1956
1989
1905
1904
1928
1925
1942
1978
1951
1854
1816
1778
1660
1705
1635
1514
1634
1754
1989
1929
1931
1956
1896
2000
1999
1846
1757
1756
1706
1705
1680
1630
1562
1530
1580
1616
1682
1771
1822
1852
1885
1846
1844
1838
1812
1749
1715
1708
1715
1721
1691
1773
1742
1774
1848
1886
1966
1952
1991
1956
1997
2000
1999
1923
1799
1709
1801
1749
1766
1783
1800
1817
1833
1850
1906
2022
1951
1945
1944
1935
1951
2000
1999
1883
1838
1817
1831
1758
1675
1658
1610
1600
1595
1584
1578
1592
1599
1660
1771
1833
1832
1840
1795
1796
1797
1797
1798
1799
1800
1801
1802
1852
1851
1994
1972
2071
1838
1927
1819
1815
1867
1730
1687
1587
1451
