# Supplementary material for: Effect of transportation and social isolation on facial expressions of healthy horses
Source: PLoS One. 2021 Jun 4;16(6):e0241532. doi: 10.1371/journal.pone.0241532 (PMC8177539; doi:10.1371/journal.pone.0241532)
Supplement: S1 File — (ZIP) [file pone.0241532.s002.zip › Horse 13/Isolation.hrm]

[Params]
Version=106
Monitor=38
SMode=000000000
Date=20190921
StartTime=10:47:49.0
Length=00:27:15.4
Interval=238
Upper1=0
Lower1=0
Upper2=0
Lower2=0
Upper3=200
Lower3=160
Timer1=00:00:00.0
Timer2=00:00:00.0
Timer3=00:00:00.0
ActiveLimit=0
MaxHR=230
RestHR=30
StartDelay=2231
VO2max=10
Weight=0

[Note]

[IntTimes]
00:26:55.0	47	30	40	85
0	0	0	0	0	0
0	0	0	0	0
0	0	0	170	0	0
0	0	0	0	0	0

[IntNotes]
1	

[ExtraData]

[LapNames]
1	1	

[Summary-123]
1635	0	1635	0	0	0
230	0	0	30
0	0	0	0	0	0
230	0	0	30
0	0	0	0	0	0
230	0	0	30
0	1131

[Summary-TH]
1635	0	0	0	1635	0
230	200	160	30
0	1131

[HRZones]
230
207
184
161
138
0
0
0
0
0
0

[SwapTimes]

[HRData]
1600
1600
1600
1599
1599
1553
1751
1715
1679
1643
1607
1553
1499
1462
1426
1390
1354
1335
1253
1311
1310
1288
1293
1298
1303
1307
1312
1317
1322
1327
1332
1337
1342
1347
1362
1380
1367
1396
1396
1505
1484
1415
1400
1413
1424
1433
1439
1424
1417
1418
1357
1257
1586
1317
1304
1325
1322
1625
1413
1412
1375
1375
1586
1618
1650
1682
1713
1557
1582
1546
1451
1369
1419
1404
1223
1600
1446
1216
1684
1446
1510
1458
1405
1414
1532
1509
1425
1441
1440
1410
1414
1413
1297
1296
1640
1426
1457
1452
1447
1442
1437
1432
1425
1418
1413
1408
1403
1398
1393
1341
1333
1325
1334
1333
1332
1338
1333
1328
1315
1250
1312
1374
1436
1497
1559
1621
1722
1718
1999
1453
1813
1862
1555
1555
1964
1964
1563
1563
1501
1501
1755
1755
1754
1754
1754
1754
1754
1754
1754
1386
1404
1386
1368
1565
1571
1577
1583
1589
1595
1600
1707
1700
1670
1641
1612
1583
1372
1333
1294
1479
1668
1758
1757
1818
1412
1520
1477
1433
1390
1347
1165
1206
1134
1163
1205
1248
1277
1480
1671
1863
1667
1778
1666
1554
1567
1797
1867
1844
1820
1720
1679
1604
1579
1593
1595
1609
1557
1590
1618
1646
1658
1689
1698
1707
1698
1707
1702
1707
1707
1712
1666
1656
1625
1546
1522
1490
1404
1404
1265
1189
1220
1270
1285
1285
1291
1291
1255
1222
1105
1152
1222
1291
1338
1417
1531
1545
1557
1605
1625
1646
1691
1690
1876
1457
1439
1484
1603
1603
1734
1734
1726
1745
1797
1785
1737
1793
1739
1723
1799
1766
1802
1799
1797
1758
1841
1830
1777
1832
1825
1821
1810
1835
1817
1834
1791
1840
1805
1818
1805
1812
1812
1806
1790
1829
1807
1770
1774
1787
1799
1808
1832
1789
1826
1826
1846
1847
1999
1792
1718
1645
1799
1856
1818
1777
1831
1807
1999
1774
1541
1645
1719
1744
1503
1686
1725
1754
1742
1772
1834
1814
1876
1877
1801
1867
1878
1618
1521
1667
1690
1749
1610
1447
1718
1523
1521
1519
1628
1713
1617
1629
1273
1150
1150
945
937
943
950
990
988
986
984
981
979
977
924
946
941
936
931
924
917
912
907
901
918
912
912
912
912
912
912
912
912
912
911
911
911
911
911
911
911
911
911
911
862
883
861
839
869
838
937
886
886
896
896
890
917
944
1041
999
1162
1325
1298
1414
1594
1550
1519
1717
1717
1744
1789
1791
1813
1801
1837
1852
1851
1820
1845
1767
1918
1841
1809
1819
1844
1818
1823
1871
1885
1885
1709
1609
1509
1408
1557
1426
1762
1770
1813
1816
1831
1748
1425
1820
1899
1813
1865
1808
1867
1832
1833
1854
1854
1829
1864
1831
1857
1824
1852
1839
1800
1790
1856
1358
1544
1546
1325
1797
1803
1811
1834
1818
1824
1803
1836
1845
1825
1832
1851
1859
1797
1854
1844
1843
1839
1839
1861
1808
1838
1847
1829
1787
1833
1846
1806
1867
1854
1854
1640
1647
1639
1632
1712
1825
1851
1661
1808
1857
1836
1864
1851
1836
1858
1351
1514
1410
1306
970
903
909
909
921
944
936
901
935
969
1093
1088
1171
1092
1344
1512
1608
1857
1876
1893
1851
1729
1834
1862
1859
1849
1862
1859
1871
1851
1832
1877
1835
1834
1908
1779
1809
1891
1728
1794
1851
1867
1812
1917
1892
1963
1892
1999
1860
1662
1717
1870
1942
1964
1805
1866
1703
1414
1854
1374
1532
1441
1350
1172
928
864
947
935
935
1126
1101
1100
1177
1177
1593
1557
1840
1666
1730
1773
1756
1698
1621
1604
1694
1678
1645
1324
1531
1425
1428
1394
1401
1397
1463
1564
1466
1514
1543
1615
1654
1684
1723
1732
1758
1763
1772
1826
1847
1862
1814
1836
1417
1777
1710
1948
1660
1470
1722
1955
1898
1408
1408
1039
1039
980
980
1058
1058
1093
1165
1165
1180
1099
1098
1207
1206
1013
880
874
889
888
1209
1190
1189
917
916
1142
1142
1032
1049
920
1037
1041
879
943
942
836
807
722
754
765
705
809
912
1016
1120
903
1032
1161
1351
1481
1599
1862
1747
1861
1315
1308
1038
1004
1150
1072
1071
1000
1022
1000
977
964
950
937
924
911
826
813
800
787
773
891
900
908
804
963
919
919
943
1047
1151
1157
1156
1057
1085
1113
1141
1169
1197
1225
1253
1280
1308
1336
1364
1392
1420
1448
1429
1369
1429
1488
1232
1250
1249
1507
1521
1593
1645
1773
1805
1613
1424
1664
1318
1428
1537
1498
1521
1611
1739
1778
1780
1825
1883
1879
1851
1818
1997
1822
1743
1690
1551
1413
1327
1121
1121
1126
1124
1120
1117
1115
1125
1098
1161
1154
1153
1131
1232
1203
1174
1131
1087
1058
1029
853
1149
1445
1569
1803
1843
1923
1816
1511
1133
1133
939
909
929
929
940
940
1166
1165
1368
1314
1234
1155
1132
1271
1270
1081
1217
1435
1333
1337
1492
1554
1536
1877
1870
1880
1868
1846
1877
1874
1885
1885
1754
1685
1574
1596
1392
1442
1065
1064
1119
1118
1061
1054
970
1065
1014
894
1070
931
886
842
952
776
792
804
703
788
926
751
886
885
896
896
1350
1350
1292
1292
1733
1794
1789
1801
1859
1812
1837
1839
1852
1869
1773
1457
1866
1867
1856
1843
1905
1856
1857
1774
1536
1776
1791
1386
1651
1662
1743
1734
1849
1864
1844
1977
1889
1888
1699
1776
1869
1752
1689
1806
1688
1565
1528
1470
1413
1396
1400
1410
1418
1532
1842
1790
1772
1908
1821
1829
1891
1850
1999
1832
1641
1686
1841
1908
1876
1873
1864
1999
1794
1627
1709
1601
1431
1559
1430
1301
1459
1210
1833
1566
1414
1810
1817
1191
1314
1157
1824
1309
1627
1857
1846
1810
1807
1462
1767
1893
1837
1884
1759
1769
1862
1750
1807
1754
1823
1939
1873
1756
1841
1838
1850
1863
1916
1650
1810
1746
1650
1553
1489
1545
1772
1853
1856
1891
1880
1457
1457
1127
1126
1399
1398
1346
1420
1408
1346
1119
1481
1390
1163
1631
1749
1749
1456
1232
1231
1644
1643
1358
1402
1447
1503
1405
1612
1851
1821
1705
1387
1206
1381
1400
1400
1226
1175
1225
1276
1379
1341
1341
1199
1626
1680
1693
1666
1663
1770
1649
1703
1636
1793
1388
1404
1404
1230
1464
1378
1859
1631
1484
1886
1833
1513
1354
1353
1256
1226
1226
1234
1352
1146
1146
1252
1246
1239
1324
1235
1145
1170
980
1157
1283
1283
1075
1135
1074
1013
1202
1114
1432
1176
1357
1539
1880
1954
1890
1822
1937
1844
1961
1805
1804
1542
1323
1217
1119
1176
1771
1838
1811
1838
1785
1886
1647
1342
1233
1008
1012
