# Supplementary material for: Effect of transportation and social isolation on facial expressions of healthy horses
Source: PLoS One. 2021 Jun 4;16(6):e0241532. doi: 10.1371/journal.pone.0241532 (PMC8177539; doi:10.1371/journal.pone.0241532)
Supplement: S1 File — (ZIP) [file pone.0241532.s002.zip › Horse 13/Transportation.hrm]

[Params]
Version=106
Monitor=38
SMode=000000000
Date=20190921
StartTime=10:20:57.0
Length=00:24:00.4
Interval=238
Upper1=0
Lower1=0
Upper2=0
Lower2=0
Upper3=200
Lower3=160
Timer1=00:00:00.0
Timer2=00:00:00.0
Timer3=00:00:00.0
ActiveLimit=0
MaxHR=230
RestHR=30
StartDelay=220
VO2max=10
Weight=0

[Note]

[IntTimes]
00:23:55.0	79	35	56	120
0	0	0	0	0	0
0	0	0	0	0
0	0	0	210	0	0
0	0	0	0	0	0

[IntNotes]
1	

[ExtraData]

[LapNames]
1	1	

[Summary-123]
2838	0	2838	0	0	0
230	0	0	30
0	0	0	0	0	0
230	0	0	30
0	0	0	0	0	0
230	0	0	30
0	1327
0	0

[Summary-TH]
2838	0	0	0	2838	0
230	200	160	30
0	1327
0	0

[HRZones]
230
207
184
161
138
0
0
0
0
0
0

[SwapTimes]

[HRData]
562
568
572
573
577
584
597
591
585
579
573
546
537
532
533
529
522
525
524
523
521
520
519
518
513
516
519
522
524
529
537
545
550
550
555
574
585
594
604
610
606
615
585
589
588
576
575
574
570
569
569
543
547
551
555
559
563
567
602
601
601
609
612
610
626
650
649
654
646
645
679
679
634
634
634
634
634
678
677
653
638
637
636
648
653
646
655
653
651
649
646
642
640
638
636
625
622
619
616
613
610
607
603
600
601
602
597
593
589
585
581
577
573
569
565
561
557
553
534
520
523
521
520
515
515
513
511
510
505
502
505
508
518
514
511
508
504
505
510
509
514
517
519
519
524
525
528
534
540
546
554
556
562
574
604
641
680
649
658
658
629
632
631
631
623
619
614
615
607
607
602
606
598
600
610
602
627
630
637
678
677
713
682
691
700
713
726
734
743
752
742
711
695
673
653
645
649
687
713
730
721
717
706
704
793
921
879
812
750
729
705
685
652
655
701
660
588
567
555
547
541
537
535
537
541
542
548
551
554
554
558
562
565
568
574
585
597
609
611
612
613
608
595
589
606
593
588
596
563
554
550
552
553
554
559
562
569
576
585
597
610
611
608
612
615
621
626
626
625
626
620
622
627
635
638
637
625
614
604
598
597
596
593
589
593
597
608
611
618
635
659
690
745
649
745
840
756
775
754
718
736
787
854
1035
905
888
847
924
990
979
992
997
1018
1064
1051
1252
1204
1212
1194
1130
1155
1070
1417
1144
1004
963
1039
1053
1110
1203
1283
1304
1356
1277
1219
1167
1139
1156
1197
1310
1656
1323
1269
1276
1279
1220
1194
1200
1209
1227
1248
1109
1433
1308
1447
1391
1373
1289
1237
1170
1166
1214
1245
1010
1190
1231
990
1224
1224
1130
1113
1056
1135
1157
1187
1197
1212
1251
1239
1226
1198
1247
1335
1320
1274
1271
1276
1249
1291
1358
1340
1303
1308
1408
1367
1344
1367
1364
1378
1377
1365
1387
1413
1391
1390
1446
1448
1447
1400
1376
1401
1363
1330
1319
1328
1372
1416
1423
1472
1477
1443
1412
1415
1472
1471
1434
1396
1395
1322
1275
1290
1291
1252
1203
1155
1130
1207
1261
1234
1202
1146
1086
1048
993
920
917
961
913
1048
943
1042
1061
1011
1114
1068
1091
1077
1111
1060
1101
1196
1249
1309
1315
1364
1365
1357
1363
1370
1368
1376
1394
1373
1395
1362
1379
1372
1377
1390
1436
1415
1396
1415
1367
1349
1346
1329
1336
1331
1322
1295
1266
1244
1240
1260
1215
1177
1213
1252
1208
1142
1149
1151
1153
1186
1223
1230
1202
1265
1229
1247
1275
1386
1445
1344
1321
1372
1388
1399
1356
1326
1274
1371
1451
1439
1453
1407
1409
1440
1419
1452
1467
1416
1377
1362
1378
1369
1187
1006
1159
1126
1186
1176
1183
1234
1250
1311
1337
1309
1288
1265
1218
1210
1224
1229
1025
991
1453
1267
1173
1086
1058
1031
1034
1030
1053
1081
1066
1102
1152
1015
1348
1336
1234
1168
1158
1276
1551
1406
1347
1272
1521
1398
1354
1337
1353
1385
1401
1387
1367
1391
1474
1452
1403
1403
1462
1530
1492
1408
1409
1459
1572
1551
1560
1556
1558
1601
1539
1550
1566
1573
1527
1429
1430
1473
1491
1676
1556
1499
1489
1551
1583
1671
1632
1629
1559
1503
1480
1522
1557
1530
1601
1554
1494
1520
1574
1538
1537
1480
1483
1443
1417
1419
1408
1397
1382
1418
1404
1397
1401
1354
1345
1357
1325
1425
1452
1441
1416
1398
1373
1353
1361
1417
1519
1460
1389
1359
1260
1215
1213
1076
1004
952
945
863
877
869
854
843
874
895
961
902
913
913
836
865
908
909
869
971
1003
1115
1056
1202
1162
1243
1218
1284
1387
1369
1353
1347
1388
1419
1438
1616
1557
1479
1496
1518
1549
1622
1610
1613
1587
1618
1546
1539
1572
1534
1544
1535
1636
1606
1619
1616
1652
1610
1576
1586
1558
1591
1521
1362
1562
1511
1457
1523
1373
1330
1312
1354
1395
1360
1328
1319
1365
1371
1484
1398
1410
1350
1314
1354
1396
1409
1436
1297
1416
1494
1493
1415
1327
1276
1144
1119
1161
1301
1233
1148
1101
1132
1172
1211
1232
1244
1292
1347
1352
1379
1430
1442
1488
1481
1480
1400
1364
1341
1330
1348
1355
1279
1254
1232
1229
1207
1256
1311
1311
1280
1298
1325
1340
1308
1277
1305
1376
1340
1318
1309
1323
1352
1400
1350
1264
1218
1206
1209
1245
1244
1421
1366
1406
1419
1396
1486
1645
1583
1531
1530
1565
1601
1574
1613
1656
1686
1585
1617
1628
1646
1637
1647
1603
1640
1618
1614
1594
1613
1638
1638
1621
1633
1619
1604
1601
1620
1699
1686
1681
1649
1708
1737
1662
1688
1709
1687
1678
1697
1688
1673
1657
1647
1681
1671
1652
1644
1584
1525
1462
1468
1372
1325
1389
1321
1271
1239
1208
1229
1286
1196
1328
1383
1383
1312
1399
1396
1442
1471
1572
1613
1652
1651
1673
1679
1694
1688
1717
1668
1652
1657
1655
1697
1664
1674
1691
1664
1658
1668
1661
1615
1609
1458
1359
1280
1196
1445
1684
1600
1554
1531
1535
1592
1412
1336
1344
1332
1077
1588
1507
1487
1436
1472
1511
1640
1631
1603
1698
1551
1450
1254
1549
1424
1467
1424
1575
1484
1351
1144
1156
1079
1634
1529
1484
1437
1398
1117
1168
1073
1148
1073
997
964
878
854
861
1164
1162
1141
1148
1126
1130
1121
1167
1153
925
1314
1071
1035
1055
1026
905
824
763
619
635
630
634
638
652
666
666
666
688
652
662
672
687
702
712
722
666
659
658
656
654
663
667
686
712
803
969
893
854
812
785
775
752
764
1022
964
926
866
856
878
935
888
850
840
926
1044
964
965
920
1023
1009
926
842
795
770
743
722
695
683
662
654
648
645
640
638
633
626
619
622
626
633
634
643
675
645
640
634
694
696
695
694
692
691
619
610
604
611
619
639
670
663
615
551
576
601
626
663
700
724
749
774
799
1044
1044
979
905
993
915
977
1006
977
970
793
793
671
698
632
660
688
716
744
772
799
827
855
883
859
830
867
904
941
978
1014
1051
1283
1333
1383
1301
1258
1304
1222
1206
1311
1277
1225
1170
1150
1178
1127
1019
1344
1284
1143
1098
1003
937
941
909
915
1072
1053
1091
1116
1220
1342
1305
1405
1254
1187
1182
1265
1347
1366
1207
1534
1409
1412
1396
1336
1312
1305
1296
1305
1290
1302
1243
1322
1321
1149
1138
1120
1163
1169
990
1411
1114
1355
1288
1265
1337
1386
1395
1240
1112
874
920
909
898
887
876
799
909
646
725
725
678
671
664
657
650
643
636
628
621
613
643
550
581
595
609
623
636
650
664
678
692
693
685
724
768
768
708
788
908
1027
1107
1187
1133
1242
1351
1363
1557
1454
1352
1376
1401
1324
1129
934
799
708
708
754
741
769
769
851
851
1003
948
1000
1052
1104
1156
1208
1259
1229
1229
1439
994
993
907
802
802
839
817
817
811
792
796
800
804
810
816
1236
1236
1420
1156
1408
1307
1155
1004
903
780
809
814
820
826
832
838
844
850
856
862
868
1032
1160
1241
1223
1205
1186
1159
1132
1114
1096
1078
1035
1097
1155
1213
1270
1328
1330
1063
1063
1333
1333
1333
1319
1266
1214
1162
1110
1063
1058
1038
1059
958
1022
1136
979
854
799
788
762
735
710
689
675
660
656
649
