# Supplementary material for: Effect of transportation and social isolation on facial expressions of healthy horses
Source: PLoS One. 2021 Jun 4;16(6):e0241532. doi: 10.1371/journal.pone.0241532 (PMC8177539; doi:10.1371/journal.pone.0241532)
Supplement: S1 File — (ZIP) [file pone.0241532.s002.zip › Horse 14/Baseline.hrm]

[Params]
Version=106
Monitor=38
SMode=000000000
Date=20190425
StartTime=13:06:08.0
Length=00:18:01.5
Interval=238
Upper1=0
Lower1=0
Upper2=0
Lower2=0
Upper3=200
Lower3=160
Timer1=00:00:00.0
Timer2=00:00:00.0
Timer3=00:00:00.0
ActiveLimit=0
MaxHR=230
RestHR=30
StartDelay=297
VO2max=10
Weight=0

[Note]

[IntTimes]
00:18:01.5	111	15	33	438
0	0	0	0	0	0
0	0	0	0	0
0	0	0	180	0	0
0	0	0	0	0	0

[IntNotes]
1	

[ExtraData]

[LapNames]
1	1	

[Summary-123]
1069	0	1069	0	0	0
230	0	0	30
0	0	0	0	0	0
230	0	0	30
0	0	0	0	0	0
230	0	0	30
0	581

[Summary-TH]
1069	0	1069	0	0	0
230	0	0	30
0	581

[HRZones]
230
207
184
161
138
0
0
0
0
0
0

[SwapTimes]

[HRData]
1484
1488
1462
1472
1477
1451
2876
1408
1396
1422
3999
252
1449
1452
1470
2967
2888
3999
1963
1466
1403
1411
1424
1384
1368
1350
1353
1340
1310
3999
3999
2221
3888
1323
1308
1323
1352
3999
3999
1151
2631
1337
1356
1374
1366
1375
1417
1394
1397
1399
1397
3999
3029
1438
1444
1433
1427
1447
1469
1446
1439
1461
3999
3999
3999
1302
2940
3999
431
1416
1458
1476
1463
1459
1476
1467
1493
2934
1434
2848
2614
1285
1314
2699
1413
1436
3999
294
3999
1819
1451
1481
3999
340
3001
1473
1484
3031
3999
415
1432
1431
1398
1392
3999
178
3999
3999
572
1429
1457
1467
2933
2931
1482
1514
1474
1486
1474
3999
3999
1106
1518
1528
3075
1523
3999
566
1538
1546
1577
3999
3999
3999
3999
3902
1424
1451
1408
1361
1336
1328
1342
1356
1372
1355
1359
1329
1358
562
778
2707
1384
1386
1397
1411
1422
1419
2878
2873
1455
1438
1454
1472
1473
1460
3999
467
1492
1471
2895
1454
1465
1400
1395
1383
1371
1389
3999
211
3999
291
3999
1824
1464
2918
1488
1506
1524
1520
1517
1530
1533
1569
1574
1565
1562
1552
1532
1525
1540
1517
1490
1511
1521
1548
1489
1471
1477
1507
1489
1458
1452
1451
1442
1429
1405
1398
1149
1045
1045
1065
1061
1109
1153
1186
1182
1152
1155
1157
3609
3999
3999
3939
3999
281
1463
1483
1500
3999
514
3999
646
3112
1558
1592
1579
1533
1536
1575
1592
3119
1559
1500
1525
1567
3063
1567
1558
3999
3895
1584
1615
3235
3234
1612
1645
1625
1621
1604
3999
886
1616
1588
1608
1595
1553
1505
1512
1511
1562
1532
1557
1550
1548
1575
1596
1612
1592
1602
1637
1638
1649
1604
1613
1578
1584
1603
1594
1631
3274
1640
1606
1595
1601
1597
1636
1643
1665
1657
3999
3999
285
1631
1607
1619
1650
1643
1572
1560
3999
475
1369
1335
1301
1272
1262
1234
1188
1196
3999
883
1186
1170
1178
1202
1262
1269
1312
1310
1335
1346
1343
1366
1380
3999
3088
1476
1470
1467
3006
3095
3999
3940
1602
3999
863
3999
3722
1533
1496
1534
1496
2994
1511
3999
544
3999
3999
3999
1785
1604
1621
1579
1581
1611
3232
3184
1595
3999
734
1592
1544
3052
1519
1474
1497
1484
3999
3999
3999
3999
2393
1518
1533
1546
1526
3999
3999
3999
1977
1538
3999
608
1548
1566
1552
1551
1545
1557
1554
3124
1562
1557
1562
1569
601
465
493
326
648
612
1608
3999
850
1610
1588
3999
2396
1585
1565
1571
1579
1608
1592
3999
3999
3999
3999
3710
821
3999
3999
3999
3999
3999
3999
3999
1739
1410
1381
1370
1370
1358
2729
2788
3999
332
1015
444
1449
1461
396
1133
3999
390
1493
1487
1431
3999
316
1397
3999
137
2792
3682
1806
1371
1345
1289
1227
1183
1194
2190
3999
3999
798
1245
1730
854
2531
1273
1289
1297
1301
1265
2523
1230
1099
1121
3752
1286
1290
1314
2631
1272
1257
1257
1271
1290
988
1541
1031
354
1110
1250
1269
725
566
479
806
1264
3840
3999
3849
1237
1288
2668
1305
1255
3999
2274
1226
1179
1111
1107
924
3999
303
974
3338
2447
2533
1963
3999
1091
921
938
933
832
713
679
2541
589
568
2610
482
475
469
462
458
452
454
456
455
453
459
462
466
471
476
483
493
501
514
522
529
534
552
562
569
577
