# Supplementary material for: Effect of transportation and social isolation on facial expressions of healthy horses
Source: PLoS One. 2021 Jun 4;16(6):e0241532. doi: 10.1371/journal.pone.0241532 (PMC8177539; doi:10.1371/journal.pone.0241532)
Supplement: S1 File — (ZIP) [file pone.0241532.s002.zip › Horse 14/Transportation.hrm]

[Params]
Version=106
Monitor=38
SMode=000000000
Date=20190425
StartTime=12:17:29.0
Length=00:18:16.0
Interval=238
Upper1=0
Lower1=0
Upper2=0
Lower2=0
Upper3=200
Lower3=160
Timer1=00:00:00.0
Timer2=00:00:00.0
Timer3=00:00:00.0
ActiveLimit=0
MaxHR=230
RestHR=30
StartDelay=512
VO2max=10
Weight=0

[Note]

[IntTimes]
00:18:16.0	62	15	42	269
0	0	0	0	0	0
0	0	0	0	0
0	0	0	210	0	0
0	0	0	0	0	0

[IntNotes]
1	

[ExtraData]

[LapNames]
1	1	

[Summary-123]
1085	0	1085	0	0	0
230	0	0	30
0	0	0	0	0	0
230	0	0	30
0	0	0	0	0	0
230	0	0	30
0	762

[Summary-TH]
1085	0	1085	0	0	0
230	0	0	30
0	762

[HRZones]
230
207
184
161
138
0
0
0
0
0
0

[SwapTimes]

[HRData]
979
949
937
955
980
984
1000
1021
1042
1039
1012
1015
1023
1050
1045
1040
999
959
943
947
988
982
1009
1002
994
991
1008
1025
1050
1064
1088
1100
2201
1035
919
868
859
858
854
887
884
894
886
903
895
1805
910
919
1862
941
929
2796
1888
3680
3526
3999
2241
888
892
902
923
1888
969
3021
2007
2071
2026
2833
952
1972
1016
3147
3999
3999
2179
1975
1019
3999
3999
1818
2033
1067
3365
1129
1155
1187
1211
2464
1253
1315
3999
2591
1343
1367
1371
3999
3999
3999
3999
3999
3999
3999
1386
1277
3921
2614
1300
3999
1399
1351
1340
1317
1325
1337
1320
1310
1299
1320
1310
1287
1288
1246
1223
1198
1196
1203
1175
1158
1170
1181
1217
1242
1268
1289
2638
1313
1347
1328
2613
3999
3999
3999
3999
3999
3999
392
3999
3999
2573
3999
630
2374
1182
3999
615
3473
1129
1146
1208
1207
1234
3999
3999
1695
1047
3999
3999
3999
1282
3999
813
3720
2039
3999
2259
924
829
2667
2990
2075
3999
1062
959
966
969
937
934
924
927
962
970
976
975
959
940
962
976
1024
1036
1058
1086
1119
1143
1145
1171
1089
1221
1186
1201
1245
1276
1285
1301
1302
1317
1328
1361
2707
1349
1310
1334
1356
1357
1377
1392
1406
1412
1422
1430
333
1049
1353
1376
1405
1435
1437
1447
1411
1387
1417
1401
2863
1443
1440
1481
1455
1454
1444
1437
1443
1456
1477
1484
1438
1428
1451
1437
1432
1442
1417
1336
1267
2470
1240
1188
1134
2124
3609
2397
783
1514
753
748
2224
2220
730
743
744
755
774
2473
842
795
1547
779
805
854
3999
1295
3999
3999
2916
1066
1056
1094
1134
1141
1165
1171
1203
1210
1203
1213
1214
846
354
1185
1218
1214
1252
1246
1257
1247
1294
1304
1295
1309
1336
1291
1326
1361
1396
1386
1395
1317
1335
1347
1333
1326
1323
1310
1261
1301
1334
1328
1332
1355
1378
1379
1364
1342
1325
1311
1320
1298
1245
1252
1289
1329
1344
1333
1299
1311
1297
1256
1240
1240
1254
1231
1189
1155
3999
1389
1003
3999
3598
1820
1876
1994
984
3999
2667
3999
1624
3999
3999
3999
3999
3999
692
1265
1283
1181
1093
1055
1140
1175
1221
1253
1279
1306
1321
1275
1289
1281
1293
1290
1312
1349
1319
1307
1296
1304
1304
1326
2662
1278
1229
1243
1255
1265
1217
1211
1223
1251
2531
1240
3999
3999
3999
3999
3999
3999
2592
3999
3999
223
3999
1476
1074
3999
3999
2650
1167
1189
1210
1242
1251
1265
1255
1244
1252
1268
1302
1281
1301
1302
1285
1276
1314
1331
1305
1289
1240
1242
1259
1220
1204
1186
1180
2337
1126
1120
1137
1114
1117
1136
1169
1209
1286
1321
1330
1350
1323
1312
1309
1315
1320
1314
1299
1294
1287
1263
1255
1266
1284
1260
1221
1215
1236
1245
1228
1198
1150
1070
1028
975
940
918
895
864
834
830
838
839
860
856
858
875
890
898
875
893
915
960
972
999
992
994
1036
1080
1069
1101
1086
1116
1158
1180
1196
1190
1182
1182
1198
1202
1162
1103
1075
1086
1107
1104
1081
1017
998
1000
1014
1027
1007
979
914
857
830
831
806
784
770
746
717
698
689
689
700
712
753
803
853
924
967
993
1003
1020
1032
2131
1081
1093
1111
1104
1124
1127
1105
1088
1079
2169
1069
1063
1067
1074
1053
1040
1023
2021
1001
966
944
927
877
837
813
775
755
731
713
687
670
657
647
637
627
611
594
587
578
570
565
562
566
566
574
579
601
621
658
676
676
636
607
604
607
612
619
631
628
633
646
646
650
663
675
1376
711
731
751
770
795
829
831
790
778
777
781
737
726
722
728
729
730
725
721
729
729
737
737
741
727
710
709
719
731
741
725
720
723
737
774
788
809
817
854
893
903
922
951
983
987
965
967
953
955
965
889
923
983
1020
1014
1030
1026
1040
1062
1059
1020
981
991
996
1014
1031
1030
1048
1049
1027
1088
1109
1041
1027
980
949
904
438
457
2728
3999
3999
270
3999
3999
3999
3999
3999
3114
999
1012
1011
1021
1022
1006
989
979
988
2872
869
834
866
896
1792
914
1849
937
938
935
936
933
931
933
934
937
922
931
941
942
1927
966
965
987
996
998
1002
