# Supplementary material for: Effect of transportation and social isolation on facial expressions of healthy horses
Source: PLoS One. 2021 Jun 4;16(6):e0241532. doi: 10.1371/journal.pone.0241532 (PMC8177539; doi:10.1371/journal.pone.0241532)
Supplement: S1 File — (ZIP) [file pone.0241532.s002.zip › Horse 15/Baseline.hrm]

[Params]
Version=106
Monitor=38
SMode=000000000
Date=20190425
StartTime=11:42:26.0
Length=00:21:15.9
Interval=238
Upper1=0
Lower1=0
Upper2=0
Lower2=0
Upper3=200
Lower3=160
Timer1=00:00:00.0
Timer2=00:00:00.0
Timer3=00:00:00.0
ActiveLimit=0
MaxHR=230
RestHR=30
StartDelay=45
VO2max=10
Weight=0

[Note]

[IntTimes]
00:21:19.1	59	22	60	150
0	0	0	0	0	0
0	0	0	0	0
0	0	0	170	0	0
0	0	0	0	0	0

[IntNotes]
1	

[ExtraData]

[LapNames]
1	1	

[Summary-123]
1079	0	1079	0	0	0
230	0	0	30
0	0	0	0	0	0
230	0	0	30
0	0	0	0	0	0
230	0	0	30
0	992

[Summary-TH]
1079	0	0	0	1074	5
230	200	160	30
0	992

[HRZones]
230
207
184
161
138
0
0
0
0
0
0

[SwapTimes]

[HRData]
603
619
623
621
606
591
586
592
600
604
595
587
572
564
559
559
554
554
550
548
548
549
549
548
543
545
536
543
524
524
515
514
513
511
511
504
491
483
479
468
467
463
454
446
443
439
438
435
436
431
426
417
416
416
419
410
410
409
419
420
423
426
431
431
440
438
438
444
449
446
457
460
464
454
441
440
429
440
433
437
432
434
432
434
434
437
440
440
440
440
437
436
433
436
438
433
439
437
437
434
437
436
437
438
442
437
438
439
443
443
446
449
456
452
453
455
457
459
461
461
465
464
463
460
459
456
455
450
440
442
436
433
433
430
427
417
408
401
410
414
416
416
410
406
404
402
401
401
399
399
400
401
403
411
414
420
428
439
449
473
496
516
521
530
551
562
596
529
547
565
583
600
675
629
608
610
601
610
619
633
805
804
724
722
720
795
701
663
642
629
733
602
654
732
810
862
923
1122
1122
1422
1421
1458
1100
1099
1598
1076
1076
736
757
758
760
762
764
766
768
751
757
771
832
850
908
965
1003
858
843
895
875
876
878
901
790
756
759
841
840
852
1000
991
1000
1008
1073
1073
892
883
951
1165
1047
1191
1017
943
1000
991
1000
1008
952
952
953
999
950
961
972
983
999
1015
1026
1036
1047
1321
1333
1345
1364
1333
1302
1057
1003
948
1168
1047
1017
1300
1299
1241
1184
1214
1338
1326
1198
1198
1279
1357
1193
1192
1273
1333
1393
1526
1439
1526
1613
1575
1574
1336
1336
1480
1479
1059
1028
1039
1024
1051
1104
1134
1120
1187
1046
1215
1214
1524
1374
1273
1354
1392
1391
1428
1368
1414
1426
1443
1311
1333
1355
2000
1999
1606
1685
1662
1639
1605
1571
1548
1525
2000
1999
1788
1445
1359
1453
1460
1432
1431
1445
1445
1379
1433
1421
1425
1422
1498
1477
1476
1387
1386
1422
1479
1514
1513
1482
1499
1504
1405
1469
1468
1334
1333
1332
1436
1400
1410
1420
1435
1450
1460
1470
1319
1309
1299
1439
1422
1437
1380
1339
1333
1327
1580
1580
1344
1354
1308
1333
1358
1395
1429
1364
1237
1333
1429
1620
1429
1411
1297
1406
1432
1349
1367
1507
1457
1359
1358
1391
1413
1344
1333
1322
1392
1374
1363
1303
1333
1363
1819
1818
1521
1513
1525
1533
1525
1539
1511
1560
1547
1542
1539
1558
1571
1570
1569
1576
1575
1550
1574
1567
1559
1549
1539
1532
1525
1508
1507
1495
1437
1407
1389
1371
1336
1333
1330
1328
1333
1338
1354
1346
1351
1330
1352
1404
1330
1385
1424
1491
1447
1353
1333
1313
1354
1360
1193
1177
1189
1199
1201
1295
1356
1273
1190
1350
1349
1344
1328
1333
1338
1512
1511
1371
1483
1497
1458
1396
1486
1333
1333
1333
1310
1333
1356
1314
1262
1314
1365
1485
1477
1421
1475
1516
1541
1562
1578
1562
1573
1550
1526
1503
1480
1442
1342
1269
1284
1382
1412
1348
1444
1435
1445
1487
1424
1531
1531
1547
1514
1442
1605
1588
1614
1585
1556
1497
1451
1496
1493
1463
1444
1408
1338
1333
1328
1364
1389
1258
1246
1235
1201
1168
1143
1082
1092
1102
1316
1333
1350
1346
1333
1320
1203
1185
1168
1271
1206
1115
1223
1292
1297
1333
1369
1287
1333
1379
1498
1276
1375
1276
1176
1326
1203
1251
1272
1277
1265
1298
1298
1323
1341
1366
1339
1355
1458
1430
1332
1333
1334
1323
1333
1343
1294
1307
1320
1308
1333
1358
1424
1423
1445
1460
1428
1516
1558
1480
1517
1602
1537
1543
1485
1484
1548
1528
1535
1547
1559
1567
1596
1598
1600
1601
1603
1579
1429
1367
1330
1357
1482
1382
1482
1582
1671
1651
1631
1610
1590
1621
1576
1530
1485
1440
1351
1175
1209
1245
1164
1304
1333
1362
1366
1366
1313
1333
1353
1310
1321
1332
1343
1354
1365
1375
1386
1397
1408
1419
1430
1441
1497
1437
1431
1421
1531
1344
1333
1322
1333
1333
1333
1334
1333
1332
1334
1333
1332
1329
1327
1325
1323
1321
1319
1316
1313
1418
1393
1392
1324
1324
1267
1225
1224
1145
1088
1106
1074
1057
1040
1094
1173
1252
1280
1224
1157
1253
1271
1270
1263
1309
1308
1241
1141
1245
1294
1290
1257
1307
1341
1203
1062
1042
1016
1006
1021
1039
1004
998
980
960
959
937
925
923
912
969
1026
1146
1145
1203
1187
1136
1135
1173
1293
1312
1292
1259
1256
1255
1227
1343
1407
1328
1333
1338
1398
1420
1397
1392
1474
1470
1168
1333
1498
1866
1439
1423
1439
1333
1227
1302
1302
783
816
808
800
792
783
666
665
722
718
714
703
694
686
683
679
680
676
672
667
663
656
667
667
680
688
697
725
741
774
822
860
865
850
833
833
892
947
934
922
849
861
871
876
874
873
872
871
870
869
868
867
866
865
883
902
901
835
815
819
825
830
820
822
810
814
858
883
903
880
880
859
783
817
783
749
768
772
772
752
742
734
726
709
709
709
713
719
716
710
1098
1097
1220
1220
2521
2740
2000
1999
1145
1144
1255
928
934
933
917
900
914
907
900
927
963
895
857
824
798
791
796
987
943
1816
1816
2014
1893
1528
1527
1936
1555
1554
1529
1529
1461
1321
1181
1106
1052
1052
1138
1138
1229
1213
1161
1114
1114
1137
1021
935
893
896
934
919
1000
1007
1000
992
1000
1019
1000
980
838
819
800
781
761
866
850
865
881
810
754
753
709
690
669
668
651
640
624
612
597
584
573
567
560
554
550
548
551
557
548
556
565
575
585
590
608
677
626
676
727
745
725
731
754
818
858
880
840
811
782
794
786
783
790
883
816
808
800
792
783
759
764
769
774
778
807
772
781
822
804
813
789
766
743
720
697
695
688
689
680
681
676
674
676
665
657
648
635
616
604
599
588
581
573
568
563
556
552
551
550
550
550
551
549
551
549
553
556
556
497
532
567
602
637
671
706
741
776
811
846
905
830
792
776
789
1000
943
1000
1056
869
974
940
841
799
798
764
796
829
891
906
923
933
841
818
800
782
785
753
741
730
733
722
707
697
689
687
690
677
665
648
643
643
633
633
628
619
618
607
604
602
596
595
585
573
563
564
564
563
556
544
537
529
525
524
525
525
524
524
520
515
514
514
512
514
517
516
517
519
521
525
529
541
552
560
572
578
581
587
598
608
618
644
659
651
630
630
608
604
612
603
594
594
586
572
562
553
555
555
557
554
556
572
572
571
571
571
571
571
590
589
552
536
535
526
525
524
522
520
515
512
513
513
520
521
525
523
519
520
519
520
517
519
521
528
533
537
542
542
552
557
564
574
581
589
593
592
575
556
549
555
562
562
571
574
580
594
601
618
633
649
665
683
715
744
557
717
877
1037
1197
1484
1483
1586
1533
1533
1533
1533
1533
1533
1533
1533
1533
1532
1532
1532
1532
