# Supplementary material for: Effect of transportation and social isolation on facial expressions of healthy horses
Source: PLoS One. 2021 Jun 4;16(6):e0241532. doi: 10.1371/journal.pone.0241532 (PMC8177539; doi:10.1371/journal.pone.0241532)
Supplement: S1 File — (ZIP) [file pone.0241532.s002.zip › Horse 15/Transportation.hrm]

[Params]
Version=106
Monitor=38
SMode=000000000
Date=20190425
StartTime=11:18:31.0
Length=00:22:40.4
Interval=238
Upper1=0
Lower1=0
Upper2=0
Lower2=0
Upper3=200
Lower3=160
Timer1=00:00:00.0
Timer2=00:00:00.0
Timer3=00:00:00.0
ActiveLimit=0
MaxHR=230
RestHR=30
StartDelay=666
VO2max=10
Weight=0

[Note]

[IntTimes]
00:22:29.8	89	33	68	176
0	0	0	0	0	0
0	0	0	0	0
0	0	0	190	0	0
0	0	0	0	0	0
00:22:35.8	0	69	79	102
0	0	0	0	0	0
0	0	0	0	0
0	0	0	190	0	0
0	0	0	0	0	0

[IntNotes]
1	
2	

[ExtraData]

[LapNames]
1	1	
2	1	

[Summary-123]
1360	0	1360	0	0	0
230	0	0	30
0	0	0	0	0	0
230	0	0	30
0	0	0	0	0	0
230	0	0	30
0	1554

[Summary-TH]
1359	0	0	1	1358	0
230	200	160	30
0	1554

[HRZones]
230
207
184
161
138
0
0
0
0
0
0

[SwapTimes]

[HRData]
1563
1476
1459
1479
1655
1575
1495
1415
1335
1255
1175
836
817
799
781
763
745
727
578
568
574
580
586
592
598
604
609
615
578
600
596
592
588
584
578
571
567
563
559
555
560
640
567
639
712
750
741
731
805
688
623
612
601
668
661
655
555
577
555
532
500
505
503
499
496
494
512
562
572
581
544
549
536
538
540
542
544
546
549
551
553
555
557
559
561
570
573
575
578
581
584
587
590
593
596
599
602
605
604
589
581
608
602
596
590
581
572
565
559
553
484
509
498
483
468
458
447
446
486
481
476
470
465
410
444
447
507
474
506
539
539
543
489
507
564
620
681
699
737
831
787
764
770
775
803
875
795
858
844
831
883
744
744
731
711
691
671
650
637
689
689
729
729
741
726
763
800
837
873
921
909
811
908
814
782
750
718
685
664
663
702
747
737
760
805
797
810
836
836
899
949
949
927
937
1023
1007
1088
1079
1037
1071
1129
1114
1039
1144
1039
934
805
849
849
867
952
900
952
1003
1008
994
999
1005
1011
1017
958
1072
1045
1072
1099
931
931
1054
1054
1217
1347
1101
1493
1242
1180
1181
1387
1410
1709
1462
1478
1461
1443
1812
1812
1394
1393
1492
1473
1431
1432
1443
1437
1294
1668
1432
1455
1401
1353
1263
1142
1127
1194
1149
1093
1129
1049
1051
1147
1092
1226
1031
1031
1043
1015
1027
1057
1080
1089
1164
1184
1151
1238
1306
1336
1379
1325
1256
1387
1419
1352
1423
1430
1464
1473
1412
1337
1343
1097
1412
1579
1473
1255
1711
1521
1516
1523
1497
1440
1383
1468
1415
1398
1353
937
1081
1081
905
957
957
1384
1408
1489
1392
1353
1332
1252
1117
1117
1062
1054
1037
1013
986
1067
857
834
772
885
825
831
838
814
758
703
648
593
557
586
512
533
532
579
554
578
603
601
624
691
691
628
635
641
648
655
662
669
475
569
475
381
454
455
454
417
480
480
469
417
438
468
499
520
590
592
571
551
524
408
449
489
530
571
612
653
694
735
848
873
884
898
817
974
926
862
800
754
753
733
733
725
735
728
712
712
704
711
721
736
753
689
690
729
678
568
612
677
743
787
945
943
987
1022
1016
1058
1065
1022
981
949
1024
1108
1098
1041
1090
1099
1159
1198
1230
1208
1251
1309
1309
1352
1343
1251
1480
1403
1437
1431
1456
1474
1487
1479
1504
1510
1475
1460
1485
1512
1476
1548
1537
1520
1532
1547
1218
1198
1198
1231
1231
1065
1113
1161
1208
1256
1310
1168
1309
1450
1602
1567
1597
1592
1572
1560
1582
1585
1561
1578
1577
1537
1618
1587
1562
1562
1466
1577
1477
1445
1493
1493
1428
1358
1296
1233
1245
1179
1149
1101
1081
1063
999
994
981
939
929
906
876
843
802
783
750
722
693
677
656
634
628
616
605
602
598
600
591
592
599
604
609
601
608
604
601
601
595
595
514
544
543
572
570
532
593
542
529
538
529
520
516
513
508
508
508
508
511
513
528
541
528
556
569
580
600
627
661
677
702
730
759
811
864
877
839
828
836
885
1006
1009
960
974
1033
1081
1111
1146
1126
1151
1217
1247
1284
1271
1235
1306
1312
1328
1403
1389
1406
1402
1434
1454
1435
1421
1386
1401
1388
1400
1354
1403
1518
1485
1481
1461
1564
1570
1540
1523
1539
1521
1472
1460
1427
1338
1282
1139
1118
1236
1405
1411
1331
1234
1233
1438
1430
1298
1148
1070
1218
1056
1055
942
933
936
896
856
876
851
846
846
830
816
813
828
868
854
861
861
872
888
1000
969
1000
1030
955
957
959
1036
1206
1268
1259
1248
1247
1295
1291
1309
1330
1348
1334
1282
1393
1457
1397
1377
1375
1457
1391
1333
1275
1340
1275
1354
1183
1053
999
934
924
951
979
978
963
995
1017
1029
995
987
964
941
938
930
939
938
994
1014
1001
982
985
991
1035
1046
1000
990
1000
1009
1075
1075
1435
1123
1050
1110
1055
1016
952
1017
977
940
907
885
862
840
817
812
815
835
905
946
996
1048
1013
1002
1065
1048
1032
1054
1031
1008
985
962
939
916
893
870
847
823
800
777
675
674
657
667
697
685
666
648
636
612
569
562
558
556
556
544
548
555
562
567
584
608
616
667
665
666
666
667
668
615
495
614
734
535
634
734
834
934
1136
1288
1440
1431
1547
1263
1263
1255
1135
1014
879
1002
965
968
1067
869
905
939
931
979
1060
1080
1080
1034
966
966
1010
1199
1264
1263
1461
1641
1295
1261
1333
1405
1502
1453
1480
1475
1470
1465
1460
1453
1446
1441
1436
1431
1425
1338
1333
1328
1488
1487
1516
1286
1286
1453
1452
1255
1442
1403
1403
1417
1445
1479
1444
1457
1507
1480
1490
1521
1501
1531
1515
1462
1387
1458
1458
1357
1149
1499
1367
1181
1107
1038
1045
1052
1059
1066
902
902
1014
1013
1103
1166
1178
1064
944
943
1227
929
878
899
891
891
657
691
690
647
612
577
542
507
482
486
489
493
497
501
505
509
513
517
521
525
529
533
537
437
444
441
437
432
429
509
516
523
530
537
544
551
485
455
466
477
488
498
509
520
531
542
553
564
575
586
798
816
834
657
869
880
880
923
951
899
920
950
981
1002
1061
1060
945
945
1120
882
939
971
1002
982
1037
1274
1333
1392
1244
1048
1048
1276
1275
1147
1147
970
1017
1064
1110
1157
1349
1329
1132
1496
1495
1279
1203
1178
1152
1127
1102
1077
1052
1027
1002
739
871
739
607
692
648
645
643
580
568
557
546
535
524
513
565
552
567
586
604
623
642
646
675
605
611
613
615
617
619
621
622
624
626
627
613
626
623
620
617
613
609
605
602
599
614
614
572
571
570
569
568
567
566
565
564
563
562
561
559
558
559
575
572
569
566
563
559
555
551
548
545
542
424
420
411
413
415
417
420
423
425
427
429
440
422
422
419
461
461
434
444
441
438
434
430
426
423
433
428
420
341
353
365
377
389
401
419
437
449
461
473
485
497
468
468
461
425
460
496
517
552
587
621
656
672
748
694
693
813
812
811
810
808
807
806
805
804
803
802
801
800
991
1004
991
978
869
868
951
924
897
870
843
816
788
657
620
613
660
659
600
627
654
681
708
734
761
788
815
885
795
821
846
872
898
761
821
797
761
725
700
760
873
872
889
889
1215
1165
1200
1289
1218
1170
1118
1091
1120
1077
1081
1082
1070
993
983
938
915
912
915
894
912
941
931
910
930
905
956
1020
996
857
856
856
856
856
856
723
945
998
1024
1114
1106
1047
992
945
912
883
861
831
757
706
750
751
743
732
711
699
693
603
657
655
653
650
648
587
531
530
529
531
519
531
542
559
630
611
629
648
616
604
604
589
615
603
562
607
607
667
667
659
683
701
715
745
772
771
780
791
799
836
869
833
819
839
838
917
926
929
928
948
973
956
964
950
949
918
902
947
946
873
893
834
806
781
765
749
729
725
722
723
715
718
716
701
701
709
699
700
697
698
653
742
700
707
721
757
757
785
798
798
852
825
865
965
860
1067
999
1035
1062
1127
1125
1132
1111
1138
1202
1059
960
882
959
1037
1232
1269
1268
1357
1321
1304
1240
1346
1298
1364
1052
1197
1373
1382
1271
1487
1347
1265
1181
1061
1008
957
916
847
832
812
789
747
717
689
680
664
650
638
619
606
595
585
574
569
567
562
556
552
543
533
526
526
523
521
527
522
526
527
522
521
521
521
521
520
527
527
534
530
529
530
527
533
525
528
525
523
524
529
528
532
528
527
529
530
529
530
532
534
536
534
541
547
555
562
561
567
573
578
578
584
590
601
599
598
603
603
613
638
657
657
662
580
628
654
651
655
655
666
678
694
748
747
825
808
787
771
798
881
886
891
895
897
842
856
903
952
928
887
859
858
884
870
887
865
865
826
818
800
771
751
712
689
587
634
634
504
504
504
504
504
504
504
504
504
503
503
503
503
503
503
503
503
503
503
364
364
364
364
364
364
363
363
363
363
363
