# Supplementary material for: Effect of transportation and social isolation on facial expressions of healthy horses
Source: PLoS One. 2021 Jun 4;16(6):e0241532. doi: 10.1371/journal.pone.0241532 (PMC8177539; doi:10.1371/journal.pone.0241532)
Supplement: S1 File — (ZIP) [file pone.0241532.s002.zip › Horse 16/Baseline.hrm]

[Params]
Version=106
Monitor=38
SMode=000000000
Date=20190425
StartTime=10:15:39.0
Length=00:27:36.3
Interval=238
Upper1=0
Lower1=0
Upper2=0
Lower2=0
Upper3=200
Lower3=160
Timer1=00:00:00.0
Timer2=00:00:00.0
Timer3=00:00:00.0
ActiveLimit=0
MaxHR=230
RestHR=30
StartDelay=829
VO2max=10
Weight=0

[Note]

[IntTimes]
00:27:36.3	0	15	51	146
0	0	0	0	0	0
0	0	0	0	0
0	0	0	140	0	0
0	0	0	0	0	0

[IntNotes]
1	

[ExtraData]

[LapNames]
1	1	

[Summary-123]
1644	0	1644	0	0	0
230	0	0	30
0	0	0	0	0	0
230	0	0	30
0	0	0	0	0	0
230	0	0	30
0	1392

[Summary-TH]
1644	0	1644	0	0	0
230	0	0	30
0	1392

[HRZones]
230
207
184
161
138
0
0
0
0
0
0

[SwapTimes]

[HRData]
870
865
850
799
780
772
781
788
791
800
796
801
806
794
797
811
818
844
857
863
866
873
884
891
889
876
860
856
860
851
843
831
826
814
806
805
795
787
817
826
834
843
840
840
864
901
902
921
922
941
951
973
995
1044
1040
1064
1067
1064
1085
1078
1101
1115
1112
1116
1069
1090
1136
1175
1181
1186
1185
1165
1179
1183
1183
1127
1093
1019
1007
1023
1019
1012
1016
1016
1042
1027
1024
1006
1022
1060
1079
1066
1054
1033
1068
1085
1088
1090
1114
1141
1163
1110
1077
1107
1109
1079
1052
1016
974
943
935
895
859
838
814
797
796
807
807
827
851
880
920
951
955
988
1024
1035
1029
998
1011
1025
999
974
961
940
943
946
967
967
991
1004
1015
1033
1067
1089
1084
1069
1064
994
991
1017
1032
1028
1008
975
954
951
920
898
889
885
882
865
866
882
897
933
951
968
1009
1042
1102
1102
1164
1143
1146
1154
1166
1178
1187
1192
1200
1200
1188
1163
1152
1173
1188
1192
1196
1207
1210
1222
1216
1211
1225
1250
1250
1256
1246
1247
1244
1231
1192
1196
1159
1200
1213
1229
1231
1220
1246
1239
1270
1262
1232
1157
1110
1055
986
939
926
906
890
860
853
837
830
808
817
800
774
768
776
775
780
803
820
851
878
901
922
956
947
965
976
1004
1044
1060
1075
1104
1114
1147
1159
1190
1214
1222
1221
1216
1251
1260
1303
1301
1330
1349
1319
1280
1257
1265
1281
1307
1318
1315
1342
1337
1344
1361
1342
1335
1325
1303
1293
1293
1313
1325
1321
1312
1342
1368
1357
1364
1384
1372
1355
1348
1334
1328
1310
1317
1328
1344
1353
1312
1333
1346
1382
1387
1385
1397
1413
1428
1430
1425
1416
1426
1435
1437
1428
1427
1447
1451
1445
1459
1437
1457
1409
1403
1334
1340
1347
1396
1416
1434
1379
1313
1319
1313
1312
1356
1380
1384
1363
1400
1430
1420
1461
1469
1500
1493
1513
1520
1524
1512
1521
1547
1547
1545
1580
1541
1555
1546
1571
1567
1555
1530
1527
1523
1521
1518
1493
1485
1497
1489
1468
1476
1436
1333
1327
1402
1398
1390
1408
1388
1391
1405
1440
1430
1434
1443
1446
1437
1442
1471
1479
1493
1499
1516
1531
1539
1567
1557
1568
1571
1576
1586
1608
1587
1593
1602
1604
1569
1584
1567
1573
1588
1595
1573
1568
1591
1590
1600
1586
1587
1583
1561
1567
1587
1545
1564
1554
1511
1493
1464
1436
1423
1360
1274
1228
1194
1210
1204
1228
1208
1234
1236
1250
1218
1259
1273
1278
1298
1301
1298
1296
1296
1288
1290
1311
1306
1251
1185
1161
1133
1146
1189
1218
1243
1271
1316
1298
1310
1325
1361
1358
1364
1384
1379
1384
1410
1423
1443
1441
1450
1476
1454
1470
1475
1476
1425
1414
1383
1387
1318
1237
1184
1146
1135
1182
1197
1223
1256
1260
1271
1273
1292
1309
1297
1326
1358
1379
1406
1413
1414
1408
1403
1387
1357
1336
1351
1370
1371
1430
1423
1437
1422
1396
412
930
1346
1344
1379
1396
1435
1435
1439
1440
1418
1353
1247
1202
1157
1142
1138
1036
1016
1036
1095
1151
1232
1294
1305
1353
1337
1342
1371
1364
1379
1394
1383
1428
1438
1420
1424
1421
1403
1401
1374
1331
1292
1252
1215
1249
1289
1355
1370
1379
1369
1369
1362
1347
1340
1314
1199
1181
1210
1206
1230
1196
1229
1185
1187
1153
1138
1103
1102
1175
1207
1310
1317
1326
1297
1288
1296
1294
1334
1327
1324
1347
1373
1363
1354
1356
1358
1321
1253
1213
1250
1271
1266
1244
1228
1231
1228
1269
1298
1303
1291
1305
1318
1303
1276
1173
1108
1113
1075
1060
1052
1044
1074
1105
1146
1161
1131
1207
1225
1217
1234
1247
1245
1246
1262
1264
1269
1280
1273
1290
1301
1275
1273
1266
1276
1277
1245
1198
1247
1273
1305
1305
1319
1339
1371
1381
1372
1370
1332
1310
1286
1206
1152
1154
1136
1101
1100
1108
1126
1129
1126
1092
1082
1077
1085
1148
1184
1230
1289
1301
1304
1336
1341
1372
1399
1401
1380
1405
1391
1324
1301
1273
1255
1259
1189
1203
1147
1116
1104
1106
1093
1112
1128
1143
1165
1170
1134
1146
1174
1233
1266
1289
1265
1290
1288
1300
1305
1307
1306
1336
1357
1359
1369
1363
1369
1349
1361
1393
1380
1377
1369
1388
1390
1425
1441
1448
1454
1483
1488
1484
1490
1507
1469
1482
1448
1433
1469
1442
1441
1437
1423
1422
1437
1412
1409
1399
1387
1330
1292
1230
1212
1209
1144
1139
1134
1187
1228
1213
1260
1286
1311
1348
1337
1339
1376
1379
1424
1433
1440
1389
1363
1293
1247
1193
1202
1153
1152
1159
1217
1304
1338
1378
1373
1360
1367
1405
1445
1436
1468
1466
1473
1485
1513
1547
1505
1562
1557
1543
1550
1561
1576
1548
1562
1582
1559
1568
1578
1569
1569
1567
1590
1559
1534
1478
1473
1434
1254
1196
1159
1110
1096
1090
1106
1143
1196
1268
1309
1313
1330
1360
1341
1334
1361
1400
1403
1425
1438
1459
1389
1393
1366
1379
1392
1404
1439
1464
1469
1490
1495
1468
1487
1481
1462
1441
1470
1472
1467
1487
1488
1472
1521
1495
1513
1511
1517
1527
1560
1550
1561
1569
1549
1538
1536
1528
1507
1495
1474
1444
1445
1449
1440
1449
1437
1443
1432
1424
1420
1414
1393
1380
1385
1368
1330
1325
1317
1293
1301
1308
1289
1266
1304
1336
1337
1350
1359
1379
1365
1384
1410
1403
1404
1416
1407
1403
1379
1368
1344
1252
1241
1234
1189
1135
1141
1127
1075
1062
1038
1020
1021
1020
1003
975
981
982
986
952
951
983
979
1006
1015
1023
1031
1060
1099
1108
1116
1152
1192
1163
1168
1123
1121
1064
1024
1029
1053
1030
1059
1080
1104
1133
1106
1166
1167
1219
1171
1160
1151
1153
1160
1172
1161
1138
1103
1095
1056
1030
997
979
946
915
902
873
849
843
852
817
801
801
814
846
852
822
811
803
829
838
827
830
832
840
834
816
807
783
795
831
837
829
826
849
837
839
824
807
816
858
925
952
971
1052
1077
1127
1108
1141
1160
1200
1217
1238
1249
1262
1272
1287
1299
1299
1301
1317
1301
1308
1318
1309
1303
1291
1269
1249
1233
1212
1136
1127
1100
1050
1032
995
964
973
952
944
937
925
922
904
890
891
896
873
856
823
834
928
971
966
993
1038
1024
1071
1125
1150
1102
1095
1092
1067
1062
1040
1033
1039
1070
1096
1129
1126
1148
1154
1193
1208
1182
1190
1195
1213
1224
1227
1234
1233
1226
1201
1197
1200
1214
1238
1242
1222
1218
1221
1216
1213
1228
1231
1244
1268
1256
1271
1275
1271
1250
1224
1191
1249
1225
1187
1162
1218
1212
1185
1175
1136
1116
1066
1034
996
956
947
1009
1043
1083
1105
1084
1074
1050
1072
1022
992
972
958
926
890
865
863
865
868
865
856
867
837
841
859
961
1010
981
998
1018
1051
1071
1047
1097
1091
1121
1106
1112
1113
1093
1103
1106
1114
1105
1096
1028
1003
965
949
937
930
902
865
879
888
892
908
925
962
951
972
997
1040
1031
1069
1103
1107
1154
1162
1203
1184
1174
1173
1186
1190
1193
1203
1186
1157
1096
1041
1030
984
966
956
950
922
900
882
868
890
900
920
928
954
1008
1022
1031
1058
1085
1068
1095
1090
1077
1023
999
975
950
926
895
832
791
771
765
748
732
729
724
717
710
698
692
679
662
648
644
636
621
613
598
580
569
560
551
541
535
529
526
524
522
523
524
532
543
550
558
566
584
598
606
652
709
724
713
688
670
657
657
664
683
701
763
821
925
905
898
937
896
895
882
846
834
861
887
876
866
859
853
812
794
777
776
759
753
742
737
731
732
729
724
713
2770
676
2017
658
657
658
665
660
654
650
654
656
660
675
689
718
741
762
789
793
803
845
833
834
883
896
917
3999
1156
3999
3852
3999
3999
3999
3999
3999
