# Supplementary material for: Effect of transportation and social isolation on facial expressions of healthy horses
Source: PLoS One. 2021 Jun 4;16(6):e0241532. doi: 10.1371/journal.pone.0241532 (PMC8177539; doi:10.1371/journal.pone.0241532)
Supplement: S1 File — (ZIP) [file pone.0241532.s002.zip › Horse 16/Transportation.hrm]

[Params]
Version=106
Monitor=38
SMode=000000000
Date=20190425
StartTime=10:43:51.0
Length=00:18:41.5
Interval=238
Upper1=0
Lower1=0
Upper2=0
Lower2=0
Upper3=200
Lower3=160
Timer1=00:00:00.0
Timer2=00:00:00.0
Timer3=00:00:00.0
ActiveLimit=0
MaxHR=230
RestHR=30
StartDelay=238
VO2max=10
Weight=0

[Note]

[IntTimes]
00:18:45.0	95	33	62	120
0	0	0	0	0	0
0	0	0	0	0
0	0	0	190	0	0
0	0	0	0	0	0

[IntNotes]
1	

[ExtraData]

[LapNames]
1	1	

[Summary-123]
1072	0	1072	0	0	0
230	0	0	30
0	0	0	0	0	0
230	0	0	30
0	0	0	0	0	0
230	0	0	30
0	1095

[Summary-TH]
1072	0	0	0	1072	0
230	200	160	30
0	1095

[HRZones]
230
207
184
161
138
0
0
0
0
0
0

[SwapTimes]

[HRData]
1452
1382
1333
1284
1609
1524
1333
1142
1025
1273
1333
1393
1262
1262
1333
1404
1450
1367
1283
1115
1115
1087
1086
733
742
751
740
731
758
784
796
823
907
894
884
850
820
828
866
866
832
799
763
769
758
758
785
771
762
771
761
782
790
806
802
788
766
744
742
729
716
691
678
664
652
649
638
637
635
648
652
664
689
688
727
748
785
802
788
766
751
742
738
765
814
891
877
867
838
806
821
799
805
814
818
809
801
814
814
812
786
801
767
779
824
890
893
882
855
854
851
849
846
825
808
787
777
782
770
767
773
772
774
790
790
794
836
836
843
837
858
866
874
895
894
907
921
918
920
923
914
935
931
915
914
930
930
931
897
905
914
923
932
941
950
992
988
1051
1074
1064
1054
1016
1043
1073
1073
1076
1075
1119
1070
1084
1098
1119
1139
1153
1167
1188
1185
1156
1156
1156
1199
1182
1193
1192
1185
1175
1144
1131
1121
1116
1090
1143
1155
1180
1151
1100
1072
1036
1053
1013
1030
1015
1025
968
944
1046
1077
1197
1179
1177
1146
1104
1133
1203
1183
1203
1240
1301
1334
1367
1369
1391
1396
1393
1394
1394
1389
1387
1353
1355
1367
1365
1371
1368
1375
1412
1391
1406
1422
1435
1438
1431
1437
1410
1412
1336
1390
1377
1420
1378
1381
1420
1425
1435
1444
1463
1450
1456
1474
1467
1474
1466
1458
1448
1440
1417
1424
1434
1444
1424
1440
1409
1395
1380
1396
1360
1342
1324
1339
1452
1414
1413
1440
1459
1492
1478
1468
1468
1437
1392
1411
1411
1411
1389
1417
1427
1451
1449
1452
1451
1454
1458
1474
1440
1439
1447
1392
1394
1394
1386
1323
1323
1392
1376
1354
1321
1333
1345
1374
1390
1389
1367
1343
1339
1340
1341
1331
1313
1305
1260
1260
1306
1294
1294
1321
1426
1531
1636
1740
1812
1745
1745
1356
1127
1093
1046
999
964
953
960
1064
1124
1144
1183
1173
1173
1161
1182
1189
1221
1201
1200
1136
1138
1085
1021
1052
1051
1121
1123
1154
1205
1213
1212
1209
1218
1215
1224
1231
1234
1234
1228
1273
1260
1269
1256
1244
1248
1267
1286
1300
1309
1295
1303
1314
1323
1306
1306
1320
1329
1328
1337
1324
1326
1341
1341
1348
1341
1353
1347
1361
1385
1383
1382
1376
1369
1347
1357
1378
1394
1402
1416
1424
1420
1394
1387
1398
1398
1413
1379
1363
1365
1373
1350
1360
1363
1384
1353
1364
1365
1374
1364
1358
1354
1365
1359
1361
1364
1402
1412
1425
1428
1428
1376
1325
1314
1313
1277
1313
1288
1159
1056
1052
1012
984
932
891
808
742
716
687
665
643
623
605
589
573
562
554
546
540
536
534
525
523
522
521
518
516
519
521
520
517
519
519
515
511
507
507
508
507
507
504
502
505
505
507
508
513
516
513
515
520
526
531
545
551
563
582
605
672
692
796
816
852
860
851
884
899
902
913
926
966
952
970
994
1023
1091
1033
1128
1096
1067
1013
1038
997
1063
1063
1115
1141
1138
1137
1128
1138
1160
1111
1129
1156
1041
1010
1035
963
1029
1062
1120
1103
1143
1166
1165
1198
1197
1203
1186
1201
1168
1154
1134
1165
1143
1119
1062
995
958
937
944
924
926
899
898
847
844
844
878
862
850
838
835
832
819
802
796
804
794
823
856
820
831
825
851
849
902
884
853
826
800
845
872
916
898
900
879
880
875
886
862
807
771
748
759
749
734
723
705
694
690
693
695
719
729
751
761
784
890
892
882
849
844
899
898
902
895
890
927
937
945
970
952
999
1040
1044
1023
1017
1034
1052
1046
1058
1060
1080
1061
1012
996
977
972
986
975
992
953
929
929
932
938
944
921
907
903
910
928
931
938
941
1008
1021
1041
1088
1093
1046
1047
955
954
910
923
973
972
1033
1083
1033
1016
1063
1051
1021
1069
1055
1058
1010
1049
1079
1028
1069
1106
1059
1104
1057
1047
1063
1075
1085
1078
1072
1033
1073
1021
1043
1033
997
1047
1033
1048
1054
1032
1035
1046
1046
1068
1078
1080
1069
1058
1080
1038
1052
1059
1082
1089
1116
1126
1115
1128
1167
1141
1151
1134
1117
1104
1141
1146
1091
1074
1056
1068
1070
1072
1020
1003
953
949
908
869
876
885
903
886
863
849
827
842
848
895
911
900
929
961
964
975
976
984
992
1013
1017
1030
1036
1015
984
974
941
944
923
944
936
891
855
822
833
849
860
869
877
909
907
919
944
940
932
907
843
840
839
898
926
920
926
884
879
910
927
966
986
1007
1049
1025
1044
1038
1023
1033
1016
1020
1036
1011
1012
1019
1016
988
968
1014
997
1017
978
955
966
946
933
935
922
933
930
967
979
970
968
938
938
920
919
897
876
854
838
778
734
720
716
710
713
693
689
679
664
656
647
636
626
617
610
609
603
595
593
585
575
566
562
560
554
552
547
548
555
552
555
554
554
550
558
562
573
599
620
620
663
756
778
796
821
849
836
847
834
812
811
808
830
855
872
865
853
858
860
859
873
887
887
859
816
799
771
716
685
672
656
640
636
624
611
607
594
590
588
578
571
570
566
564
562
570
566
566
565
566
564
562
559
568
581
590
595
598
604
611
619
631
632
635
638
656
718
801
812
843
839
820
831
867
911
954
961
967
975
992
984
1009
1049
1028
999
962
961
981
982
969
931
907
904
888
844
822
819
819
814
839
841
819
823
815
800
825
874
875
896
901
900
902
902
876
878
862
869
842
792
768
750
727
712
694
683
670
670
661
654
657
670
679
712
760
769
753
732
735
724
734
773
850
837
816
812
761
747
738
728
734
745
743
753
728
718
694
687
691
689
676
659
657
646
638
632
624
616
609
604
599
594
592
597
595
596
600
602
596
600
596
604
607
614
612
615
617
612
611
619
628
633
646
658
669
670
714
738
762
775
796
815
829
866
912
904
918
923
917
910
930
930
884
838
776
774
772
799
806
784
762
714
691
680
686
717
711
698
673
653
641
633
626
618
610
605
603
602
604
605
606
609
616
615
613
622
622
622
622
637
643
651
