# Supplementary material for: Effect of transportation and social isolation on facial expressions of healthy horses
Source: PLoS One. 2021 Jun 4;16(6):e0241532. doi: 10.1371/journal.pone.0241532 (PMC8177539; doi:10.1371/journal.pone.0241532)
Supplement: S1 File — (ZIP) [file pone.0241532.s002.zip › Horse 17/Baseline.hrm]

[Params]
Version=106
Monitor=38
SMode=000000000
Date=20190425
StartTime=11:13:36.0
Length=00:23:27.7
Interval=238
Upper1=0
Lower1=0
Upper2=0
Lower2=0
Upper3=200
Lower3=160
Timer1=00:00:00.0
Timer2=00:00:00.0
Timer3=00:00:00.0
ActiveLimit=0
MaxHR=230
RestHR=30
StartDelay=3999
VO2max=10
Weight=0

[Note]

[IntTimes]
00:23:34.3	0	30	69	135
0	0	0	0	0	0
0	0	0	0	0
0	0	0	180	0	0
0	0	0	0	0	0

[IntNotes]
1	

[ExtraData]

[LapNames]
1	1	

[Summary-123]
1170	0	1170	0	0	0
230	0	0	30
0	0	0	0	0	0
230	0	0	30
0	0	0	0	0	0
230	0	0	30
0	1226

[Summary-TH]
1170	0	0	0	1170	0
230	200	160	30
0	1226

[HRZones]
230
207
184
161
138
0
0
0
0
0
0

[SwapTimes]

[HRData]
969
1068
1106
1111
1117
1087
1136
1163
1138
1187
1222
1181
1157
1163
1178
1115
1093
1018
1023
1022
962
921
858
857
791
758
733
724
718
715
716
727
726
733
739
748
772
775
797
794
808
797
797
805
828
837
852
873
892
871
885
870
910
885
910
934
938
968
976
978
991
1003
990
1003
982
999
1005
1003
1008
1004
1001
988
993
981
1019
1032
1050
1043
1066
1083
1076
1071
1071
1129
1138
1152
1145
1140
1165
1190
1189
1151
1144
1158
1169
1129
1085
1057
1036
1016
1024
981
1010
1001
993
962
979
981
997
1003
1027
983
979
990
979
997
1001
1006
990
990
991
1008
1019
1031
1046
1070
1055
1083
1091
1035
966
979
1010
1022
1010
993
982
985
984
962
915
899
882
882
882
880
847
852
857
862
867
872
876
915
897
832
831
899
921
961
1004
1003
1030
987
963
953
950
951
943
935
922
923
920
900
895
875
795
702
675
656
644
632
619
623
618
609
601
592
578
564
551
539
527
513
506
498
494
489
479
478
468
464
456
452
447
450
447
445
446
445
447
450
448
450
445
446
452
446
447
443
443
452
456
461
467
473
476
477
482
486
488
496
506
514
524
540
553
561
576
583
584
582
591
601
623
652
676
684
703
722
732
740
724
676
665
669
680
697
713
701
664
645
619
604
613
622
624
624
618
613
636
664
718
717
752
769
771
777
771
771
781
780
808
821
825
834
853
866
870
870
872
905
913
926
938
976
977
971
958
974
958
963
960
963
939
925
943
948
963
991
981
972
987
1008
1016
1023
1010
1009
1000
1013
1000
986
968
1019
1015
985
969
944
970
942
878
837
817
797
797
799
798
798
789
789
796
798
800
802
803
797
798
799
792
777
793
906
866
875
884
892
905
918
927
936
945
1492
1566
1640
1714
1788
1862
1935
1637
1291
1196
1030
1009
1006
1005
979
955
923
930
883
1005
979
986
985
1000
996
1000
1003
944
946
947
1008
971
989
971
952
955
941
937
916
926
926
913
899
883
874
868
846
853
859
900
896
926
935
943
952
961
941
914
932
931
976
952
928
904
880
796
770
741
736
740
768
792
792
803
803
803
803
793
815
834
848
848
859
847
863
875
896
896
907
903
912
925
859
1020
954
974
1004
1039
1058
1101
1129
1129
1145
1174
1327
1333
1339
1011
1010
1203
1221
1181
1131
1049
1004
962
941
929
868
931
1323
1322
1243
1333
1423
1572
1980
1434
1433
1716
1631
1546
1420
1597
1525
1419
1313
1242
1079
1073
1035
993
983
1009
1023
1054
1062
1088
1026
959
885
949
946
978
1000
1046
1071
1051
1051
1062
1065
1096
1008
1007
934
918
910
923
913
959
958
959
932
913
904
905
880
854
824
840
840
874
898
885
900
905
903
905
894
912
905
913
870
880
896
902
865
957
932
931
909
886
849
829
787
785
790
795
797
797
813
818
823
838
846
852
852
847
858
885
892
929
956
983
972
948
911
911
910
913
910
907
900
905
900
894
901
925
922
900
844
857
870
890
886
898
882
892
920
905
905
882
846
832
828
824
833
819
802
795
817
839
861
883
905
927
949
970
1006
1006
1040
1067
1108
1136
1186
1177
1176
1140
1123
1141
1151
1144
1143
1175
1097
1065
1043
1056
1050
1006
1014
1002
999
972
936
906
892
885
970
970
970
969
969
969
969
969
969
969
969
969
881
853
880
925
946
955
975
1025
1032
1031
1029
1030
1069
1089
1138
1146
1153
1088
1093
1099
1105
1111
1117
1123
1129
1135
1221
1233
1245
1256
1268
1240
1239
1251
1260
1269
1265
1269
1269
1319
1333
1347
1326
1333
1340
1309
1314
1319
1324
1329
1333
1338
1343
1348
1387
1333
1338
1326
1333
1340
1409
1408
1375
1360
1306
1329
1333
1337
1315
1314
1313
1331
1343
1344
1321
1345
1321
1295
1268
1208
1192
1132
1113
1076
1038
1003
968
963
960
961
956
882
943
978
1022
1049
1070
1079
1081
1088
1105
1115
1107
1115
1104
1127
1144
1166
1164
1159
1183
1168
1183
1197
1200
1141
1182
1181
1210
1256
1260
1282
1271
1284
1285
1256
1276
1245
1238
1276
1259
1261
1264
1284
1292
1300
1314
1329
1345
1346
1354
1330
1330
1328
1307
1287
1242
1196
1168
1102
1066
1045
1044
1020
977
972
963
978
977
1000
1009
1020
1040
1047
1078
1021
1032
1031
1072
1047
1062
1021
1055
1062
1069
1076
1083
1090
1097
1104
1110
1117
1124
1087
1087
1087
1123
1134
1187
1187
1185
1205
1204
1160
1205
1198
1190
1183
1176
1169
1159
1149
1142
1135
1128
1121
1114
1007
1006
1078
1031
996
996
1010
1019
1013
998
982
972
967
925
884
844
790
763
755
749
723
707
708
710
717
718
724
729
734
723
719
709
709
709
708
708
718
727
728
720
720
720
720
723
734
737
763
785
774
774
821
821
846
901
900
921
921
918
913
882
881
903
926
971
977
960
984
1013
1030
1017
1016
1016
1052
1071
1099
1075
1041
1027
991
945
924
909
920
946
955
965
962
959
955
951
948
945
914
877
852
841
826
811
796
747
746
730
713
696
694
682
669
654
650
633
627
624
623
629
636
637
634
631
634
647
656
684
700
726
744
764
784
820
849
866
884
865
886
865
844
847
846
790
772
776
782
765
764
752
765
773
789
795
804
793
779
777
774
779
787
799
800
802
812
812
821
828
854
865
842
816
578
705
832
959
1086
1213
1340
1712
1674
1672
1710
1763
1763
1320
1319
1423
1422
1365
1184
1004
857
863
879
900
847
846
961
970
960
951
815
862
901
921
945
938
945
952
954
953
950
984
1017
1052
1000
1007
1000
992
1007
1022
954
929
922
921
907
937
942
889
888
836
817
834
836
843
829
808
820
838
866
884
882
900
906
913
906
920
905
904
913
913
920
935
950
959
950
930
1000
973
1000
1026
1030
1029
1065
1064
1075
1027
944
912
891
868
875
859
838
850
865
875
877
880
879
886
896
885
895
876
887
869
868
859
858
808
771
897
846
897
948
1000
955
1000
1044
1296
1333
1370
1176
1678
1662
1386
1438
1490
1793
1697
1653
1196
1195
908
774
770
775
799
804
821
840
863
863
863
868
836
828
791
791
775
776
767
757
748
792
796
800
804
807
710
710
710
709
709
766
766
798
811
812
819
842
866
794
797
800
803
805
994
1007
1019
854
828
831
838
869
860
874
884
897
883
833
783
740
725
703
681
672
649
638
623
614
599
583
574
566
606
584
589
594
599
606
613
617
622
627
621
656
671
687
698
682
679
687
704
724
727
735
713
677
674
684
689
678
675
673
661
647
649
663
677
700
707
703
708
723
743
751
755
743
729
727
750
759
770
758
764
751
752
771
747
714
684
683
661
639
629
609
598
588
585
582
575
571
562
555
550
550
548
540
540
539
538
539
542
544
546
549
550
554
556
562
570
578
588
591
595
599
599
610
612
612
610
613
613
628
630
635
639
631
623
628
640
647
657
651
650
649
667
667
667
666
666
666
649
639
646
657
681
698
717
717
721
726
732
726
719
719
718
689
667
679
674
666
659
654
657
671
665
656
647
641
611
614
607
591
575
552
539
521
516
500
495
487
479
475
471
466
463
461
464
467
470
473
479
482
493
500
507
513
519
516
517
516
515
521
519
523
525
518
516
515
520
524
536
535
541
542
556
539
555
571
584
599
606
614
597
603
600
599
604
602
593
594
591
596
599
604
613
629
643
648
636
624
612
614
622
623
624
617
611
582
562
560
572
572
571
571
571
571
571
572
572
571
571
571
571
571
572
572
571
571
571
571
571
552
552
552
552
552
552
552
552
552
552
552
552
552
552
552
552
552
552
552
552
552
552
552
552
552
552
552
552
552
552
572
572
571
571
571
571
571
572
572
571
571
571
571
571
572
572
571
571
571
571
571
572
572
571
571
571
571
571
572
572
571
571
571
571
571
572
572
571
571
571
571
571
572
572
571
571
571
571
571
572
572
571
571
571
571
571
572
572
571
571
571
571
571
572
572
571
571
571
571
571
572
572
571
571
571
571
571
