# Supplementary material for: Effect of transportation and social isolation on facial expressions of healthy horses
Source: PLoS One. 2021 Jun 4;16(6):e0241532. doi: 10.1371/journal.pone.0241532 (PMC8177539; doi:10.1371/journal.pone.0241532)
Supplement: S1 File — (ZIP) [file pone.0241532.s002.zip › Horse 17/Transportation.hrm]

[Params]
Version=106
Monitor=38
SMode=000000000
Date=20190425
StartTime=11:41:33.0
Length=00:18:09.9
Interval=238
Upper1=0
Lower1=0
Upper2=0
Lower2=0
Upper3=200
Lower3=160
Timer1=00:00:00.0
Timer2=00:00:00.0
Timer3=00:00:00.0
ActiveLimit=0
MaxHR=230
RestHR=30
StartDelay=433
VO2max=10
Weight=0

[Note]

[IntTimes]
00:18:12.2	82	58	95	148
0	0	0	0	0	0
0	0	0	0	0
0	0	0	220	0	0
0	0	0	0	0	0

[IntNotes]
1	

[ExtraData]

[LapNames]
1	1	

[Summary-123]
1089	0	1089	0	0	0
230	0	0	30
0	0	0	0	0	0
230	0	0	30
0	0	0	0	0	0
230	0	0	30
0	1732

[Summary-TH]
1089	0	0	0	1089	0
230	200	160	30
0	1732

[HRZones]
230
207
184
161
138
0
0
0
0
0
0

[SwapTimes]

[HRData]
813
826
822
824
819
803
819
847
863
890
941
960
937
890
876
889
916
931
946
957
959
959
955
967
1016
1027
1009
1004
962
908
902
888
933
920
924
928
909
876
812
812
814
810
784
732
676
650
623
598
575
560
542
526
512
503
488
473
465
455
443
436
428
423
417
421
421
423
424
425
425
424
413
411
408
405
409
412
417
422
429
430
436
434
435
437
437
440
444
441
441
444
444
443
450
450
450
449
453
458
456
463
466
468
470
474
474
476
469
473
473
469
470
473
473
478
480
477
484
494
497
501
501
505
503
505
504
508
501
501
505
504
510
510
517
528
526
525
523
518
515
510
512
516
521
523
529
536
537
546
545
542
541
541
547
537
537
542
541
541
535
538
540
552
565
575
596
610
616
590
585
578
581
581
572
546
529
526
526
529
539
547
556
572
584
593
599
602
602
594
629
646
709
674
710
674
643
639
632
644
647
642
633
631
644
659
669
659
659
646
650
660
676
659
661
671
681
670
658
656
658
663
670
675
693
700
706
715
743
784
790
773
749
747
764
785
800
782
743
707
677
669
657
660
674
694
708
709
728
765
825
828
832
816
781
772
741
714
713
750
796
820
812
824
827
832
852
840
834
786
717
708
720
713
689
657
639
625
637
639
648
663
696
747
751
745
727
724
731
754
763
751
760
765
766
751
743
751
762
787
785
802
804
794
798
803
818
835
837
854
859
854
873
872
884
869
883
877
862
847
835
826
813
805
824
831
842
840
821
798
809
800
801
809
819
812
818
831
833
834
818
807
817
824
839
852
843
827
812
825
849
841
819
806
783
773
758
707
714
722
744
760
772
776
771
770
767
770
758
751
731
724
734
763
783
796
790
774
772
774
796
798
795
768
764
778
794
812
791
779
796
787
784
772
772
790
784
814
839
831
834
830
834
830
824
777
771
784
795
812
779
791
792
798
788
777
768
758
756
767
782
798
812
839
851
848
853
845
861
870
857
846
833
830
829
808
804
794
787
774
747
729
727
735
731
749
763
758
749
739
729
745
768
777
772
768
748
741
734
726
710
709
720
713
701
694
681
653
635
630
620
609
602
599
597
596
606
609
612
618
633
635
644
647
642
640
629
623
620
614
616
619
616
628
635
635
635
632
641
644
648
658
663
666
670
666
663
638
622
598
599
595
588
570
556
549
548
549
549
553
552
550
552
556
563
577
591
604
618
636
643
658
665
717
731
714
717
705
706
729
731
730
712
715
716
716
724
734
736
750
756
762
759
753
743
737
729
732
746
745
745
745
749
742
740
734
739
754
754
738
727
729
728
721
708
681
674
674
669
660
656
654
662
657
666
712
747
739
735
732
727
723
727
715
725
733
734
744
753
752
741
738
732
728
716
705
679
667
657
671
685
695
702
717
728
737
739
741
760
785
793
797
787
788
799
763
768
716
716
733
741
756
760
751
766
783
791
777
771
760
755
761
751
744
730
724
714
704
716
734
733
714
694
674
673
683
689
692
693
686
681
684
686
685
666
666
683
690
687
688
693
683
674
663
645
628
621
609
604
600
596
599
594
589
592
591
597
601
604
607
603
604
604
603
607
611
614
612
616
612
612
607
607
608
605
598
594
597
607
615
620
624
620
606
606
612
618
631
636
628
625
612
610
607
604
610
613
627
645
644
654
668
686
703
695
679
673
679
693
695
698
706
709
690
684
670
661
668
674
701
717
737
748
759
767
772
772
775
762
754
756
753
750
743
739
732
713
689
669
674
680
683
686
671
665
670
686
698
717
715
733
729
739
734
729
720
705
679
669
665
666
674
638
638
601
603
623
658
729
742
716
679
643
612
605
595
584
577
575
574
574
567
567
571
574
578
577
578
570
570
571
575
579
587
583
581
581
583
589
590
601
601
603
593
591
584
576
574
569
565
567
568
562
563
561
563
572
569
572
573
572
565
558
549
552
545
546
538
543
548
549
555
562
571
578
585
590
591
597
596
602
601
604
616
639
652
668
665
641
620
595
576
562
554
551
552
549
547
541
540
541
541
547
547
551
552
560
556
559
573
579
586
599
603
596
590
591
592
590
590
600
603
613
625
629
630
633
629
630
637
647
646
646
647
643
648
671
679
667
650
624
629
643
677
687
694
698
694
680
675
671
663
656
664
675
675
669
665
664
650
622
612
608
614
624
635
650
660
661
662
694
737
721
701
680
680
657
657
665
675
685
699
714
718
719
711
713
696
693
687
686
681
686
685
701
708
702
693
670
656
663
649
649
667
680
658
637
623
619
617
620
620
609
609
609
620
628
620
621
623
613
622
607
629
604
593
582
570
560
551
545
533
531
529
530
528
528
531
533
532
538
531
531
518
513
518
529
536
553
557
559
564
570
569
567
565
562
559
551
553
557
559
564
573
586
589
598
605
610
598
582
574
571
566
560
552
549
541
538
538
530
519
515
514
508
508
502
504
501
502
508
509
511
520
523
528
550
568
582
575
564
568
580
585
594
601
602
612
638
649
703
728
704
673
656
648
653
659
655
661
691
729
735
726
712
697
690
691
690
675
661
656
660
689
706
707
697
699
710
708
719
714
705
691
687
694
711
723
720
713
702
682
666
644
621
622
633
631
626
616
616
613
602
592
593
579
580
578
571
547
556
558
558
563
566
563
569
569
575
579
582
579
582
590
602
609
617
618
615
618
619
616
615
616
618
612
621
627
650
655
657
662
681
699
693
684
641
617
586
584
599
607
618
616
625
632
636
632
632
617
614
605
595
586
571
562
556
555
553
555
549
547
536
534
532
528
534
532
528
525
522
525
529
532
530
530
534
530
524
526
523
519
514
509
510
508
508
510
512
506
507
503
500
500
502
500
504
508
516
520
526
535
543
545
552
550
543
542
538
536
537
543
543
537
535
531
528
525
524
525
521
524
515
521
515
519
517
520
515
506
504
501
492
495
491
489
489
483
480
479
478
476
475
472
476
478
475
476
478
474
473
469
474
472
474
473
471
468
468
467
470
477
478
479
477
481
478
478
478
481
480
479
479
479
485
489
491
494
498
495
492
491
493
498
500
503
493
493
497
503
499
506
510
504
493
482
475
471
465
463
456
456
453
448
448
452
449
451
446
446
446
451
456
459
464
471
478
482
484
489
495
497
500
500
497
498
498
501
501
501
499
500
504
501
502
502
505
511
509
516
517
521
517
514
509
506
503
510
506
506
508
514
513
518
519
521
526
523
522
521
519
512
510
511
511
508
509
510
509
509
515
515
502
506
504
506
508
508
508
507
503
508
507
509
512
512
516
517
521
519
517
519
521
534
530
531
529
523
523
524
524
520
519
511
515
510
511
502
503
501
497
499
499
498
499
504
497
497
490
489
487
488
489
494
497
496
498
489
501
499
505
505
506
515
513
525
526
530
527
537
534
537
538
539
538
540
536
533
538
532
531
524
522
521
521
521
522
533
557
567
571
568
559
555
552
545
544
542
533
533
538
552
566
577
594
604
608
604
585
563
544
535
532
527
521
514
511
507
514
518
521
522
526
521
515
513
508
514
509
506
501
506
500
500
501
506
507
511
510
521
523
539
554
572
614
603
631
619
610
604
613
614
628
632
635
621
620
591
583
587
608
620
640
657
655
667
669
676
689
685
686
684
682
680
681
684
676
653
648
650
657
668
685
676
656
625
604
603
600
604
597
600
592
600
599
609
612
628
643
647
664
699
742
758
744
699
698
658
650
644
647
656
677
700
732
751
765
754
755
756
765
746
745
721
705
694
697
704
695
679
673
693
701
717
716
698
675
659
660
659
684
703
729
751
763
731
692
655
644
646
660
672
676
695
696
690
691
673
667
660
649
646
643
633
634
636
642
646
655
649
663
678
714
746
766
753
734
713
706
738
739
760
749
737
739
728
717
715
712
717
741
757
751
737
730
722
732
723
