# Supplementary material for: Effect of transportation and social isolation on facial expressions of healthy horses
Source: PLoS One. 2021 Jun 4;16(6):e0241532. doi: 10.1371/journal.pone.0241532 (PMC8177539; doi:10.1371/journal.pone.0241532)
Supplement: S1 File — (ZIP) [file pone.0241532.s002.zip › Horse 18/Baseline.hrm]

[Params]
Version=106
Monitor=38
SMode=000000000
Date=20171120
StartTime=17:14:58.0
Length=01:19:49.6
Interval=238
Upper1=0
Lower1=0
Upper2=0
Lower2=0
Upper3=200
Lower3=160
Timer1=00:00:00.0
Timer2=00:00:00.0
Timer3=00:00:00.0
ActiveLimit=0
MaxHR=230
RestHR=30
StartDelay=167
VO2max=10
Weight=0

[Note]

[IntTimes]
01:19:56.7	54	30	63	171
0	0	0	0	0	0
0	0	0	0	0
0	0	0	60	0	0
0	0	0	0	0	0

[IntNotes]
1	

[ExtraData]

[LapNames]
1	1	

[Summary-123]
3929	0	3929	0	0	0
230	0	0	30
0	0	0	0	0	0
230	0	0	30
0	0	0	0	0	0
230	0	0	30
0	4318

[Summary-TH]
3928	0	0	8	3920	0
230	200	160	30
0	4318

[HRZones]
230
207
184
161
138
0
0
0
0
0
0

[SwapTimes]

[HRData]
1414
1198
1215
1196
1222
1156
1093
1088
1099
1167
1188
1100
1019
1006
968
962
912
879
863
831
775
753
750
738
721
724
791
831
896
945
966
976
961
989
1006
1043
1046
1073
1101
1123
1140
1133
1115
1001
938
977
994
995
963
927
914
967
988
1032
1079
1097
1139
1121
1138
1155
1195
1200
1222
1292
1303
1302
1255
1175
1165
1179
1220
1251
1289
1290
1273
1256
1246
1251
1238
1265
1277
1295
1311
1302
1293
1250
1248
1273
1311
1347
1290
1232
1155
1158
1178
1225
1227
1254
1276
1254
1232
1187
1208
1240
1288
1319
1330
1316
1272
1260
1271
1265
1291
1271
1278
1304
1267
1245
1169
1172
1163
1177
1197
1236
1241
1231
1165
1086
1052
1045
993
996
956
939
922
891
889
911
946
897
962
1028
1129
1106
1101
1133
1119
1104
1104
1130
1182
1234
1254
1245
1218
1188
1167
1211
1203
1187
1245
1285
1310
1331
1391
1429
1359
1382
1396
1410
1405
1406
1414
1422
1419
1418
1413
1406
1374
1351
1343
1300
1244
1215
1225
1295
1318
1296
1248
1226
1264
1323
1367
1394
1422
1336
1276
1228
1307
1419
1365
1358
1380
1388
1404
1396
1434
1429
1412
1434
1439
1422
1433
1446
1454
1450
1437
1428
1435
1429
1415
1419
1435
1429
1416
1425
1426
1414
1434
1436
1418
1388
1359
1367
1354
1307
1252
1101
1022
1009
1046
1048
1045
1025
1029
1011
1029
1076
1092
1128
1155
1175
1169
1172
1180
1205
1239
1314
1314
1296
1271
1304
1311
1290
1302
1359
1392
1366
1363
1381
1388
1386
1395
1404
1384
1389
1390
1406
1411
1394
1393
1372
1345
1343
1335
1363
1371
1393
1408
1405
1405
1390
1383
1388
1374
1357
1349
1370
1385
1398
1389
1381
1355
1374
1363
1349
1305
1320
1341
1318
1325
1291
1290
1288
1312
1324
1331
1360
1355
1349
1301
1176
1062
1022
979
940
894
878
899
947
1021
1057
1104
1118
1152
1145
1124
1135
1127
1166
1182
1206
1192
1201
1244
1265
1330
1330
1318
1324
1322
1305
1260
1195
1187
1195
1194
1199
1183
1146
1153
1197
1200
1209
1181
1083
1078
1120
1109
1124
1080
1049
1023
1039
1043
1057
1059
1058
1071
1128
1179
1170
1175
1154
1101
1114
1188
1218
1278
1317
1311
1277
1302
1308
1323
1343
1387
1394
1396
1382
1383
1412
1406
1415
1424
1423
1412
1405
1417
1398
1418
1419
1415
1419
1408
1433
1418
1420
1431
1424
1438
1413
1367
1316
1279
1305
1299
1348
1357
1406
1393
1366
1340
1347
1308
1312
1291
1297
1278
1262
1253
1297
1317
1292
1250
1179
1205
1277
1333
1319
1351
1387
1431
1385
1384
1395
1375
1393
1398
1385
1393
1379
1261
1147
1028
936
849
803
743
714
705
685
679
668
668
666
676
663
664
671
670
678
679
692
709
710
721
729
744
778
804
815
786
768
756
757
773
793
823
823
810
834
812
855
931
982
978
976
962
967
1010
1060
1109
1067
1090
1089
1103
1161
1274
1273
1257
1255
1288
1229
1285
1274
1265
1269
1253
1281
1271
1269
1278
1280
1293
1282
1315
1342
1353
1365
1356
1330
1327
1338
1330
1309
1236
1221
1209
1233
1230
1250
1278
1281
1288
1298
1311
1335
1336
1328
1308
1287
1309
1313
1311
1319
1345
1383
1367
1367
1363
1354
1364
1345
1355
1360
1363
1381
1366
1365
1357
1358
1351
1358
1346
1318
1290
1338
1370
1368
1384
1386
1384
1359
1362
1369
1345
1338
1333
1329
1297
1320
1331
1350
1335
1335
1345
1346
1366
1377
1363
1346
1349
1315
1322
1337
1322
1328
1321
1338
1351
1367
1367
1316
1154
1102
1086
1173
1251
1185
1141
1112
1098
1049
986
938
943
960
1002
1033
1049
1089
1144
1169
1185
1209
1224
1192
1223
1238
1264
1275
1327
1347
1377
1357
1385
1338
1259
1229
1208
1170
1159
1146
1147
1146
1088
1060
1032
1030
1009
1027
1066
1077
1096
1123
1170
1178
1189
1205
1239
1299
1278
1264
1227
1188
1178
1195
1231
1213
1217
1158
1103
1047
1039
1020
986
970
1003
996
1046
1043
1054
1037
1075
1128
1159
1213
1196
1196
1181
1231
1313
1308
1288
1292
1295
1303
1325
1288
1266
1202
1118
1099
1062
1039
1052
1065
1081
1099
1129
1144
1146
1137
1161
1187
1237
1281
1258
1308
1272
1269
1255
1257
1240
1278
1278
1373
1432
1392
1389
1393
1412
1417
1422
1421
1402
1402
1420
1420
1418
1423
1427
1424
1453
1472
1471
1468
1468
1490
1477
1463
1488
1487
1467
1444
1513
1465
1465
1459
1475
1479
1456
1460
1463
1465
1458
1462
1482
1482
1468
1464
1457
1452
1446
1448
1444
1442
1421
1391
1258
1078
904
803
742
690
668
637
610
585
572
564
553
539
534
531
530
527
533
537
544
551
568
586
597
621
621
619
643
695
654
668
625
649
582
564
563
565
560
562
566
574
579
594
624
673
841
867
892
886
896
850
845
888
898
906
951
981
1030
1050
1013
923
868
880
901
952
960
930
954
963
995
1003
1009
983
959
981
1015
1025
1006
1009
1012
1031
1051
1039
1053
1071
1050
1074
1093
1125
1134
1094
1062
1045
1065
1106
1144
1195
1210
1192
1189
1166
1146
1149
1160
1178
1189
1192
1233
1280
1252
1198
1172
1113
1058
1030
954
933
902
883
896
883
880
870
868
891
926
975
1025
1024
1042
999
1062
1070
1095
1105
1135
1129
1125
1136
1170
1191
1204
1200
1240
1260
1271
1279
1252
1223
1216
1208
1162
1139
1094
1062
1063
1041
999
1005
943
932
913
924
964
971
959
946
920
920
866
896
925
941
924
861
804
780
781
794
708
762
1001
934
872
850
808
813
815
785
781
788
697
756
924
854
847
857
865
889
933
936
926
941
946
941
993
1009
1023
1014
1030
1049
1052
1045
1052
1048
1053
1079
1068
1081
1145
1181
1152
1155
1152
1165
1200
1187
1254
1280
1285
1281
1241
1214
1277
1273
1299
1295
1275
1283
1254
1184
1214
1166
1055
979
943
935
930
919
957
1034
1094
1138
1139
1139
1139
1151
1181
1195
1188
1217
1231
1288
1341
1301
1279
1293
1283
1306
1363
1344
1350
1307
1334
1326
1331
1319
1327
1339
1343
1358
1371
1362
1359
1378
1373
1344
1339
1341
1339
1335
1333
1331
1335
1303
1206
1187
1115
1051
1129
1169
1090
973
942
947
905
839
757
754
751
772
852
878
994
927
936
929
912
952
948
923
886
879
914
936
948
971
962
974
962
981
964
973
974
981
1017
1024
1021
1007
962
968
998
1024
1048
1055
1064
1024
1038
1062
1063
1038
975
905
827
727
723
646
640
627
621
613
614
618
617
617
614
602
580
565
561
555
556
541
539
533
526
521
521
517
516
516
516
516
522
523
529
534
532
535
537
543
551
572
585
605
624
633
627
630
744
735
742
734
717
700
750
724
825
838
821
782
787
804
879
901
896
886
856
869
887
926
956
965
965
968
975
979
982
1011
1016
1021
1028
1036
1071
1081
1092
1062
1059
1031
968
930
966
1002
1021
1052
1021
1001
999
1037
1045
1075
1095
1077
1032
1024
1037
1020
1017
1025
1049
1046
1005
983
1028
1053
1116
1115
1141
1130
1131
1141
1156
1146
1145
1135
1191
1187
1219
1200
1235
1273
1302
1242
1238
1219
1224
1236
1236
1253
1276
1288
1274
1267
1261
1244
1227
1214
1202
1206
1235
1240
1242
1235
1228
1212
1237
1242
1243
1252
1258
1254
1234
1190
1179
1218
1238
1220
1223
1199
1218
1212
1189
1183
1203
1210
1243
1290
1240
1268
1307
1264
1226
1206
1215
1199
1245
1268
1262
1266
1239
1313
1302
1260
1188
1139
1102
1097
1080
1074
1116
1134
1130
1119
1101
1086
1081
1082
1110
1129
1154
1166
1159
1124
1099
1093
1085
1081
1084
1026
989
942
934
941
971
1010
1031
1042
1061
1060
1090
1106
1114
1131
1104
1103
1022
938
945
955
946
939
908
892
867
873
861
843
776
756
746
756
764
797
822
813
833
833
843
872
938
979
965
953
971
955
976
996
1003
1020
1021
1006
1024
1063
1021
968
890
910
899
870
855
902
946
942
951
965
965
975
979
950
944
970
945
959
982
1009
1036
1038
1085
1083
1103
1087
1088
1079
1075
1107
1137
1128
1138
1152
1114
1119
1141
1156
1159
1162
1167
1162
1183
1216
1233
1310
1314
1267
1276
1277
1285
1294
1306
1310
1328
1334
1300
1302
1305
1344
1299
1291
1291
1286
1307
1297
1276
1272
1278
1252
1253
1170
1115
1055
1079
1061
1058
1062
1033
1021
991
985
1032
1056
1114
1145
1155
1189
1191
1180
1191
1183
1197
1172
1186
1231
1259
1285
1294
1261
1259
1249
1272
1264
1302
1316
1353
1297
1280
1260
1271
1289
1302
1297
1294
1287
1260
1245
1161
1153
1119
1104
1102
1155
1133
1118
1151
1158
1150
1158
1158
1153
1165
1224
1290
1299
1264
1264
1263
1315
1361
1319
1339
1320
1235
1186
1187
1216
1230
1217
1226
1224
1208
1197
1230
1250
1241
1248
1269
1309
1385
1426
1371
1329
1331
1340
1333
1330
1341
1346
1337
1326
1332
1232
1211
1199
1182
1139
1022
1030
1065
1054
1065
1097
1122
1044
968
934
934
917
896
848
819
787
742
712
698
691
688
673
663
660
662
665
663
715
725
726
744
783
805
845
922
802
777
734
734
755
791
757
732
729
716
720
741
721
798
976
940
962
973
964
911
858
850
882
907
920
897
906
893
907
928
942
972
979
976
968
959
950
953
955
981
962
943
949
957
969
993
988
945
870
839
835
855
878
910
893
869
830
730
757
733
719
697
703
703
698
723
731
746
767
794
792
829
846
856
889
910
907
887
902
923
930
951
966
973
978
987
1057
1094
1090
1058
1022
976
985
1042
1058
1059
1078
1090
1084
1064
1068
1086
1074
1067
1061
1062
1073
1086
1090
1094
1078
1073
1070
1123
1145
1159
1163
1165
1192
1187
1217
1202
1196
1180
1197
1240
1281
1220
1199
1201
1214
1181
1133
1128
1167
1123
1095
1081
1083
1054
1023
968
965
972
990
998
1030
1078
1076
1094
1115
1137
1116
1137
1106
1132
1152
1199
1207
1183
1192
1200
1182
1200
1216
1281
1320
1303
1309
1285
1299
1303
1281
1299
1316
1333
1327
1341
1329
1336
1339
1334
1339
1344
1315
1284
1271
1246
1239
1191
1159
1146
1125
1077
1080
1045
1059
1062
1042
982
950
915
885
852
838
819
827
855
858
861
861
838
806
801
823
869
904
958
961
964
937
943
909
915
964
1022
1011
999
1031
1066
1087
1100
1098
1069
1084
1131
1153
1171
1159
1088
1005
952
898
863
840
840
813
772
743
729
730
724
737
740
759
800
892
926
956
944
929
888
900
925
927
961
991
1015
1014
1038
1066
1065
1071
1075
1063
1021
962
972
1008
979
930
848
760
731
733
753
788
812
842
861
881
880
898
930
955
967
992
1024
1074
1049
1066
1086
1126
1184
1149
1116
1118
1128
1149
1163
1202
1214
1223
1219
1199
1203
1188
1209
1225
1246
1234
1237
1207
1209
1235
1221
1249
1278
1281
1332
1323
1296
1283
1294
1299
1297
1306
1303
1319
1322
1319
1312
1294
1305
1293
1203
1156
1140
1134
1160
1149
1149
1122
1110
1133
1153
1177
1182
1202
1191
1137
1126
1114
1085
1075
1077
1111
1123
1092
1055
1068
1079
1088
1099
1139
1133
1135
1153
1148
1207
1214
1221
1224
1207
1147
1114
1142
1168
1187
1163
1146
1087
1037
1061
1099
1151
1238
1242
1223
1228
1169
1126
1138
1160
1182
1192
1206
1240
1260
1235
1235
1259
1337
1392
1354
1337
1343
1362
1340
1353
1346
1349
1326
1323
1312
1300
1291
1297
1270
1163
1104
1062
994
957
920
876
826
762
752
746
747
749
783
804
846
840
854
875
902
941
966
972
998
1023
1058
1070
1061
1059
1040
1040
1061
1089
1117
1141
1134
1132
1144
1166
1193
1218
1243
1265
1257
1226
1211
1200
1222
1290
1320
1225
1187
1193
1161
1148
1166
1170
1150
1153
1085
1050
1041
1043
1028
969
909
863
834
829
836
818
788
750
717
701
689
687
685
687
699
714
730
744
766
795
831
785
999
937
945
975
999
999
923
902
868
872
923
940
948
966
986
982
978
986
968
964
945
1000
986
942
829
767
768
798
827
852
846
851
791
758
758
782
783
804
803
784
788
781
786
782
773
749
727
707
698
697
671
642
633
611
598
585
577
563
550
529
511
494
484
467
455
444
432
417
415
404
392
385
382
379
376
373
370
366
363
360
359
363
357
358
358
363
358
363
365
367
366
372
374
372
382
375
384
420
463
351
396
462
529
574
1000
927
1000
1072
1311
1333
1355
1373
1333
1293
1227
1000
1392
1381
1370
1359
1347
2000
1999
1337
1337
1632
1451
2000
1999
1293
1179
1122
846
756
607
555
552
549
545
552
556
553
555
558
553
565
510
649
599
541
657
607
616
568
668
631
624
571
669
616
635
578
685
638
645
684
746
688
689
617
687
674
673
670
639
700
690
698
647
771
697
717
750
829
745
715
751
751
755
727
722
742
807
720
695
734
743
745
709
706
736
810
717
705
732
728
761
689
675
728
741
754
766
779
745
682
673
655
658
618
583
570
566
571
571
565
569
574
542
622
604
617
612
646
655
667
704
754
725
771
694
697
693
689
757
786
793
800
807
813
766
766
762
812
719
694
688
718
779
724
690
680
668
692
673
681
673
614
742
690
690
693
692
691
653
656
669
668
655
641
613
608
598
599
555
638
596
596
552
627
584
584
586
587
586
583
566
561
555
556
551
549
547
540
534
534
536
539
539
541
546
532
525
521
521
522
521
525
525
527
525
522
521
522
521
523
522
523
525
523
537
538
551
554
560
568
576
574
570
569
562
576
580
582
589
593
583
587
582
585
586
589
572
610
583
575
557
555
543
538
536
537
530
519
504
487
479
470
461
458
446
443
436
432
431
430
430
424
423
429
435
441
446
454
469
486
509
517
522
528
540
563
593
623
612
611
642
622
643
698
624
618
606
602
604
628
675
621
652
681
647
650
656
701
619
619
647
646
645
644
643
642
641
640
638
637
636
592
572
572
571
571
571
571
571
572
572
571
571
571
571
571
572
572
571
571
571
571
571
569
570
570
571
572
573
574
599
597
595
593
590
588
586
584
582
580
578
550
528
527
523
522
518
521
524
527
534
538
547
557
562
569
572
577
567
567
564
572
571
538
557
562
555
552
550
529
519
517
507
506
507
508
505
509
519
534
544
561
574
590
639
654
657
644
655
674
683
667
696
736
687
720
729
676
725
734
696
797
726
737
748
759
770
781
797
813
824
834
845
856
867
848
817
829
827
807
804
849
801
686
675
721
758
696
717
769
850
809
771
771
753
773
835
765
725
728
728
700
777
733
753
765
756
742
729
857
832
793
787
805
690
747
902
842
829
814
787
784
746
805
738
750
751
689
803
777
783
794
835
837
833
765
964
834
814
808
800
826
843
755
1004
914
877
857
833
839
832
843
857
743
1033
916
873
863
854
857
828
829
820
824
748
923
835
814
822
845
869
870
869
852
780
920
829
818
827
800
788
772
688
778
742
739
800
800
800
800
799
806
803
800
797
793
808
804
800
796
791
812
806
800
794
787
667
697
685
666
648
636
717
723
723
723
723
723
723
723
723
723
723
723
723
723
723
723
722
722
722
722
718
718
718
718
718
718
718
718
718
718
718
718
718
717
717
717
717
717
717
717
717
717
717
717
717
717
717
717
717
717
715
715
715
714
714
714
714
714
714
714
714
714
714
714
714
714
714
714
714
714
714
714
714
714
714
714
714
714
706
706
706
706
706
706
706
706
706
706
706
706
705
705
705
705
705
706
706
706
706
706
706
706
706
706
706
706
706
705
705
705
705
705
696
696
696
696
696
696
696
696
696
696
696
696
696
696
696
696
695
695
690
690
690
690
690
690
690
690
690
690
690
690
690
690
689
689
689
689
689
689
689
689
689
689
689
689
689
689
689
690
690
690
690
690
690
690
690
690
690
690
690
690
690
689
689
689
689
689
689
689
689
689
689
689
689
689
689
689
690
690
690
690
690
690
690
690
690
690
690
690
690
690
689
689
689
689
689
689
689
689
689
689
689
689
689
689
689
690
690
690
690
690
690
690
690
690
690
690
690
690
690
689
689
689
689
689
689
689
689
689
689
689
689
689
689
689
690
690
690
690
690
690
690
690
690
690
690
690
690
690
689
689
689
689
689
689
689
689
689
689
689
689
689
689
689
690
690
690
690
690
690
690
690
690
690
690
690
690
690
689
689
689
689
689
689
689
689
689
689
689
689
689
689
689
690
690
690
690
690
690
690
690
690
690
690
690
690
690
689
689
689
689
689
689
689
689
689
689
689
689
689
689
689
690
690
690
690
690
690
690
690
690
690
690
690
690
690
689
689
689
689
689
689
689
689
689
689
689
689
689
689
689
690
690
690
690
690
690
690
690
690
690
690
690
690
690
689
689
689
689
689
689
689
689
689
689
689
689
689
689
689
691
691
691
691
691
691
690
690
690
690
690
690
690
690
690
690
690
690
690
690
694
694
694
694
694
694
694
694
694
694
694
694
694
694
694
694
693
693
693
697
697
697
697
697
697
697
697
697
697
697
697
697
697
697
697
697
697
697
697
696
696
696
696
696
696
696
696
696
696
696
696
696
696
696
696
695
695
695
695
695
695
695
695
695
695
695
695
706
706
706
706
706
706
706
706
706
706
706
706
705
705
705
705
705
707
707
707
707
707
707
707
707
707
707
706
706
706
706
713
713
713
713
713
713
713
712
672
672
672
671
671
671
671
671
705
707
697
687
670
663
664
669
673
676
700
722
726
718
687
683
686
685
678
693
693
698
689
687
665
663
664
655
643
634
641
645
650
653
651
660
660
671
673
679
674
670
657
640
624
614
618
611
611
603
597
595
592
593
592
592
596
592
595
614
631
630
664
685
690
696
703
687
669
675
673
675
667
658
640
634
639
645
630
621
613
606
601
598
599
602
597
601
604
604
605
601
595
597
577
568
567
562
555
550
548
538
537
530
528
528
526
523
522
524
525
527
526
530
532
528
532
532
540
537
540
539
537
533
535
534
532
535
533
531
530
528
536
547
549
567
575
573
579
576
583
589
586
586
581
584
592
588
593
584
581
579
573
576
576
565
560
556
560
551
552
546
545
543
532
530
521
517
514
509
500
494
489
487
483
479
478
471
464
459
457
453
451
443
444
441
440
438
437
437
440
439
439
444
446
446
449
451
447
448
448
447
450
453
455
452
460
460
465
468
469
467
466
466
463
462
467
470
466
468
472
468
469
469
468
467
469
473
472
478
482
489
493
492
497
503
501
499
496
495
499
504
503
508
518
527
540
554
557
561
567
571
577
576
602
640
669
672
697
696
629
688
657
618
613
611
607
595
604
598
596
596
600
620
642
668
666
669
669
657
665
676
678
644
681
659
671
630
666
637
640
632
624
615
606
593
587
575
563
540
525
520
510
505
494
489
484
479
474
469
463
462
462
462
461
460
454
475
467
473
475
475
479
481
482
484
483
485
493
496
493
494
487
488
488
495
495
494
488
490
491
490
491
496
504
510
508
511
518
512
516
522
527
537
547
563
589
621
635
646
652
653
631
667
639
644
648
701
696
754
784
745
708
679
682
672
673
687
682
703
710
714
704
745
757
670
652
714
773
716
716
698
689
721
755
783
813
820
801
817
766
724
851
841
812
808
812
811
817
808
823
815
880
892
995
907
894
891
889
891
881
887
874
887
903
919
899
899
907
903
922
900
890
873
848
831
848
852
847
822
824
798
832
805
820
842
859
872
854
847
839
844
846
846
852
881
897
909
894
888
884
857
855
868
869
862
857
862
842
822
810
805
840
883
907
914
932
922
891
844
793
771
731
722
700
687
678
687
688
690
683
690
688
696
693
696
691
691
692
683
690
689
684
682
664
651
646
641
638
648
639
642
641
627
638
627
632
624
627
634
638
646
649
659
660
670
660
669
666
649
634
624
625
621
628
637
637
630
633
628
639
646
646
651
650
656
659
656
657
641
617
617
591
581
575
566
561
555
550
547
540
537
531
535
533
537
539
550
558
574
584
588
607
610
609
617
630
652
670
688
695
696
704
708
717
717
723
717
738
755
766
764
746
772
813
810
850
823
834
839
842
837
843
828
827
856
856
860
864
847
834
835
826
830
833
852
846
853
827
815
820
839
839
823
821
812
798
812
821
816
833
815
812
793
834
875
916
957
998
1039
1130
1138
1137
1136
1135
1134
1133
1132
1130
1129
1128
1127
1126
1125
1124
1123
1122
1121
1106
1103
1100
1097
1094
1091
1088
1084
1081
1078
1075
1000
1004
1000
995
1000
1003
1000
996
1000
1003
1000
996
1000
1003
1000
996
1000
1004
1000
995
1000
1006
1000
993
1000
1006
1000
993
941
986
980
974
968
962
956
950
941
932
926
920
914
908
901
895
883
899
910
898
896
886
885
897
895
880
859
862
859
882
880
874
875
876
876
877
878
879
880
881
882
883
884
885
885
886
887
888
889
890
890
891
892
909
899
900
901
902
903
904
905
906
907
908
909
910
911
912
913
914
915
916
916
917
918
917
918
919
920
921
922
923
924
925
926
927
927
928
907
907
907
907
907
907
907
907
907
907
907
907
906
934
956
956
937
933
934
935
936
937
938
939
940
941
942
943
944
945
946
947
948
948
943
944
945
945
946
947
948
949
950
951
952
953
954
955
956
957
958
959
960
961
962
1000
999
1000
1000
1000
1000
1000
999
1000
1000
1000
999
1000
1000
1000
999
1000
1000
1000
999
1000
1000
1000
999
1000
1000
1000
999
1000
1000
1000
999
1000
999
1000
1000
1000
999
1000
1000
1000
999
1000
1000
1000
999
1000
1000
1000
999
1000
1000
1000
999
1000
1000
1000
999
1000
1000
1000
999
1000
1000
1000
999
1000
1000
1000
999
1000
1000
1000
997
1000
1002
1000
997
1000
1002
1000
996
1000
1003
1000
991
1000
1008
1027
1053
1059
1080
1068
1082
1096
1071
1023
968
896
895
821
768
738
725
724
727
744
749
766
751
680
693
742
742
700
682
725
729
761
784
810
863
878
892
910
924
934
944
930
911
947
930
957
932
935
917
895
921
947
979
1018
1068
1080
1090
1079
1050
1062
1053
1052
1021
996
955
943
927
904
927
935
964
979
991
1013
1044
1062
1110
1089
1103
1111
1121
1130
1145
1145
1138
1163
1172
1187
1167
1160
1138
1075
1089
1069
1057
1048
1044
1045
1062
1065
1035
1039
1030
1012
1010
1030
1048
1060
1078
1064
1101
1085
1089
1101
1098
1092
1117
1120
1124
1127
1109
1112
1123
1118
1115
1102
1123
1107
1103
1096
1121
1132
1120
1060
1086
1034
1010
1015
1023
1034
1049
1071
1082
1092
1118
1127
1131
1139
1154
1140
1157
1159
1159
1163
1182
1187
1214
1183
1207
1212
1216
1202
1200
1207
1190
1170
1174
1170
1187
1202
1198
1185
1188
1165
1187
1177
1156
1150
1162
1175
1203
1198
1198
1141
1149
1103
1102
1108
1101
1096
1094
1093
1057
1055
1047
1051
1063
1047
1061
1066
1058
1045
1020
1031
1020
1023
1033
1044
1054
1076
1098
1104
1106
1093
1102
1114
1108
1116
1111
1120
1127
1133
1160
1168
1169
1153
1148
1126
1164
1150
1139
1111
1112
1137
1159
1171
1159
1150
1172
1163
1146
1168
1176
1186
1216
1208
1190
1177
1143
1108
1104
1096
1072
1076
1059
1042
1034
1035
1051
1071
1095
1107
1125
1139
1148
1154
1195
1198
1167
1164
1167
1133
1103
1066
1056
1063
1062
1053
1048
1039
1082
1101
1126
1143
1144
1144
1171
1164
1169
1161
1174
1176
1172
1188
1169
1219
1209
1208
1219
1229
1213
1196
1152
1142
1136
1108
1112
1119
1145
1171
1183
1192
1207
1226
1215
1199
1196
1227
1224
1218
1222
1242
1226
1197
1138
1130
1087
1078
1075
1068
1080
1095
1111
1123
1142
1152
1160
1145
1154
1190
1212
1203
1198
1217
1220
1226
1228
1220
1219
1244
1234
1209
1184
1176
1181
1195
1210
1216
1228
1239
1248
1235
1229
1250
1257
1285
1290
1287
1277
1277
1282
1294
1231
1237
1194
1158
1139
1146
1151
1142
1152
1159
1201
1227
1229
1214
1249
1254
1241
1251
1257
1287
1278
1213
1207
1224
1229
1207
1191
1179
1183
1185
1187
1204
1232
1243
1222
1210
1187
1159
1139
1135
1126
1109
1116
1158
1152
1179
1181
1176
1201
1224
1235
1284
1272
1256
1261
1273
1320
1337
1313
1301
1304
1293
1297
1261
1218
1194
1185
1144
1147
1150
1151
1169
1170
1127
1127
1153
1145
1161
1163
1169
1181
1197
1219
1235
1263
1248
1271
1296
1296
1302
1287
1263
1277
1258
1265
1274
1260
1291
1269
1261
1231
1143
1142
1138
1134
1160
1187
1212
1192
1195
1207
1199
1251
1274
1267
1291
1299
1281
1328
1313
1296
1279
1289
1312
1306
1306
1307
1295
1364
1363
1290
1256
1258
1260
1254
1253
1222
1206
1200
1207
1207
1200
1196
1194
1191
1190
1194
1189
1170
1164
1180
1204
1237
1233
1215
1213
1217
1213
1226
1240
1215
1235
1198
1187
1198
1241
1260
1266
1253
1262
1252
1272
1312
1316
1328
1270
1271
1266
1247
1228
1246
1263
1311
1341
1342
1323
1330
1312
1312
1320
1335
1325
1332
1322
1334
1334
1336
1339
1342
1338
1342
1359
1351
1335
1353
1355
1357
1342
1342
1356
1358
1351
1350
1349
1352
1341
1348
1355
1352
1353
1343
1344
1352
1354
1355
1347
1346
1350
1355
1354
1340
1333
1324
1312
1263
1209
1221
1243
1243
1242
1204
1237
1264
1293
1288
1280
1306
1296
1312
1292
1304
1312
1346
1344
1370
1348
1334
1341
1335
1332
1341
1351
1348
1343
1345
1335
1313
1285
1283
1169
1183
1197
1229
1276
1296
1329
1317
1330
1359
1354
1350
1357
1345
1303
1280
1289
1288
1272
1270
1254
1254
1233
1186
1213
1252
1239
1240
1226
1210
1194
1207
1207
1208
1220
1249
1245
1276
1275
1274
1295
1304
1327
1311
1289
1307
1312
1316
1311
1317
1340
1322
1321
1327
1332
1352
1312
1327
1327
1307
1316
1314
1296
1285
1249
1228
1219
1254
1282
1312
1305
1316
1348
1367
1312
1312
1332
1321
1328
1331
1343
1343
1345
1335
1315
1312
1311
1314
1301
1284
1224
1189
1170
1107
1057
1011
976
947
937
917
883
850
816
809
820
842
862
909
977
993
1029
1036
1064
1082
1100
1106
1138
1149
1154
1199
1249
1271
