# Supplementary material for: Effect of transportation and social isolation on facial expressions of healthy horses
Source: PLoS One. 2021 Jun 4;16(6):e0241532. doi: 10.1371/journal.pone.0241532 (PMC8177539; doi:10.1371/journal.pone.0241532)
Supplement: S1 File — (ZIP) [file pone.0241532.s002.zip › Horse 19/Baseline.hrm]

[Params]
Version=106
Monitor=38
SMode=000000000
Date=20190825
StartTime=18:30:39.0
Length=00:47:56.9
Interval=238
Upper1=0
Lower1=0
Upper2=0
Lower2=0
Upper3=200
Lower3=160
Timer1=00:00:00.0
Timer2=00:00:00.0
Timer3=00:00:00.0
ActiveLimit=0
MaxHR=230
RestHR=30
StartDelay=862
VO2max=10
Weight=0

[Note]

[IntTimes]
00:47:58.5	53	27	38	81
0	0	0	0	0	0
0	0	0	0	0
0	0	0	270	0	0
0	0	0	0	0	0

[IntNotes]
1	

[ExtraData]

[LapNames]
1	1	

[Summary-123]
2875	0	2875	0	0	0
230	0	0	30
0	0	0	0	0	0
230	0	0	30
0	0	0	0	0	0
230	0	0	30
0	2155

[Summary-TH]
2874	0	0	0	2866	8
230	200	160	30
0	2155

[HRZones]
230
207
184
161
138
0
0
0
0
0
0

[SwapTimes]

[HRData]
1804
1829
1845
1846
1836
1811
1798
1788
1768
1785
1810
1771
1742
1731
1743
1728
1695
1727
1754
1747
1788
1756
1765
1749
1710
1732
1709
1728
1733
1787
1829
1811
1915
1744
1722
1717
1719
1695
1709
1705
1623
1598
1405
1609
1626
1646
1533
1371
1742
1458
1500
1476
1544
1521
1579
1638
1639
1698
1679
1681
1755
1771
1752
1782
1756
1782
1741
1718
1818
1740
1810
1822
1859
1869
1883
1905
1859
1896
1917
1879
1855
1868
1890
1828
1751
1750
1766
1646
1477
1383
1306
1167
1085
960
959
901
857
827
804
915
760
822
915
1007
1069
1153
1099
1179
1235
1280
1344
1340
1443
1449
1517
1529
1574
1615
1658
1599
1622
1728
1785
1848
1867
1936
1923
1923
1944
1890
1922
1931
1946
1906
1834
1833
1842
1819
1780
1791
1910
1902
1859
1738
1634
1675
1716
1757
1798
1929
1779
1652
1640
1736
1640
1544
1413
1294
1175
1173
1224
1276
1105
1166
1227
1287
1348
1532
1585
1589
1711
1607
1654
1677
1582
1353
1675
1696
1396
1350
1396
1442
1605
1808
1609
1622
1639
1667
1688
1664
1675
1650
1428
1530
1652
1620
1700
1698
1708
1778
1809
1782
1781
1780
1774
1753
1750
1762
1697
1684
1626
1626
1615
1539
1493
1428
1457
1440
1597
1519
1405
1758
1581
1650
1574
1683
1692
1658
1728
1709
1670
1505
1774
1727
1746
1774
1783
1798
1783
1780
1737
1769
1697
1557
1523
1507
1591
1646
1597
1679
1655
1664
1724
1722
1734
1735
1741
1727
1718
1671
1673
1685
1594
1583
1567
1556
1555
1558
1604
1616
1533
1555
1624
1595
1613
1598
1667
1661
1700
1668
1655
1700
1700
1708
1754
1754
1714
1732
1678
1688
1722
1707
1694
1358
1357
1666
1538
1883
1742
1690
1692
1697
1660
1617
1200
1199
826
767
766
742
742
792
791
821
821
1095
1094
1328
1327
1680
1646
1683
1224
1579
1657
1707
1695
1357
1637
1262
1094
1285
1654
1309
1373
1416
1236
1581
1586
1480
1559
1205
1323
998
997
1456
1184
1130
1364
1404
1523
1425
1287
1529
1584
1600
1580
1561
1506
1531
1552
1611
1635
1607
1577
1670
1434
1283
1478
1407
1486
1535
1593
1536
1525
1521
1274
1500
1596
1652
1517
1339
1690
1414
1951
1690
1633
1601
1561
1543
1593
1592
1614
1309
1343
1383
1425
1364
1659
1664
1500
1395
1398
1318
1528
1301
1186
1249
1138
1132
1126
1119
1113
1105
1078
1105
1131
1288
1188
1478
1475
1444
1446
1355
1186
1365
1247
1279
1461
1521
1514
1459
1500
1444
1514
1541
1553
1565
1608
1631
1647
1605
1649
1623
1617
1597
1598
1594
1529
1645
1616
1590
1587
1498
1522
1470
1493
1490
1535
1488
1502
1506
1524
1522
1531
1517
1474
1483
1516
1469
1246
1579
1602
1576
1645
1662
1627
1610
1606
1656
1620
1429
1492
1500
1531
1257
919
919
756
900
747
900
1052
1143
1227
1349
1256
1340
1382
1500
1536
1585
1266
1411
1318
1404
1569
1603
1606
1665
1665
1713
1722
1769
1770
1771
1765
1778
1760
1777
1739
1749
1730
1694
1706
1647
1616
1630
1611
1588
1553
1527
1451
1517
1605
1591
1661
1663
1705
1746
1750
1751
1745
1745
1800
1781
1701
1711
1718
1705
1649
1585
1505
1577
1491
1572
1524
1570
1587
1567
1574
1624
1607
1594
1610
1598
1551
1551
1536
1336
1703
1562
1545
1562
1584
1641
1661
1654
1659
1645
1676
1700
1649
1554
1452
1398
1362
1362
1329
1363
1308
1358
1319
1441
1459
1494
1549
1532
1581
1613
1636
1637
1609
1507
1569
1445
1519
1469
1454
1490
1544
1583
1591
1623
1604
1565
1566
1510
1573
1520
1523
1502
1499
1559
1521
1446
1492
1509
1559
1615
1596
1554
1510
1473
1516
1476
1491
1489
1461
1469
1524
1576
1581
1597
1576
1593
1479
1476
1457
1501
1445
1508
1460
1439
1410
1422
1457
1559
1533
1592
1573
1614
1339
1279
1219
1159
1098
873
872
890
954
1014
1073
1077
1396
1378
1355
1342
1122
1521
1456
1522
1530
1575
1527
1535
1544
1566
1586
1576
1595
1477
1580
1565
1541
1576
1556
1532
1588
1585
1538
1598
1580
1588
1604
1639
1660
1657
1629
1641
1617
1566
1548
1590
1548
1593
1511
1491
1229
1369
1238
1272
1210
1185
1109
1493
1409
1596
1401
1350
1439
1520
1387
1381
1317
1604
1523
1509
1553
1354
1857
1656
1629
1388
1439
1404
1348
1316
1437
1501
1525
1599
1593
1623
1642
1627
1604
1578
1451
1430
1429
1414
1393
1428
1534
1517
1525
1507
1488
1538
1534
1508
1498
1452
1454
1427
1468
1518
1560
1573
1546
1599
1604
1618
1427
1445
1426
1407
1239
1225
1279
1279
1397
1520
1543
1582
1629
1676
1676
1694
1687
1649
1662
1648
1659
1617
1624
1653
1697
1672
1654
1624
1599
1562
1504
1489
1484
1451
1454
1476
1433
1465
1521
1483
1482
1547
1519
1549
1525
1549
1544
1470
1498
1461
1437
1505
1492
1467
1482
1512
1507
1499
1538
1474
1548
1482
1580
1620
1532
1588
1477
1641
1600
1624
1651
1536
1852
1340
1759
1464
1110
757
856
1059
1059
935
955
976
987
1119
1010
1454
1179
1283
1254
1182
1363
1237
1183
1155
1170
1152
1092
1159
1199
1374
1424
1501
1389
1614
1521
1526
1350
1501
1428
1560
1556
1552
1507
1544
1564
1569
1549
1555
1577
1566
1555
1556
1583
1565
1396
1355
1276
1250
1484
1434
1465
1501
1441
1526
1444
1528
1479
1469
1573
1607
1660
1668
1358
1176
1589
1448
1356
1800
1545
1573
1614
1613
1702
1678
1710
1733
1805
1311
1161
1058
1189
1189
1157
1750
1738
1656
1615
1529
1511
1611
1611
1740
1685
1734
1704
1737
1716
1676
1662
1543
1520
1647
1595
1666
1673
1655
1714
1705
1731
1701
1724
1700
1674
1638
1561
1518
1480
1429
1478
1476
1476
1399
1421
1416
1467
1565
1569
1583
1639
1653
1649
1667
1659
1619
1627
1636
1621
1568
1597
1684
1642
1677
1664
1695
1733
1730
1721
1692
1686
1666
1539
1528
1518
1622
1526
1635
1637
1620
1630
1617
1580
1596
1536
1627
1610
1642
1646
1667
1679
1629
1611
1495
1425
1337
1247
1391
1475
1509
1493
1527
1491
1519
1531
1562
1577
1611
1578
1492
1411
1436
1511
1624
1631
1643
1673
1676
1649
1667
1710
1731
1555
1471
1570
1510
1533
1569
1605
1629
1619
1619
1666
1639
1639
1630
1511
1475
1497
1569
1529
1545
1568
1592
1608
1597
1531
1602
1633
1661
1679
1678
1660
1627
1624
1623
2240
2240
1931
1475
1430
1574
1593
1592
1584
1481
1752
1766
1765
1837
1812
1674
1529
1129
1669
1166
1041
1350
1453
1411
1376
1179
1536
1433
1401
1346
1113
1338
1095
1094
1357
1710
1720
1301
2198
1723
1752
1724
1693
1690
1699
1660
1655
1630
1624
1595
1639
1627
1566
1633
1656
1694
1662
1689
1657
1625
1667
1678
1719
1767
1627
1378
1739
1543
1485
1426
1480
1491
1557
1514
1474
1465
1501
1563
1579
1636
1684
1716
1754
1778
1810
1775
1819
1855
1785
1889
1837
1918
1931
1923
1898
1914
1914
1654
1647
1453
1744
1753
1827
1758
1794
1747
1762
1779
1813
1840
1881
1905
1909
1875
1873
1972
1904
1932
1972
1954
1908
1955
1904
1909
1948
1885
1928
1931
1884
1938
1912
1852
1814
1818
1800
1802
1798
1843
1797
1817
1796
1852
1794
1879
1808
1836
1812
1853
1820
1873
1800
1848
1847
1923
1889
1892
1925
1907
1877
1877
1930
1930
1900
1940
1929
1952
1914
1851
1899
1843
1842
1852
1801
1845
1823
1861
1809
1861
1813
1812
1783
1806
1755
1779
1815
1896
1896
1889
1946
1906
1925
1925
1943
1891
1929
1916
1916
1780
1851
1847
1854
1829
1879
1857
1847
1825
1809
1829
1762
1802
1439
1573
1550
1683
1750
1721
1697
1698
1686
1650
1696
1706
1702
1717
1751
1714
1796
1813
1845
1854
1868
1896
1903
1906
1950
1911
1925
1991
1948
1967
1985
1981
1972
1968
1986
1959
1901
1882
1881
1873
1891
1922
1904
1943
1930
1896
1918
1881
1907
1683
1888
1716
1716
1649
1747
1738
1805
1842
1840
1829
1831
1807
1848
1847
1851
1859
1837
1804
1852
1851
1895
1785
1777
1789
1812
1832
1811
1467
1855
1855
1739
1722
1742
1736
1745
1744
1775
1770
1794
1854
1819
1792
1793
1768
1821
1759
1817
1798
1947
1891
1981
1896
1981
1987
1883
1494
1686
1300
1299
1235
1245
1144
1345
1344
1434
1190
1434
1677
1918
1942
1860
1935
1881
1689
1979
1949
1983
1976
1885
1920
1897
1410
1685
1289
1260
1231
1176
1226
1276
1325
1375
1417
1465
1484
1563
1634
1643
1773
1759
1847
1758
1814
1829
1848
1813
1779
1753
1617
1454
1454
1268
1242
1316
1305
1317
1296
1456
1155
1197
1197
876
1105
1105
911
1045
1044
1283
1796
1427
1548
1740
1388
1694
1849
1833
1413
1832
1875
1921
1857
2082
1790
1915
1922
1840
1544
1445
1874
1974
1908
1622
1535
1975
1922
1732
1904
1971
1674
1470
1915
1751
1579
1332
1786
1730
1695
1694
1709
1719
1790
1790
1754
1777
1820
1798
1805
1833
1749
1774
1406
1270
1312
1354
1396
1438
1480
1522
1564
1605
920
1107
1284
1281
1542
1869
1815
1912
1628
1460
1473
1486
1498
1511
1524
1537
1041
1179
1179
1209
1744
1817
1793
1844
1786
1800
1691
1559
1406
1797
1757
1699
1648
1603
1644
1632
1651
1716
1748
1759
1714
1659
1348
1782
1730
1245
1673
1334
1502
1402
1339
1507
1363
1378
1389
1478
1380
1520
1306
1220
1211
1249
1302
1470
1494
1501
1610
1624
1574
1551
1587
1595
1629
1637
1663
1692
1704
1720
1726
1744
1749
1780
1641
1646
1663
1821
1746
1764
1831
1808
1858
1870
1877
1887
1917
1847
1859
1818
1627
1479
1526
1562
1647
1674
1671
1759
1694
1759
1775
1863
1782
1781
1797
1763
1748
1730
1696
1667
1680
1719
1745
1758
1747
1743
1740
1805
1488
1626
1488
1349
1440
1370
1764
1753
1768
1727
1733
1434
1322
1242
1454
1241
1453
1666
1704
1873
1623
1619
1642
1649
1435
1662
1756
1746
1808
1828
1827
1834
1886
1914
1872
1830
1868
1819
1801
1829
1743
1771
1620
1616
1579
1711
1645
1676
1646
1622
1676
1637
1668
1695
1739
1707
1760
1804
1865
1917
1900
1927
1953
1959
1924
1975
1931
1858
1579
1913
1883
1799
1624
1874
1966
1871
1863
1854
1868
1822
1897
1860
1876
1881
1812
1460
1948
1989
1911
1955
1930
1814
1462
1866
1875
1855
1784
1760
1724
1452
1970
1686
1438
1802
1844
1806
1966
1925
1913
1898
1902
1875
1881
1882
1804
1945
1877
1896
1930
1889
1931
1790
1453
1918
1940
1704
1474
1909
1890
1716
1456
1900
1945
1904
1607
1540
1933
1980
1871
1573
1443
1914
1877
1863
1093
1093
693
731
769
807
845
883
921
958
996
694
719
694
669
945
1035
1188
1471
1433
1608
1336
1771
1613
1680
1703
1763
1707
1652
1676
1815
1573
1316
1672
