# Supplementary material for: Effect of transportation and social isolation on facial expressions of healthy horses
Source: PLoS One. 2021 Jun 4;16(6):e0241532. doi: 10.1371/journal.pone.0241532 (PMC8177539; doi:10.1371/journal.pone.0241532)
Supplement: S1 File — (ZIP) [file pone.0241532.s002.zip › Horse 19/Transportation.hrm]

[Params]
Version=106
Monitor=38
SMode=000000000
Date=20190422
StartTime=19:58:37.0
Length=00:18:11.8
Interval=238
Upper1=0
Lower1=0
Upper2=0
Lower2=0
Upper3=200
Lower3=160
Timer1=00:00:00.0
Timer2=00:00:00.0
Timer3=00:00:00.0
ActiveLimit=0
MaxHR=230
RestHR=30
StartDelay=1321
VO2max=10
Weight=0

[Note]

[IntTimes]
00:00:05.9	39	15	22	37
0	0	0	0	0	0
0	0	0	0	0
0	0	0	160	0	0
0	0	0	0	0	0
00:18:11.8	45	36	52	123
0	0	0	0	0	0
0	0	0	0	0
0	0	0	130	0	0
0	0	0	0	0	0

[IntNotes]
1	
2	

[ExtraData]

[LapNames]
1	1	
2	1	

[Summary-123]
1087	0	1087	0	0	0
230	0	0	30
0	0	0	0	0	0
230	0	0	30
0	0	0	0	0	0
230	0	0	30
0	948

[Summary-TH]
1087	0	1087	0	0	0
230	0	0	30
0	948

[HRZones]
230
207
184
161
138
0
0
0
0
0
0

[SwapTimes]

[HRData]
3999
2475
1613
1604
1617
1636
1625
1633
1621
1607
1601
1612
1607
1605
1572
1550
1550
1543
1530
1530
1521
1540
1544
1549
1550
1594
1575
1585
1609
1576
1545
1596
1603
1607
1585
1581
1588
1550
1414
1264
1088
1038
1019
1021
961
970
1006
1162
1255
1227
1267
1263
1283
1307
1352
1344
1350
1341
1358
1379
1394
1383
1418
1460
1477
1477
1508
1520
1520
1518
1540
1546
1538
1534
1533
1549
1530
1502
1490
1510
1538
1543
1533
1543
1567
1547
1547
1554
1541
1521
1449
1459
1437
1417
1467
1455
1466
1471
1454
1483
1439
1433
1459
1372
1272
1304
1260
1187
1249
1207
1066
1041
1093
1067
1065
1064
1080
949
912
959
1097
1173
1245
1236
1236
1188
1097
1104
1104
1132
1104
1083
1085
1128
1218
1262
1286
1358
1370
1372
1371
1407
1410
1427
1432
1450
1453
1432
1414
1411
1396
1424
1396
1428
1391
1380
1375
1381
1362
1324
1241
1211
1143
1144
1185
1221
1252
1291
1359
1354
1330
1344
1345
1356
1429
1437
1456
1433
1453
1423
1396
1425
1384
1393
1420
1416
1410
1438
1438
1456
1460
1526
1528
1527
1558
1549
1562
1562
1590
1591
1582
1598
1607
1578
1564
1542
1543
1536
1529
1560
1597
1601
1614
1608
1631
1623
1633
1616
1624
1611
1611
1598
1595
1590
1601
1598
1590
1626
1630
1641
1647
1655
1647
1637
1629
1640
1589
1568
1537
1512
1524
1499
1479
1471
1485
1470
1463
1394
1345
1330
1327
1348
1356
1401
1430
1488
1462
1491
1523
1522
1518
1518
1520
1555
1526
1543
1554
1562
1550
1562
1554
1564
1579
1578
1608
1616
1602
1560
1471
1316
1360
1255
1204
1184
1243
1278
1310
1391
1441
1459
1479
1498
1489
1514
1533
1550
1555
1556
1544
1556
1590
1566
1573
1602
1573
1530
1490
1512
1492
1492
1387
1313
1248
1160
1224
1310
1318
1380
1448
1472
1475
1492
1481
1485
1461
1508
1525
1513
1486
1470
1456
1473
1483
1450
1439
1419
1445
1465
1466
1491
1511
1499
1481
1504
1527
1542
1547
1517
1490
1490
1491
1483
1501
1509
1514
1495
1524
1574
1590
1570
1579
1601
1602
1615
1615
1561
1427
1368
1410
1502
1462
1400
1485
1425
1461
1494
1529
1506
1495
1446
1466
1424
1419
1414
1407
1483
1465
1445
1482
1489
1490
1438
1393
1379
1379
1389
1386
1354
1396
1424
1455
1480
1503
1511
1521
1564
1552
1548
1554
1521
1501
1490
1471
1477
1523
1516
1514
1496
1414
1371
1432
1485
1497
1506
1479
1392
1352
1433
1387
1275
1181
1141
1207
1168
1147
1106
1093
1111
1237
1196
1185
1140
1135
1112
1060
1127
1166
1150
1150
1171
1233
1294
1313
1347
1337
1318
1327
1364
1370
1358
1317
1270
1238
1173
1182
1201
1175
1212
1291
1327
1329
1354
1365
1363
1392
1394
1428
1436
1457
1479
1464
1458
1465
1478
1463
1452
1434
1411
1372
1379
1393
1402
1428
1440
1471
1498
1503
1528
1535
1516
1483
1466
1466
1409
1365
1370
1389
1413
1427
1459
1458
1462
1438
1417
1396
1372
1353
1210
1095
1050
954
899
916
915
901
989
1024
1116
1117
1109
1133
1133
1173
1197
1236
1245
1253
1248
1315
1229
1262
1199
1263
1330
1368
1419
1467
1480
1493
1512
1473
1479
1473
1429
1423
1383
1396
1424
1428
1372
1395
1420
1410
1423
1397
1388
1379
1357
1297
1238
1238
1157
1116
1097
1021
1085
1035
1004
977
950
982
993
1055
1061
1130
1136
1107
1152
1145
1141
1183
1180
1138
1118
1132
1016
906
885
860
851
873
868
841
803
774
777
776
771
782
863
847
823
761
718
693
675
671
653
629
609
597
586
572
562
556
549
541
536
533
533
535
542
545
551
560
568
579
595
598
605
603
602
604
597
593
594
599
597
598
597
596
596
598
605
603
606
605
609
616
616
621
652
672
687
688
688
695
684
677
655
646
637
644
670
687
709
726
700
697
697
697
692
666
659
634
619
616
604
589
581
567
562
554
545
541
538
533
537
537
536
536
539
540
538
536
527
523
516
513
506
505
503
499
496
494
496
505
518
534
554
558
576
594
605
615
617
624
634
656
691
791
759
738
706
687
654
641
619
623
611
602
598
589
577
576
583
585
590
592
594
600
618
623
639
651
670
664
651
662
685
690
668
654
632
632
626
619
621
621
633
640
656
649
645
637
646
621
626
627
619
617
610
606
610
631
643
625
617
610
600
589
589
591
602
594
574
575
575
580
574
576
580
566
569
575
580
579
585
595
594
586
592
593
590
590
590
593
591
573
488
668
587
585
595
604
624
624
646
664
661
668
664
646
639
644
634
642
638
634
648
658
679
700
773
895
826
806
817
817
845
891
858
870
871
921
917
1044
953
979
982
983
982
953
944
927
913
923
1048
901
860
827
773
745
721
704
693
673
661
648
646
629
608
606
602
612
626
624
628
646
646
648
660
660
670
678
686
695
687
701
706
691
678
669
670
677
679
683
714
733
781
777
775
786
789
1021
958
1025
1046
1084
1123
1151
1211
1203
1213
1216
1208
1254
1265
1272
1247
1267
1279
1306
1335
1342
1324
1333
1295
1339
1344
1348
1359
1371
1387
1404
1409
1423
1427
1441
