# Supplementary material for: Effect of transportation and social isolation on facial expressions of healthy horses
Source: PLoS One. 2021 Jun 4;16(6):e0241532. doi: 10.1371/journal.pone.0241532 (PMC8177539; doi:10.1371/journal.pone.0241532)
Supplement: S1 File — (ZIP) [file pone.0241532.s002.zip › Horse 1/Baseline.hrm]

[Params]
Version=106
Monitor=38
SMode=000000000
Date=20171212
StartTime=10:48:26.0
Length=03:06:17.6
Interval=238
Upper1=0
Lower1=0
Upper2=0
Lower2=0
Upper3=200
Lower3=160
Timer1=00:00:00.0
Timer2=00:00:00.0
Timer3=00:00:00.0
ActiveLimit=0
MaxHR=230
RestHR=30
StartDelay=3999
VO2max=10
Weight=0

[Note]

[IntTimes]
01:12:36.1	34	29	37	82
0	0	0	0	0	0
0	0	0	0	0
0	0	0	170	0	0
0	0	0	0	0	0
02:14:21.9	82	27	43	131
0	0	0	0	0	0
0	0	0	0	0
0	0	0	170	0	0
0	0	0	0	0	0
02:34:46.9	37	30	68	140
0	0	0	0	0	0
0	0	0	0	0
0	0	0	140	0	0
0	0	0	0	0	0
03:06:47.0	45	30	37	51
0	0	0	0	0	0
0	0	0	0	0
0	0	0	170	0	0
0	0	0	0	0	0
03:06:49.6	44	0	0	6
0	0	0	0	0	0
0	0	0	0	0
0	0	0	170	0	0
0	0	0	0	0	0

[IntNotes]
1	
2	
3	
4	
5	

[ExtraData]

[LapNames]
1	1	
2	1	
3	1	
4	1	
5	1	

[Summary-123]
8995	0	8995	0	0	0
230	0	0	30
0	0	0	0	0	0
230	0	0	30
0	0	0	0	0	0
230	0	0	30
0	6422

[Summary-TH]
8995	0	0	0	8989	6
230	200	160	30
0	6422

[HRZones]
230
207
184
161
138
0
0
0
0
0
0

[SwapTimes]

[HRData]
1333
1333
1333
1329
1333
1337
1559
1559
1350
1333
1316
1347
1358
1369
1380
1390
1401
1412
1391
1436
1396
1374
1326
1308
1333
1358
1300
1333
1366
1588
1587
1523
1547
1405
1345
1369
1392
1410
1425
1489
1633
1414
1397
1402
2000
1999
1988
1568
1568
1457
1457
1446
1362
1362
1316
1264
1177
1247
1247
1215
1333
1451
1427
1599
1513
1316
1333
1350
1568
1474
1567
1660
1549
1632
1479
1438
1323
1333
1343
1450
1466
1463
1403
1383
1320
1333
1346
1305
1333
1361
1637
1637
1488
1437
1424
1329
1333
1337
1320
1333
1346
1420
1437
1454
1471
1488
1505
1521
1681
1704
1726
1598
1582
1436
1477
1471
1479
1504
1568
1540
1539
1543
1483
1438
1438
1346
1429
1409
1404
1389
1354
1333
1312
1370
1324
1347
1379
1379
1479
1441
1454
1467
1480
1493
1259
1258
1563
1532
1366
1365
1482
1423
1596
1598
1600
1601
1603
1432
1486
1452
1451
1370
1391
1431
1470
1510
1550
1571
1475
1475
1404
1456
1402
1567
1566
1561
1461
1452
1395
1320
1333
1346
1430
1433
1458
1442
1391
1388
1377
1344
1333
1322
1341
1305
1312
1363
1334
1328
1175
1333
1491
1740
1532
1532
1563
1520
1570
1507
1528
1581
1635
1669
1441
1440
1447
1586
1586
1562
1576
1591
1606
1621
1660
1515
1471
1470
1358
1322
1373
1438
1374
1316
1333
1350
1422
1440
1458
1476
1493
1511
1529
1478
1456
1440
1456
1552
1461
1492
1492
1562
1521
1534
1417
1453
1452
1499
1505
1504
1452
1453
1452
1503
1373
1402
1431
1460
1503
1546
1575
1604
1632
1729
1559
1559
1566
1596
1529
1750
1463
1542
1521
1346
1414
1413
1434
1199
1333
1467
1769
1431
1569
1476
1633
1628
1630
1633
1635
1637
1778
1778
2000
1999
1596
1424
1423
1564
1582
1600
1617
1635
1535
1522
1488
1492
1541
1558
1503
1467
1481
1502
1523
1537
1616
1645
1757
1504
1734
1733
1594
1534
1412
1405
1405
1419
1396
1506
1454
1412
1474
1404
1406
1522
1391
1326
1337
1391
1393
1467
1441
1461
1457
1422
1568
1465
1369
1403
1413
1494
1630
1421
1362
1333
1304
1453
1453
1268
1234
1243
1220
1167
1210
1253
1295
1338
1404
1442
1523
1563
1563
1779
1641
1434
1531
1573
1636
1632
1617
1630
1644
1682
1676
1670
1664
1658
1652
1646
1640
1633
1627
1621
1615
1609
1603
1597
1340
1333
1326
1333
1333
1333
1333
1333
1333
1334
1333
1332
1334
1333
1332
1403
1402
1401
1399
1398
1397
1396
1395
1394
1393
1392
1360
1353
1346
1339
1332
1324
1317
1411
1410
1370
1370
1360
1360
1286
1233
1265
1233
1233
1209
1219
1253
1296
1252
1344
1367
1601
1525
1586
1627
1773
1655
1632
1488
1386
1395
1487
1493
1482
1506
1500
1670
1551
1559
1597
1590
1583
1576
1569
1559
1549
1541
1534
1527
1520
1450
1440
1431
1431
1375
1368
1307
1230
1230
1223
1191
1138
1071
1124
1123
1128
1142
1184
1319
1336
1464
1491
1460
1648
1459
1562
1617
1596
1616
1632
1647
1807
1807
1680
1678
1690
1702
1714
1726
1738
1749
1758
1895
1895
1797
1676
1675
1622
1621
1855
1510
1602
1604
1607
1610
1613
1616
1619
1537
1543
1542
1541
1540
1539
1538
1537
1536
1534
1533
1532
1531
1530
1630
1630
1616
1600
1583
1578
1455
1586
1523
1648
1502
1565
1473
1468
1508
1532
1576
1531
1486
1377
1364
1356
1333
1310
1517
1295
1240
1316
1304
1278
1294
1333
1372
1287
1333
1379
1419
1506
1454
1522
1515
1552
1532
1514
1529
1523
1514
1505
1499
1492
1510
1510
1563
1491
1481
1527
1639
1529
1466
1532
1540
1625
1491
1460
1499
1456
1428
1387
1375
1435
1328
1333
1338
1466
1355
1375
1395
1415
1435
1465
1495
1515
1535
1555
1575
1574
1676
1448
1448
1434
1445
1504
1457
1478
1473
1465
1410
1386
1351
1295
1333
1371
1423
1462
1521
1430
1360
1359
1404
1467
1437
1414
1490
1489
1470
1622
1484
1562
1524
1523
1536
1547
1607
1443
1419
1518
1519
1551
1542
1510
1509
1526
1360
1361
1431
1406
1512
1549
1544
1515
1529
1523
1591
1533
1551
1556
1555
1651
1545
1535
1445
1562
1517
1467
1462
1394
1342
1303
1276
1250
1263
1297
1274
1307
1297
1326
1351
1280
1333
1386
1421
1512
1412
1485
1404
1491
1513
1529
1570
1539
1591
1626
1662
1648
1564
1480
1439
1396
1614
1462
1457
1574
1393
1507
1560
1365
1333
1301
1473
1424
1421
1410
1465
1376
1537
1431
1481
1494
1602
1469
1525
1429
1404
1400
1519
1541
1462
1525
1429
1435
1414
1374
1386
1421
1405
1359
1407
1430
1420
1409
1341
1333
1325
1369
1374
1372
1369
1366
1364
1353
1333
1313
1406
1422
1439
1368
1426
1421
1252
1333
1414
1632
1432
1445
1328
1333
1338
1420
1460
1363
1334
1393
1350
1286
1237
1204
1171
1112
1022
932
901
854
826
813
825
910
732
803
909
1015
1086
1208
1145
1283
1338
1490
1487
1702
1720
2000
1999
1550
1549
1523
1760
2000
1999
1675
2000
1999
1900
1900
1843
1930
1931
1931
1948
1861
1860
1842
1841
1753
1590
1507
1678
1677
1638
1600
1562
1656
1656
1478
1496
1441
1461
1505
1518
1604
1580
1861
1689
1662
1744
1679
1705
1744
1783
1809
1880
1863
1847
1831
1815
1799
1783
1687
1499
1504
1366
1333
1300
1457
1467
1457
1446
1262
1264
1239
1241
1303
1333
1363
1305
1333
1361
1296
1333
1370
1280
1333
1386
1547
1423
1547
1671
1739
1823
1908
1876
1761
1737
1695
1614
1573
1876
1735
1680
1624
1623
1623
1740
1739
1486
1487
1518
1566
1605
1608
1479
1562
1521
1550
1775
1561
1469
1568
1566
1566
1486
1459
1459
1421
1676
1468
1512
1457
1417
1365
1396
1384
1425
1434
1480
1572
1573
1471
1464
1414
1441
1483
1445
1472
1404
1464
1545
1462
1423
1381
1381
1309
1309
1273
1272
1317
1323
1418
1418
1520
1512
1570
1437
1453
1538
1495
1664
1597
1728
1728
1768
1577
1462
1446
1428
1745
1447
1583
1528
1500
1648
1531
1490
1697
1545
1470
1493
1415
1517
1565
1564
1588
1375
1333
1291
1539
1461
1644
1473
1551
1461
1450
1492
1391
1377
1424
1424
1706
1463
1437
1417
1428
1451
1465
1493
1463
1463
1417
1367
1388
1368
1447
1443
1420
1443
1622
1506
1505
1505
1374
1337
1350
1342
1396
1315
1333
1351
1298
1333
1368
1233
1297
1360
1540
1439
1374
1441
1446
1514
1486
1462
1402
1447
1438
1477
1450
1460
1456
1396
1414
1469
1375
1374
1344
1333
1322
1427
1427
1312
1262
1261
1210
1192
1179
1168
1167
1191
1300
1333
1366
1172
1171
1356
1575
1374
1518
1414
1414
1537
1554
1553
1465
1648
1593
1582
1582
2000
1999
1724
1776
1903
1744
1755
1836
1708
1617
1586
1677
1664
1652
1717
1670
1623
1501
1435
1474
1283
1247
1421
1232
1304
1422
1372
1473
1489
1428
1414
1442
1424
1476
1495
1578
1725
1771
1816
1727
1793
1769
1868
1755
1630
1629
1699
1751
1783
1783
1877
1686
1656
1520
1628
1640
1711
1687
1701
1635
1569
1724
1521
1612
1608
1607
1844
1576
1695
1706
1713
1704
1817
1645
1778
1684
1993
1732
1789
1817
1939
1961
1944
1886
1798
1891
1858
1995
1941
1938
1993
1888
1762
1979
1719
1793
1768
1739
1838
1825
1805
1659
1900
1790
1790
1872
1871
1985
1871
1834
1716
1804
1771
1901
1828
1870
1802
1728
1787
1750
1792
1827
1823
1842
1777
1939
1676
1775
1861
1707
1766
1682
1787
1870
1823
1898
1815
1852
1858
1832
2000
1999
1814
1823
1834
1898
1875
1431
1578
1575
1389
1344
1333
1322
1390
1352
1350
1323
1291
1325
1368
1448
1476
1475
1412
1549
1515
1681
1680
1767
2000
1999
1703
1813
1821
1650
1809
1909
1852
1992
1875
1859
1783
1896
1783
1900
2000
1999
1791
1729
1735
1771
1784
1776
1807
1772
1779
1987
1722
1734
1938
1691
2000
1999
1509
1606
1600
1628
1805
1741
1883
1741
1656
1656
1793
1689
1586
1299
1329
1302
1257
1241
1214
1142
1046
1041
1231
1164
1253
1333
1413
1318
1429
1412
1399
1462
1444
1431
1440
1501
1537
1541
1563
1563
1432
1367
1403
1545
1628
1837
1804
1907
1854
2000
1999
2000
1999
2000
1999
1684
1768
1684
1600
1795
2000
1999
1657
1680
2000
1999
1652
1614
1592
1569
1577
1594
1704
1575
1496
1410
1365
1357
1377
1453
1501
1549
1529
1522
1663
1663
1702
1743
1742
1722
1787
1663
1939
1804
1819
2000
1999
2000
1999
1881
1931
1887
1962
1962
2000
1999
1839
1955
1955
1791
1787
1844
1831
1818
1805
1786
1767
1754
1741
1728
1648
1482
1620
1511
1535
1559
1583
1619
1655
1679
1703
1727
1711
1722
1639
1643
1650
1657
1663
1670
1675
1660
1571
1579
1586
1594
1602
1696
1754
1669
1679
1689
1699
1709
1719
1729
1739
1754
1768
1778
1788
1798
1808
1818
1828
1838
1895
1892
1926
1915
1983
1985
1941
1872
1944
1977
1945
1956
1950
1958
1941
1905
1939
1951
2000
1999
2000
1999
2000
1999
2000
1999
2000
1999
2000
1999
2000
1999
2000
1999
2000
1999
2000
1999
1921
1833
2000
1999
1516
1504
1597
1617
1638
1659
1680
1536
1613
1386
1619
1543
1560
1577
1594
1619
1644
1661
1678
1695
2000
1999
2000
1999
1932
1834
1736
1704
1946
1917
1991
2000
1999
2000
1999
1700
1508
1957
1956
1638
1924
1885
1853
2000
1999
2011
1962
1962
1581
1904
1903
1735
1730
1741
1777
1806
2000
1999
1827
2000
1999
2000
1999
2012
2012
1886
1900
1896
1892
1886
1879
1875
1871
1899
2000
1999
1912
1873
1833
2000
1999
1797
1829
1811
1828
1846
2000
1999
1661
1661
1889
1880
2000
1999
1753
1668
1600
1835
1722
1767
1834
1901
1946
1884
1612
1739
1832
1907
1890
1968
1968
1954
1930
1925
2000
1999
2027
2000
1999
1735
1864
1734
1605
1671
1649
1653
1657
1661
1665
1670
1676
1680
1684
1688
1692
1929
1928
2000
1999
2000
1999
2000
1999
2000
1999
2000
1999
2000
1999
2000
1999
2000
1999
2000
1999
2000
1999
2000
1999
2000
1999
2000
1999
1763
1871
1840
1809
1763
1716
1685
1654
1683
1696
1709
1722
1735
1748
1760
1773
1786
1799
1812
2000
1999
2000
1999
2000
1999
2000
1999
1910
1927
1966
1853
1944
1953
1952
1531
1533
1562
1590
1619
1648
1674
1548
1933
1932
2000
1999
1849
1848
1891
1915
1852
2000
1999
1579
1703
1693
1754
1850
1789
1800
1788
1800
1798
1695
2000
1999
1928
1764
1763
1604
1947
1947
1613
1444
1598
1612
1625
1639
1653
1788
1821
1854
1887
1919
1828
2000
1999
1772
1820
1771
1723
1629
1613
1629
1644
1764
1573
1876
1876
2000
1999
1917
1917
1960
2000
1999
2000
1999
2050
1915
2000
1999
1975
1865
1964
1865
1766
1710
1708
1707
1706
1705
1704
1703
1702
1701
1700
1699
1698
1697
1696
1695
1556
1573
1571
1568
1566
1564
1562
1560
1558
1555
1552
1550
1548
1546
1544
1542
1540
1538
1549
1551
1553
1555
1557
1558
1560
1562
1564
1566
1568
1570
1572
1574
1576
1582
1582
1582
1582
1582
1582
1582
1582
1582
1582
1581
1581
1581
1581
1581
1581
1581
1600
1600
1600
1599
1599
1556
1564
1563
1561
1560
1559
1558
1557
1556
1555
1554
1553
1552
1551
1550
1549
1548
1547
1566
1565
1565
1565
1565
1565
1565
1565
1379
1545
1359
1270
1387
1312
1365
1320
1323
1311
1308
1308
1328
1373
1403
1369
1559
1569
1590
1714
2000
1999
1708
1707
1854
1865
1896
1960
1963
1963
1775
1860
1787
1846
1962
1961
1587
1799
1976
1948
1948
1491
1730
1756
1783
2000
1999
1650
1888
2000
1999
2000
1999
2000
1999
2000
1999
2000
1999
2000
1999
2000
1999
2000
1999
2000
1999
1878
1567
1943
1785
1811
1820
1875
1795
1996
1995
1822
1776
1871
2000
1999
2000
1999
2000
1999
2000
1999
2000
1999
2000
1999
2000
1999
2000
1999
2000
1999
2000
1999
2000
1999
2000
1999
2000
1999
1771
1752
1733
1714
1695
1676
1656
1667
1689
1685
1680
1676
1672
1666
1660
1656
1652
1648
1644
1620
1689
1661
1619
1577
1549
1706
1470
1333
1196
1344
1399
1542
1346
1347
1287
1268
1255
1239
1225
1213
1239
1217
1339
1393
1510
1886
2000
1999
1852
1851
1925
1924
2000
1999
1875
1697
1573
1647
1686
1725
1764
1802
1776
1619
2000
1999
1678
1699
1687
2000
1999
1661
1571
1719
1438
1403
1369
1630
1589
1375
1374
1373
1583
1701
1453
1410
1367
1587
1490
1567
1593
1618
1644
1670
1624
1647
1715
1737
1785
1851
1858
1900
1903
1932
1953
1890
1924
1900
1970
1926
1805
1920
1921
1966
1939
1936
1905
1923
2000
1999
1817
1705
1576
1955
1994
1973
1972
1547
1599
1737
1782
1824
1875
1990
1934
1953
1931
1795
1889
1862
1884
1949
1918
1915
1936
1931
1926
1953
1915
1893
1801
1752
1752
1587
1558
1624
1624
1812
1837
1832
1891
1842
1859
1805
1979
1978
1707
1731
1945
1944
1668
1826
1831
1954
1866
1853
1822
1986
1986
1737
1676
1619
1622
1624
1627
1630
1691
1585
1563
1395
1563
1731
1978
1932
1992
1948
1981
1969
1959
1955
1953
1955
1918
1988
1968
1953
1957
1950
1938
1947
1943
1946
1955
1944
1947
1942
1927
1943
1946
1952
1961
1966
1976
1995
1982
1990
1981
1968
1973
1970
1965
1963
1963
1962
1951
1968
1842
1842
2000
1999
2000
1999
2000
1999
2000
1999
2000
1999
2000
1999
2000
1999
2000
1999
2000
1999
2000
1999
2000
1999
2000
1999
2000
1999
2000
1999
2000
1999
2000
1999
1887
1883
1879
1875
1871
1867
1862
1858
1854
1850
1846
1842
1838
1834
1830
1826
1822
1723
1716
1718
1720
1723
1725
1727
1729
1701
1719
1737
1755
1773
1791
1809
1850
1687
1749
1748
1748
1748
1748
1748
1748
1748
1748
1748
1748
1748
1748
1748
1748
1748
1748
1672
1697
1687
1671
1656
1646
1399
1402
1404
1653
1396
1577
1604
1631
1658
1684
1572
1546
1452
1454
1540
1625
1711
1797
1872
1843
1946
2000
1999
1836
1810
1972
1971
1700
2000
1999
2000
1999
1693
1693
1730
1780
1830
1856
1899
1880
1888
2000
1999
1876
1923
1904
1876
1848
1829
1842
1841
1840
1839
1838
1837
1836
1835
1834
1833
1831
1830
1829
1828
1827
1826
1825
1725
1654
1627
1600
1572
1545
1509
1525
1541
1557
1573
1589
1605
1621
1637
1653
1669
1685
1700
1752
1627
1552
1605
1669
1735
1738
1734
1730
1654
1625
1743
1770
1796
1854
1870
1896
1973
1858
2000
1999
1805
1719
1717
1502
1541
1501
1462
1619
1812
1743
1819
1894
1894
1716
1618
1586
1532
1452
1476
1391
1444
1373
1334
1459
1433
1527
1578
1553
1620
1802
1977
1859
1949
1957
1898
1864
2000
1999
1833
1617
1699
1711
1712
1713
1714
1715
1716
1716
1714
1714
1714
1714
1714
1714
1713
1709
1709
1708
1790
1792
1794
1741
1715
1806
1783
1790
1797
1804
1811
1818
1825
1832
1838
1845
1852
2000
1999
2000
1999
2000
1999
2000
1999
2000
1999
2000
1999
2000
1999
2000
1999
2000
1999
1998
2000
1999
2000
1999
2000
1999
2000
1999
2000
1999
2000
1999
2000
1999
2000
1999
2000
1999
2000
1999
2000
1999
2000
1999
1920
1920
2000
1999
2000
1999
2000
1999
2000
1999
2000
1999
2000
1999
2000
1999
2000
1999
1974
1966
1958
1950
1942
1934
1926
1917
1909
1901
1893
1790
1790
1679
1676
1677
1677
1678
1679
1680
1681
2000
1999
1721
1800
1717
1823
1731
1792
1844
1791
1660
1775
1980
1660
1620
1743
1562
1835
1695
1661
1575
1514
1520
1478
1536
1579
1704
1594
1486
1543
1716
1692
1739
1727
1875
1877
1930
1932
1998
2000
1999
1890
2000
1999
2088
2000
1999
2186
1964
1927
1931
1891
1833
1943
1685
1537
1597
1572
1367
1333
1299
1477
1547
1527
1507
1477
1447
1426
1406
1090
1205
1172
1208
1292
1357
1299
1298
1292
1430
1316
1327
1260
1418
1359
1416
1797
1612
1544
1477
1613
1520
1485
1353
1250
1071
989
899
821
790
755
720
715
691
673
655
628
627
607
598
591
582
580
576
578
583
587
598
605
614
631
646
661
685
708
734
783
921
981
1041
983
989
985
977
908
889
946
854
809
792
820
855
995
957
1027
1097
1143
1217
1350
1333
1316
1176
1133
1089
1046
1003
1081
1080
1030
1004
1003
969
894
818
772
745
739
751
722
693
676
658
655
635
629
638
646
650
662
678
777
866
955
959
978
990
984
995
988
1030
982
979
1031
1006
1014
1014
997
1033
1058
1084
1040
775
806
669
710
642
579
560
544
537
529
521
519
516
516
512
506
506
502
508
512
517
513
518
523
535
542
559
569
572
581
570
564
562
576
573
578
577
587
598
602
608
615
607
602
597
597
619
605
596
557
533
521
511
504
495
489
481
474
468
467
462
460
462
460
459
458
461
462
463
458
462
461
468
470
475
479
488
490
505
521
524
531
532
543
536
548
568
589
611
611
595
598
591
581
599
598
604
600
604
599
580
566
555
544
535
525
524
521
516
512
507
507
500
518
537
562
578
555
554
555
582
601
624
632
634
618
611
609
612
597
598
597
595
599
602
598
590
587
576
572
571
580
596
617
636
630
649
655
673
680
682
687
690
687
706
695
674
638
617
607
590
588
588
585
581
570
561
557
548
544
544
543
541
546
560
554
562
579
589
613
610
574
584
594
609
624
634
644
689
651
624
603
601
610
616
616
611
605
597
598
603
600
601
603
602
602
602
613
604
602
604
610
644
670
710
752
812
827
838
854
867
982
1029
992
1019
955
900
917
964
920
866
820
748
699
680
679
664
662
656
652
641
665
792
783
747
802
763
733
686
658
665
663
693
686
720
737
719
731
765
881
881
912
867
841
809
823
827
810
775
757
733
687
825
749
686
666
673
710
751
755
763
771
776
901
940
887
875
862
862
887
932
908
929
928
1023
1043
999
1016
983
951
896
871
854
827
767
832
780
732
713
729
797
865
932
1000
1048
1024
937
926
937
945
916
953
1029
992
1000
999
1021
999
1002
988
966
930
914
861
849
871
818
820
822
877
961
960
867
883
938
978
978
969
1050
1014
1014
1074
1049
990
953
1009
1079
1079
1078
1027
1093
1023
1018
1124
1137
1135
1149
1193
1227
1286
1302
1340
1340
1325
1396
1361
1395
1348
1486
1425
1442
1486
1437
1290
1417
1467
1269
1379
1394
1359
1292
1351
1350
1329
1351
1351
1116
1107
1080
1104
1085
1099
1042
1014
1014
1052
1089
1126
1132
1165
1195
1184
1231
1263
1310
1309
1333
1357
1380
1484
1484
1437
1482
1527
1613
1608
1607
1551
1563
1562
1679
1679
1596
1670
1633
1583
1828
1548
1683
1682
1707
1667
1753
1676
1716
1608
1623
1555
1552
1491
1494
1493
1544
1585
1612
1624
1592
1676
1636
1711
1612
1584
1437
1635
1259
1190
1170
1137
1126
1146
1160
1300
1333
1366
1235
1293
1293
1297
1374
1374
1358
1615
1615
1394
1400
1571
1476
1620
1614
1654
1694
1734
1774
1818
1727
1571
1665
1649
1521
1443
1409
1324
1419
1468
1417
1417
1508
1462
1423
1415
1401
1623
1622
1379
1338
1299
1326
1387
1481
1465
1553
1545
1648
1648
1698
1680
1746
1760
1775
1727
1861
1793
1827
1878
1878
1876
1865
1875
1806
1681
2000
1999
1643
1814
1731
1729
1734
1765
1776
1862
1861
1961
1753
1779
1993
1765
1832
1690
1789
1812
1682
1673
1676
1840
1840
1357
1427
1543
1542
1554
1561
1562
1673
1617
1588
1633
1679
1752
1596
1864
1694
1757
1794
1967
2000
1999
1685
1703
1675
1598
1559
1769
1654
1734
1906
1943
1943
1751
1924
2000
1999
1629
1770
1731
1978
1905
1850
1819
1919
1771
1803
1753
1773
1803
1833
1853
1892
1684
1718
1685
1763
1958
1628
1768
1636
1998
1762
1903
1865
1820
1692
1867
1850
1878
1881
1979
1955
1871
1788
1734
1706
1627
1445
1404
1750
1438
1521
1610
1587
1569
1657
1710
1639
1706
1682
1763
1856
1855
1677
1503
1593
1563
1458
1556
1538
1550
1550
1431
1502
1590
1677
1710
1709
1868
1793
1826
1735
1777
1685
1806
1896
1937
1936
1919
1865
1987
1860
1843
1804
2000
1999
1820
1757
1694
1631
1567
1708
1749
1824
1824
1782
1787
1771
1955
1768
1848
1765
1951
1957
1898
1886
1893
1906
2000
1999
1686
1686
1773
2000
1999
1764
1763
1676
1662
1576
1877
1694
1743
1701
1675
1627
1627
1669
1759
1788
1682
1824
1823
1628
1767
1727
1687
1627
1567
1527
1487
1497
1496
1423
1438
1437
1435
1526
1571
1631
1639
1970
1970
1794
1848
1741
1811
1924
1812
1803
1821
2000
1999
1677
1611
1474
1559
1573
1588
1603
1618
1552
1412
1608
1518
1608
1698
1664
1505
1877
1876
1664
1686
1645
1787
1653
1652
1878
1737
1734
1729
1677
1724
1689
1644
1644
1824
1806
1855
1806
1870
2000
1999
1531
1441
1788
1787
1494
1692
1820
1742
1772
1822
1824
1983
1757
1703
1722
1703
1698
1627
1555
1306
1239
1535
1388
1373
1408
1419
1418
1413
1413
1508
1508
1600
1599
1575
1658
1814
1652
1534
1478
1543
1532
1655
1655
1756
1755
1712
1706
1829
1813
1853
1604
1644
1788
1666
1685
1915
1748
1748
1778
1778
1813
1727
1786
1811
1837
1762
1541
1488
1713
1560
1979
1667
1667
1509
1668
1689
1715
1873
1739
1771
1848
1839
1942
1967
1917
1978
1836
1881
1925
1896
1679
1608
1396
1619
1525
1567
1578
1631
1790
1687
1889
1739
1738
1786
1789
1744
1707
1724
1724
1723
1723
1723
1723
1700
1930
1700
1703
1799
1611
1521
1545
1604
1549
1662
1630
1674
1658
1740
1726
1738
1742
1743
1684
1665
1707
1491
1623
1760
1477
1633
1536
1696
1693
1622
1811
1725
1724
1718
1770
1573
1538
1529
1824
1600
1608
1565
1629
1526
1509
1463
1479
1480
1482
1600
1575
1552
1399
1448
1443
1526
1442
1485
1537
1532
1527
1562
1527
1330
1508
1496
1397
1444
1382
1403
1440
1460
1504
1504
1569
1569
1543
1639
1586
1525
1615
1673
1727
1649
1524
1601
1514
1675
1720
1720
1525
1525
1439
1574
1505
1503
1558
1514
1768
1594
1593
1472
1459
1560
1504
1619
1652
1751
1751
1540
1607
1466
1481
1500
1414
1413
1366
1407
1376
1395
1423
1429
1461
1452
1479
1505
1525
1595
1495
1437
1534
1548
1611
1510
1510
1488
1451
1414
1396
1450
1449
1466
1560
1506
1560
1702
1543
1604
1591
1630
1650
1597
1436
1371
1490
1463
1297
1313
1321
1316
1268
1267
1013
908
857
769
729
697
669
648
627
614
605
596
594
593
582
589
584
581
584
589
595
604
634
661
691
688
695
694
687
687
685
677
672
656
641
631
629
632
642
672
681
688
680
708
930
831
870
869
1069
1069
1009
956
925
1075
1263
1233
1376
1369
1544
1698
1640
1631
1597
1605
1632
1708
1653
1704
1935
1689
1754
1802
1755
1779
1746
1854
1735
1815
1637
1964
1781
1774
1806
1799
1833
1822
1901
1900
1917
1808
1847
1820
1823
1848
1849
1879
1798
1879
1816
1830
2000
1999
1581
1581
1755
1677
1735
1584
1584
1679
1750
1732
1732
1966
1786
1867
1833
1678
1693
1760
1924
1880
1870
1885
1768
1840
1904
1912
1912
1890
1913
1871
1835
1814
1611
1847
1720
1759
1751
1897
1669
1668
1939
1995
1844
1877
1896
1775
1866
1734
1785
1811
1874
1664
1886
1824
1691
1813
1817
1898
1820
1737
1737
1649
1743
1742
1693
1710
1816
1772
1797
1783
1774
1687
1601
1515
1550
1592
1596
1600
1603
1607
1561
1573
1595
1526
1599
1697
1574
1497
1455
1616
1517
1530
1546
1589
1472
1599
1726
1720
1735
1610
1962
1864
1599
1771
1704
1930
2000
1999
1729
1632
1535
1742
1821
1589
1699
1734
1810
1866
1945
1697
1874
1846
1749
1907
1845
1921
1626
1601
1649
1708
1679
1665
1615
1759
1674
1741
1528
1656
1599
1587
1647
1719
1663
1790
1787
1604
1668
1555
1517
1841
1682
1750
1533
1551
1527
1573
1730
1634
1879
1859
1797
1578
1544
1662
1546
1486
1485
1485
1479
1479
1546
1339
1333
1327
1273
1333
1393
1561
1509
1564
1719
1557
1704
1477
1594
1597
1621
1824
1867
1962
2000
1999
1409
1408
1689
1506
1679
1468
1463
1593
1593
1608
1654
1862
2000
1999
1974
1973
1612
1709
1708
1706
1607
1636
1769
1633
1590
1545
1465
1470
1456
1597
1709
1709
1722
1689
1923
1562
1528
1555
1572
1714
1663
1747
1762
1805
1812
1888
1730
1730
1687
1696
1603
1559
1648
1475
1588
1516
1542
1590
1498
1568
1546
1832
1712
1552
1603
1793
1673
1553
1674
1611
1490
1562
1649
1659
1687
1812
1820
1727
1669
1688
1783
1507
1607
1555
1606
1658
1650
1810
1775
1498
1482
1498
1515
1483
1483
1581
1661
1668
1766
1724
1756
1755
2000
1999
2000
1999
2000
1999
2000
1999
1842
1864
1861
1858
1855
1852
1849
1846
1841
1837
1834
1831
1828
1825
1822
1819
1607
1602
1603
1604
1605
1606
1607
1608
1609
1610
1611
1612
1561
1600
1600
1600
1599
1599
1514
1542
1570
1598
1626
1654
1682
1677
1676
1836
1693
1710
1802
1742
1751
1760
1768
1777
1786
1795
1804
1813
1864
1787
1800
1814
1828
1842
1863
1884
1898
1912
1926
1940
1975
1790
1603
1610
1657
1676
1695
1714
1733
1752
1770
1669
1774
1543
1736
1736
1646
1613
1598
1575
1578
1582
1586
1590
1594
1598
1602
1606
1610
1614
1636
1654
1627
1600
1572
1545
1528
1476
1371
1537
1358
1333
1308
1309
1333
1357
1456
1388
1427
1312
1333
1354
1452
1491
1446
1491
1443
1597
1491
1738
1596
1639
1729
1734
1861
1771
1790
1775
1792
1782
1694
1973
1909
1850
1821
1722
1794
1703
1992
1759
1804
1787
1884
1733
1825
1972
1659
1791
1768
1863
1736
1834
1749
1657
1690
1717
1584
1649
1626
1749
1576
1657
1633
1676
1727
1759
1778
1737
1866
1926
1876
1828
1766
1949
1793
1718
1924
1680
1964
1603
1707
1670
1687
1705
1900
1638
1756
1687
1860
1841
1845
1649
1717
1642
1718
1715
1929
1765
1796
1845
1813
1861
1761
1813
1787
1779
1735
1975
1617
1912
1795
1943
1861
1860
1652
1771
1678
1705
1959
1661
1776
1641
1992
1864
1863
1651
1929
1614
1239
1239
1627
1425
1426
1446
1365
1343
1454
1360
1386
1371
1390
1409
1365
1333
1312
1272
1272
1244
1243
1220
1221
1303
1462
1634
1615
1592
1599
1732
1700
1736
1786
1863
1859
1812
1495
1879
1674
1992
1724
1749
1623
1769
1828
1948
1862
1615
1765
1921
1723
1521
1711
1643
1741
1625
1642
1632
1655
1497
1397
1347
1383
1382
1412
1399
1425
1465
1463
1442
1428
1493
1525
1486
1636
1511
1600
1566
1553
1511
1477
1413
1554
1471
1631
1680
1558
1658
1796
1442
1472
1632
1558
1651
1651
1636
1718
1575
1841
1856
1802
1812
1910
1910
1861
1809
1901
1901
1529
1640
1639
1564
1915
1847
1847
2000
1999
1750
1639
1796
1565
1638
1497
1457
1629
1628
1760
1594
1394
1365
1347
1308
1308
1351
1351
1430
1298
1333
1368
1491
1535
1491
1616
1616
1621
1761
1625
1653
1652
1563
1640
1687
1853
1719
1553
1730
2000
1999
1710
1630
1808
1888
2000
1999
1977
1976
1583
1594
1548
1594
1639
1705
1617
1696
1621
1474
1464
1480
1686
1685
1539
1538
1437
1284
1333
1382
1672
1777
1881
1740
1673
1573
1573
1420
1520
1445
1543
1479
1473
1522
1580
1579
1616
1597
1589
1752
1914
1554
1553
1582
1482
1416
1401
1507
1574
1573
1344
1333
1322
1575
1467
1497
1528
1574
1620
1651
1682
1617
1616
1648
1478
1518
1474
1474
1485
1525
1565
1605
1645
1673
1597
1597
1584
1689
1552
1552
1599
1599
1542
1637
1637
1531
1514
1485
1525
1611
1582
1550
1590
1581
1572
1563
1550
1536
1527
1518
1509
1620
1605
1590
1575
1560
1420
1398
1394
1428
1536
1461
1488
1479
1667
1647
1648
1649
1669
1859
1673
1520
1519
1605
1636
1474
1475
1411
1415
1538
1439
1525
1536
1551
1571
1497
1459
1459
1557
1458
1617
1424
1333
1242
1421
1343
1297
1272
1271
1195
1333
1471
1517
1672
1812
1648
1515
1527
1504
1675
1674
1526
1555
1539
1606
1516
1573
1652
1604
1657
1820
1533
1336
1333
1330
1523
1566
1514
1567
1567
1591
1609
1554
1609
1664
1736
1443
1341
1333
1325
1323
1333
1343
1345
1345
1375
1453
1458
1456
1490
1288
1333
1378
1505
1620
1430
1473
1473
1429
1578
1529
1528
1546
1808
1621
1470
1470
1512
1683
1554
1601
1636
1538
1592
1624
1742
1468
1414
1413
1384
1421
1515
1374
1356
1299
1333
1367
1283
1333
1383
1767
1766
1617
1559
1334
1333
1332
1297
1333
1369
1559
1569
1578
1588
1598
1608
1618
1466
1465
1471
1544
1476
1422
1418
1428
1478
1384
1497
1466
1602
1541
1526
1561
1452
1462
1192
1333
1474
1806
1445
1496
1532
1534
1536
1537
1539
1541
1543
1545
1547
1549
1551
1302
1293
1285
1529
1646
1482
1586
1593
1600
1606
1613
1558
1553
1547
1542
1537
1537
1582
1506
1462
1462
1462
1462
1462
1462
1499
1485
1530
1530
1410
1401
1424
1507
1448
1448
1425
1429
1433
1437
1441
1447
1453
1457
1461
1465
1469
1493
1578
1577
1560
1542
1524
1506
1488
1470
1452
1434
1415
1397
1379
1361
1343
1325
1307
1324
1271
1323
1333
1314
1333
1352
1310
1333
1356
1603
1602
1527
1542
1527
1512
1560
1498
1603
1602
1602
1723
1495
1774
1459
1522
1545
1503
1485
1482
1514
1463
1361
1316
1273
1257
1229
1218
1213
1239
1276
1293
1382
1512
1554
1750
1606
1493
1514
1624
1588
1565
1647
1599
1824
1788
1839
1681
1681
1503
1669
1598
1924
1733
1528
1485
1481
1524
1570
1543
1813
1578
1578
1537
1519
1529
1579
1509
1813
1479
1653
1694
1637
1781
1781
1402
1333
1264
1881
1881
1446
1417
1416
1358
1338
1337
1271
1219
1194
1167
1129
1068
1021
951
915
870
821
821
790
763
835
907
979
1051
1130
1098
1162
1291
1565
1531
1705
1710
1505
1333
1161
1242
1583
1528
1248
1168
1208
1223
1183
1203
1242
1226
1183
1142
1150
1146
1102
1084
1070
1102
1109
1076
1052
1021
969
899
855
822
780
733
723
714
738
734
730
726
722
718
714
709
705
664
679
716
755
761
760
699
690
681
657
643
632
621
609
602
585
577
565
564
555
552
541
539
539
538
539
540
541
540
551
551
558
562
562
566
562
560
562
562
571
570
571
574
576
591
595
600
604
611
613
618
621
625
646
640
637
637
656
765
807
850
800
800
918
900
829
834
797
805
815
834
789
762
737
729
765
780
835
813
779
751
763
763
727
713
672
672
667
665
655
646
646
664
654
643
638
645
644
643
632
632
655
663
668
662
656
634
621
611
614
614
616
607
590
591
593
583
586
579
589
588
585
594
601
615
623
622
635
630
615
597
581
580
575
582
577
576
573
577
583
581
596
605
607
630
654
675
712
689
666
666
677
687
701
804
789
761
769
773
790
835
835
794
779
782
763
788
781
790
790
817
792
801
800
795
774
741
709
698
681
672
639
619
600
581
580
572
562
554
545
540
534
536
536
536
529
527
526
531
536
533
547
549
546
552
556
560
559
565
556
550
547
538
533
533
531
529
525
524
521
521
519
518
517
517
512
513
508
506
505
508
505
503
507
517
521
522
526
535
528
522
521
519
523
524
526
524
522
514
507
506
507
495
496
491
495
490
486
479
477
474
475
468
466
464
461
459
458
459
460
461
461
461
455
456
457
458
459
465
457
456
457
458
454
453
453
453
453
453
450
451
450
446
444
442
440
440
437
438
437
437
437
439
437
438
438
438
437
437
437
430
432
431
436
436
435
435
439
437
435
435
437
437
438
437
439
439
436
436
436
436
436
436
437
438
438
438
438
441
438
442
438
437
436
436
436
435
435
434
435
432
435
435
436
438
442
437
440
443
448
448
447
447
441
444
446
447
448
449
449
448
448
448
448
448
448
448
444
444
441
439
436
438
437
437
437
439
441
441
442
442
442
443
453
441
444
445
449
447
448
446
449
452
454
454
459
460
470
473
476
479
481
484
487
490
493
496
499
502
505
495
497
500
500
507
507
512
516
519
519
519
519
520
520
521
522
522
524
526
529
531
529
527
529
533
535
548
540
547
554
557
565
564
562
566
562
563
561
559
567
569
567
574
563
560
555
526
522
521
511
508
509
505
501
497
497
500
500
500
500
506
511
512
514
517
519
527
530
534
538
535
536
537
538
539
539
540
544
541
538
537
542
557
573
589
605
621
637
653
669
679
683
637
647
607
607
604
614
632
633
611
624
644
648
643
658
681
729
726
675
657
644
641
638
665
654
646
631
646
674
667
649
652
658
658
698
711
712
680
660
664
658
665
724
721
721
722
749
737
719
722
725
746
753
782
796
788
761
770
770
774
816
813
788
794
818
812
788
796
789
772
763
758
751
749
748
740
734
716
705
686
689
697
722
747
761
769
779
786
778
797
805
828
834
860
865
898
845
814
846
846
845
812
819
810
863
943
832
810
809
844
902
940
896
909
896
884
956
1035
937
932
958
921
924
926
917
879
864
864
863
920
881
886
884
876
857
874
922
938
933
882
880
946
904
855
873
845
847
847
884
883
883
883
882
878
869
862
868
875
897
884
953
1090
1039
941
940
924
962
963
892
860
865
914
920
936
979
1021
1004
942
945
1011
935
915
950
940
898
917
933
917
867
834
869
874
880
854
834
818
811
787
777
769
775
780
762
728
711
759
768
725
705
695
701
690
683
692
701
702
717
727
762
815
900
870
921
871
910
1014
1069
1118
1075
1006
1061
990
989
1025
979
937
951
951
901
876
868
877
854
837
826
823
806
810
810
809
818
810
800
816
889
922
890
874
899
869
941
965
986
1010
1062
1121
1079
1161
1160
1168
1165
1214
1248
1144
1303
1307
1373
1296
1247
1173
1213
1257
1272
1333
1394
1438
1203
1119
1150
1157
1297
1200
1224
1215
1066
1065
1022
975
906
833
814
796
854
848
842
835
829
756
787
858
839
896
953
1015
1014
1118
1118
1237
1092
1020
1030
1059
1092
1181
1052
973
946
1124
1062
1008
1114
1195
1141
1283
1143
1143
1141
1259
1227
1222
1162
1118
1209
1133
1185
1324
1233
1218
1283
1287
1288
1229
1320
1232
1167
1121
1160
1258
1249
1176
1126
1005
1073
943
962
980
1122
1084
1043
1074
1060
1039
1017
1007
975
975
914
909
926
942
965
933
1045
1045
1099
1042
1060
1059
1111
1150
1190
1183
1208
1183
1229
1210
1233
1233
1275
1285
1305
1330
1330
1217
1217
1220
1238
1215
1191
1145
1105
1041
978
954
889
857
868
878
888
897
907
908
922
922
921
922
1006
1096
1062
1105
1163
1119
1131
1130
1133
1122
1182
1184
1172
1213
1258
1263
1267
1228
1229
1271
1310
1325
1217
1217
1355
1220
1220
1370
1333
1296
1087
1330
1407
1302
1390
1457
1383
1470
1469
1413
1453
1715
1215
1417
1417
1146
1354
1162
1141
1168
1113
945
945
877
826
782
758
759
761
776
780
800
834
849
880
878
876
841
765
765
755
740
734
743
791
862
873
974
990
990
1069
1069
1137
1227
1316
1344
1275
1333
1391
1508
1287
1494
1494
1091
1045
1264
1280
1378
1322
1267
1092
1439
1329
1401
1491
1490
1084
1229
1104
1293
1382
1463
1462
1079
1032
991
1038
1085
1047
1046
1246
1299
1208
1307
1165
1089
1071
1047
1043
976
988
1034
1034
1191
1118
1229
1215
1284
1279
1291
1299
1315
1304
1247
1225
1225
1184
1086
979
871
875
845
800
773
771
773
757
743
726
714
714
697
714
719
746
746
838
896
861
922
906
992
992
996
1099
985
940
949
927
1005
1169
1116
1105
1105
1268
1187
1133
1181
1090
993
1072
1052
1104
1098
1003
980
1074
1102
968
978
963
946
1001
1007
1035
1093
1057
1056
1147
1147
1165
1165
1215
1277
1334
1334
1333
1332
1477
1425
1365
1638
1302
1403
1643
1405
1405
1454
1454
1726
1369
1382
1347
1347
1507
1385
1333
1281
1310
1285
1259
1200
1312
1199
1343
1343
1176
1290
1290
1251
1251
1224
1169
1138
1082
1193
1195
1190
1111
1050
1000
1010
1000
989
1037
1018
1013
994
1001
1025
977
904
922
1011
1009
948
1036
1035
1066
1053
1291
1441
1591
1447
1447
1809
1809
1809
2025
1137
1250
1109
1148
1250
1242
1242
1209
1244
1199
1181
1243
1154
1125
1121
999
984
950
880
853
804
774
811
812
795
805
786
764
799
899
1006
936
914
899
899
956
945
886
875
871
849
847
847
894
766
816
832
815
799
715
715
718
818
918
1000
1016
1122
1158
1157
1142
1282
1280
1210
1263
1230
1226
1321
1238
1210
1182
1240
1195
1166
1169
1000
1057
1000
942
1133
1133
934
940
1061
1062
1048
1089
1099
1081
1039
984
942
920
928
887
867
835
771
761
747
732
727
759
799
791
798
791
784
775
829
889
843
878
886
931
977
1013
1020
1025
1073
1073
1093
1092
1070
1119
1118
1130
1166
1165
1168
1229
1290
1343
1224
1219
1128
1185
1224
1184
1144
1005
1090
1002
950
1013
989
1018
1018
1014
1013
934
934
934
933
1010
1080
1082
1071
1116
1157
1148
1130
1137
1145
1149
1156
1178
1175
1189
1290
1419
1388
1402
1523
1612
1544
1492
1435
1477
1706
1452
1538
1610
1655
1674
1815
1730
1830
1785
1704
1937
1763
1809
1808
1471
1281
1512
1630
1827
1827
1425
1458
1813
1867
1866
1438
1323
1637
1637
1807
1840
1840
1260
1219
1423
1415
1598
1821
1785
1775
1913
1679
1885
1885
1312
1280
1836
1437
1854
1854
1334
1248
1258
1305
1367
1413
1478
1624
1625
1609
1708
1742
1677
1665
1638
1739
1714
1905
1868
1872
1899
1699
1653
1781
1646
1512
1538
1340
1583
1564
1564
1376
1392
1354
1210
1333
1456
1485
1477
1484
1491
2000
1999
1493
1977
1884
1879
1878
1963
1786
1850
1891
1890
1838
1884
1826
1691
1691
2000
1999
2000
1999
2000
1999
2000
1999
1720
1790
1719
1649
2000
1999
1735
1706
1752
1905
1905
2000
1999
2000
1999
1722
1636
1891
1748
1789
1549
1620
1582
1729
1739
1878
1878
1924
1795
1791
1675
1741
1741
1558
2000
1999
1496
1923
1765
1619
1579
1659
1644
1584
1698
1698
1569
1856
1699
1901
1659
1827
1770
1704
1667
1850
1742
1729
1626
1855
1678
1679
1674
1617
1603
1632
1663
1694
1697
1650
1641
1788
1762
1731
1993
1692
1729
1815
1734
1899
1899
1630
1612
1655
1666
1677
1687
1698
1709
1720
1692
1844
1807
1917
1683
1590
1689
1617
1731
1681
1670
1871
1853
1856
1856
2000
1999
2000
1999
1761
1707
1718
1718
1460
1437
1729
1591
1570
1571
1603
1635
1667
1699
1730
1762
1789
1774
1669
1647
1701
1604
1706
1694
1664
1769
1660
1828
1799
1911
2000
1999
1727
1643
1606
1574
1740
1755
1756
1782
1735
2000
1999
1579
1708
1626
1705
1621
1702
1758
1715
1728
1894
1894
1808
1768
1601
1597
1650
1542
1627
1627
1608
1600
1512
1568
1670
1608
1635
1711
1893
1732
1932
1813
1812
1605
1605
1725
1793
1833
1910
1643
1759
2000
1999
1376
1577
1575
1617
1645
1672
1563
1637
1645
1662
1757
1756
1617
1500
1573
1769
1653
1738
2000
1999
1499
1576
1662
1557
1659
2000
1999
1390
1389
1811
1701
1987
1677
1543
1545
1654
1589
1680
1610
1579
1529
1701
1701
1533
1533
1543
1506
1704
1644
1704
1763
1670
1725
1900
1711
1655
1655
1654
1698
1680
1754
1646
1829
1829
1818
1817
1926
1777
1823
1692
1571
1450
1473
1616
1522
1575
1628
1763
1885
1665
1839
2000
1999
1690
1533
1783
1636
1626
1472
1574
1509
1567
1566
1568
1491
1460
1518
1670
1549
1688
1473
1604
1729
1569
1561
1564
1790
1645
1606
1856
1913
1668
1745
1744
1691
1690
1664
1620
1782
1849
1659
1543
1672
1700
1653
1702
1723
1721
1693
1665
1704
1715
1513
1769
1605
1509
1497
1587
1495
1492
1733
1565
1720
1544
1486
1357
1388
1476
1369
1375
1420
1514
1496
1522
1613
1713
1796
1789
1857
1689
1593
1650
1689
1894
1519
1547
1610
1694
1790
1658
1789
1758
1800
1639
1604
1526
1601
1552
1534
1614
1701
1868
1751
1673
1639
1712
1663
1538
1428
1503
1620
1713
1815
1771
1675
1907
1670
1521
1469
1561
1502
1653
1506
1572
1590
1477
1423
1437
1547
1531
1650
1652
1673
1636
1624
1583
1595
1757
1782
1531
1540
1529
1725
1624
1736
1691
1894
1556
1509
1462
1687
1558
1684
1684
1596
1541
1593
1575
1616
1785
1679
1731
1439
1606
1439
1548
1418
1573
1609
1522
1764
1506
1845
1651
1868
1642
1631
1636
1528
1452
1451
1512
1414
1354
1452
1451
1577
1565
1521
1528
1568
1535
1686
1587
1650
1602
1597
1724
1771
1674
1758
1780
1907
1707
1867
1598
1507
1510
1565
1646
1543
1629
1586
1882
1912
1725
1621
1644
1656
1645
1564
1708
1582
1582
1372
1333
1294
1562
1460
1465
1545
1308
1832
1470
1489
1489
1443
1453
1335
1329
1426
1341
1369
1354
1579
1580
1679
1682
1665
1731
1630
1649
1708
1922
1731
1731
1750
1889
1980
1899
1756
1676
1530
1790
1679
1429
1550
1413
1656
1462
1529
1553
1543
1498
1563
1624
1641
1626
1847
1720
1730
1647
1861
1688
1585
1489
1576
1610
1656
1714
1701
1693
1754
1793
1714
1726
1480
1479
1678
1486
1583
1544
1580
1574
1688
1610
1609
1593
1591
1607
1635
1969
1546
1686
1737
1857
1589
1448
1380
1455
1441
1480
1615
1604
1569
1558
1558
1665
1681
1659
1652
1650
1649
1635
1553
1703
1609
1762
1763
1859
1745
1649
1639
1494
1349
1562
1385
1443
1504
1598
1666
1651
1758
1685
1722
1661
1638
1514
1849
1582
1594
1666
1688
1450
1388
1490
1524
1619
1601
1660
1623
1742
1687
1620
1524
1538
1373
1485
1396
1366
1399
1357
1384
1509
1501
1606
1604
1781
1773
1679
1509
1502
1599
1514
1497
1559
1729
1431
1458
1462
1577
1609
1433
1563
1603
1650
1893
1449
1448
1484
1607
1477
1531
1479
1560
1557
1506
1615
1583
1863
1564
1563
1668
1581
1488
1530
1512
1561
1525
1567
1568
1567
1706
1717
1564
1453
1452
1357
1379
1342
1381
1358
1454
1432
1573
1591
1699
1776
1696
1784
1722
1734
1624
1530
1508
1539
1456
1590
1499
1548
1593
1507
1643
1499
1521
1580
1441
1423
1349
1397
1485
1507
1608
1562
1663
1642
1684
1642
1600
1557
1515
1417
1639
1548
1690
2000
1999
1610
1567
1690
1513
1618
1487
1486
1435
1200
1333
1466
1768
1491
1449
1669
1669
1632
1631
1776
2000
1999
1903
2000
1999
1631
1423
1458
1462
1650
1643
1631
1588
1549
1504
1503
1523
1509
1511
1527
1362
1333
1304
1857
1857
1365
1771
1446
1471
1375
1333
1291
1394
1339
1362
1325
1501
1632
1485
1620
1641
1675
1537
1522
1530
1546
1725
1439
1436
1435
1311
1333
1355
1509
1503
1609
1599
1586
1693
1728
1584
1604
1534
1428
1422
1409
1474
1400
1399
1487
1588
1591
1493
1564
1553
1702
1494
1540
1501
1515
1562
1423
1446
1432
1569
1474
1659
1407
1477
1510
1572
1447
1538
1456
1520
1501
1390
1389
1440
1516
1458
1321
1308
1318
1309
1283
1260
1224
1201
1264
1306
1396
1396
1437
1680
1575
1854
2000
1999
1662
1665
1480
1541
1653
1607
1615
1626
1617
1670
1603
1545
1923
1618
1559
1593
1546
1465
1384
1358
1505
1422
1603
1491
1460
1402
1351
1314
1271
1276
1264
1261
1314
1464
1409
1556
1585
1553
1520
1488
1456
1387
1509
1409
1431
1454
1477
1500
1523
1546
1569
1592
1705
1684
1631
1622
1612
1592
1594
1597
1600
1602
1605
1594
1597
1600
1602
1605
1615
1619
1623
1627
1631
1635
1639
1643
1647
1651
1655
1658
1662
1666
1670
1674
1678
1657
1660
1663
1666
1669
1672
1675
1678
1681
1684
1687
1690
1693
1696
1699
1701
1704
1707
1710
1700
1706
1712
1718
1724
1730
1736
1742
1747
1764
1745
1757
1752
1745
1737
1732
1729
1724
1719
1714
1709
1704
1698
1614
1607
1600
1592
1585
1437
1436
1646
1709
1538
1720
1678
1668
1667
1650
1628
1747
1709
1664
1708
1753
1862
1625
1741
1759
1693
1668
1815
1814
1686
1687
1687
1688
1689
1690
1691
1692
1693
1755
1823
1665
1729
1717
1459
1441
1333
1305
1282
1245
1222
1233
1167
1277
1253
1298
1360
1428
1594
