# Supplementary material for: Effect of transportation and social isolation on facial expressions of healthy horses
Source: PLoS One. 2021 Jun 4;16(6):e0241532. doi: 10.1371/journal.pone.0241532 (PMC8177539; doi:10.1371/journal.pone.0241532)
Supplement: S1 File — (ZIP) [file pone.0241532.s002.zip › Horse 20/Baseline.hrm]

[Params]
Version=106
Monitor=38
SMode=000000000
Date=20190825
StartTime=17:26:02.0
Length=00:38:52.1
Interval=238
Upper1=0
Lower1=0
Upper2=0
Lower2=0
Upper3=200
Lower3=160
Timer1=00:00:00.0
Timer2=00:00:00.0
Timer3=00:00:00.0
ActiveLimit=0
MaxHR=230
RestHR=30
StartDelay=2503
VO2max=10
Weight=0

[Note]

[IntTimes]
00:38:54.7	33	30	35	52
0	0	0	0	0	0
0	0	0	0	0
0	0	0	280	0	0
0	0	0	0	0	0

[IntNotes]
1	

[ExtraData]

[LapNames]
1	1	

[Summary-123]
2321	0	2321	0	0	0
230	0	0	30
0	0	0	0	0	0
230	0	0	30
0	0	0	0	0	0
230	0	0	30
0	1348

[Summary-TH]
2321	0	0	0	2321	0
230	200	160	30
0	1348

[HRZones]
230
207
184
161
138
0
0
0
0
0
0

[SwapTimes]

[HRData]
1672
1753
1815
1807
1798
1726
1749
1743
1737
1693
1640
1683
1726
1768
1811
1900
1672
1772
1755
1720
1777
1777
1712
1747
1597
1670
1673
1607
1673
1653
1618
1598
1576
1506
1600
1501
1544
1612
1575
1535
1511
1596
1575
1655
1672
1727
1740
1687
1762
1714
1833
1757
1771
1747
1670
1555
1613
1547
1569
1532
1642
1672
1624
1734
1765
1705
1976
1600
1587
1730
1727
1826
1701
1486
1621
1602
1664
1822
1749
1771
1812
1828
1822
1776
1838
1809
1800
1812
1727
1741
1712
1718
1709
1676
1647
1632
1656
1568
1403
1555
1265
1145
1153
1290
1496
1386
1313
1347
1407
1467
1451
1502
1602
1646
1666
1748
1767
1768
1780
1804
1786
1843
1806
1819
1780
1743
1750
1764
1747
1720
1707
1717
1725
1688
1753
1693
1761
1689
1723
1645
1659
1742
1726
1717
1722
1761
1717
1810
1759
1784
1730
1816
1747
1743
1729
1675
1755
1704
1673
1734
1760
1677
1735
1703
1735
1652
1696
1775
1831
1783
1796
1769
1777
1801
1724
1750
1730
1741
1730
1696
1685
1705
1680
1680
1664
1658
1685
1724
1631
1673
1579
1637
1636
1658
1628
1654
1632
1689
1702
1634
1743
1660
1634
1675
1632
1672
1673
1707
1665
1732
1672
1732
1811
1745
1822
1630
1762
1658
1703
1760
1659
1744
1711
1643
1629
1639
1565
1598
1598
1572
1554
1544
1573
1573
1595
1506
1657
1588
1698
1706
1705
1787
1830
1830
1932
1904
1893
1948
1943
1812
1592
1761
1745
1782
1781
1694
1755
1706
1771
1639
1632
1666
1638
1637
1686
1686
1701
1672
1748
1710
1717
1879
1700
1756
1628
1720
1719
1673
1675
1675
1686
1704
1693
1693
1659
1788
1767
1764
1763
1828
1718
1832
1766
1664
1766
1624
1823
1713
1786
1682
1777
1715
1923
1822
1861
1819
1765
1799
1742
1854
1639
1726
1724
1697
1735
1762
1605
1624
1663
1743
1706
1839
1791
1818
1801
1771
1838
1754
1807
1760
1774
1765
1725
1708
1763
1640
1633
1512
1342
1597
1531
1480
1447
1419
1457
1489
1479
1556
1535
1667
1692
1647
1775
1807
1711
1826
1815
1777
1762
1813
1779
1794
1714
1741
1674
1761
1675
1752
1671
1695
1662
1688
1668
1698
1687
1734
1692
1709
1709
1802
1767
1720
1792
1751
1755
1766
1687
1642
1745
1718
1729
1734
1716
1712
1771
1761
1686
1782
1713
1701
1713
1782
1707
1724
1807
1692
1874
1547
1616
1768
1659
1654
1608
1674
1602
1372
1805
1612
1660
1658
1672
1731
1639
1771
1720
1700
1915
1790
1673
1510
1861
1621
1623
1409
1886
1647
1644
1684
1671
1515
1992
1497
1447
1775
1398
1529
1514
1502
1602
1716
1730
1688
1593
1538
1596
1620
1576
1624
1573
1656
1631
1669
1592
1488
1541
1570
1538
1518
1582
1616
1759
1601
1713
1525
1798
1694
1579
1849
1656
1732
1789
1745
1849
1830
1916
1752
1929
1792
1882
1801
1792
1756
1848
1703
1411
1711
1594
1370
1349
1333
1317
1341
1320
1342
1287
1562
1434
1679
1647
1657
1676
1695
1714
1733
1752
1770
1757
1786
1866
1781
1824
1746
1745
1745
1718
1756
1749
1742
1735
1728
1718
1708
1701
1694
1686
1679
1651
1732
1638
1680
1604
1595
1599
1589
1632
1625
1811
1748
1883
1840
1878
1835
1896
1817
1909
1889
1970
1974
1998
1912
1927
1926
1797
1847
1882
1877
1913
1898
1820
1771
1708
1836
1760
1765
1789
1747
1801
1776
1848
1783
1857
1778
1742
1727
1645
1718
1736
1666
1672
1727
1745
1694
1635
1571
1483
1641
1557
1658
1622
1654
1616
1696
1672
1807
1601
1628
1674
1789
1697
1780
1801
1843
1855
1862
1859
1832
1888
1867
1937
1849
1877
1786
1875
1776
1848
1778
1797
1682
1714
1699
1753
1644
1728
1699
1720
1724
1740
1741
1775
1774
1822
1737
1731
1789
1674
1734
1734
1692
1685
1754
1655
1746
1724
1836
1772
1795
1850
1767
1812
1752
1820
1746
1789
1908
1826
1759
1797
1728
1752
1656
1788
1671
1750
1767
1826
1750
1734
1790
1718
1830
1725
1803
1905
1682
1728
1640
1547
1616
1596
1664
1562
1620
1633
1575
1509
1461
1293
1402
1264
1434
1572
1745
1607
1622
1691
1583
1736
1610
1678
1720
1739
1752
1711
1759
1789
1805
1802
1798
1826
1815
1749
1853
1737
1769
1790
1700
1743
1704
1736
1751
1750
1802
1751
1793
1731
1799
1784
1765
1791
1823
1806
1793
1728
1791
1770
1721
1747
1815
1710
1730
1724
1705
1703
1709
1740
1780
1764
1782
1778
1812
1725
1844
1799
1824
1744
1816
1771
1843
1784
1837
1796
1803
1791
1769
1831
1819
1860
1823
1845
1760
1837
1776
1835
1746
1691
1721
1650
1590
1540
1541
1565
1573
1695
1710
1600
1704
1670
1669
1746
1746
1780
1813
1841
1830
1914
1897
1912
1899
1921
1913
1827
1844
1838
1908
1832
1881
1806
1820
1751
1839
1824
1825
1798
1872
1841
1803
1748
1782
1792
1746
1729
1748
1767
1802
1700
1673
1756
1671
1795
1758
1814
1771
1887
1789
1939
1863
1943
1860
1894
1842
1902
1910
1930
1912
1932
1956
1892
1809
1781
1803
1749
1824
1804
1814
1647
1637
1490
1432
1524
1524
1551
1542
1474
1529
1490
1432
1330
1374
1343
1383
1437
1430
1447
1446
1644
1565
1710
1703
1691
1772
1616
1668
1667
1586
1579
1543
1548
1625
1563
1654
1667
1640
1645
1649
1654
1659
1666
1673
1678
1683
1688
1693
1649
1648
1769
1697
1725
1768
1811
1840
1825
1762
1832
1753
1794
1752
1710
1719
1620
1725
1670
1714
1682
1746
1658
1721
1778
1809
1815
1837
1888
1843
1842
1896
1860
1912
1869
1860
1778
1746
1711
1699
1681
1698
1698
1712
1772
1674
1733
1733
1719
1731
1792
1782
1795
1862
1782
1896
1788
1879
1853
1854
1850
1854
1700
1686
1697
1734
1706
1681
1374
1574
1369
1542
1529
1784
1654
1804
1807
1776
1681
1635
1726
1741
1748
1758
1750
1743
1901
1805
1865
1710
1859
1776
1803
1785
1729
1813
1766
1785
1751
1729
1722
1760
1757
1918
1917
1941
1928
1942
1908
1921
1856
1918
1798
1851
1746
1802
1716
1787
1757
1656
1684
1712
1668
1745
1750
1816
1801
1853
1707
1812
1790
1713
1621
1725
1758
1713
1753
1733
1820
1785
1837
1727
1817
1749
1804
1764
1752
1752
1802
1757
1734
1701
1816
1658
1711
1683
1616
1608
1483
1542
1604
1623
1626
1748
1706
1822
1832
1837
1867
1749
1828
1860
1852
1825
1824
1903
1819
1777
1812
1718
1819
1757
1716
1777
1712
1779
1687
1780
1770
1844
1827
1850
1866
1931
1791
1983
1785
1922
1797
1888
1817
1817
1774
1774
1779
1763
1773
1707
1751
1750
1653
1556
1703
1752
1833
1726
1851
1771
1889
1773
1857
1716
1779
1788
1788
1729
1729
1705
1699
1746
1688
1637
1777
1699
1793
1713
1779
1678
1684
1693
1690
1692
1704
1680
1682
1693
1702
1709
1727
1752
1805
1763
1729
1800
1722
1846
1737
1822
1746
1730
1755
1768
1800
1814
1822
1816
1882
1822
1887
1836
1795
1802
1852
1780
1897
1818
1761
1635
1634
1601
1693
1625
1689
1623
1682
1652
1670
1653
1827
1716
1671
1748
1654
1745
1735
1709
1761
1726
1815
1729
1870
1824
1685
1872
1727
1871
1819
1738
1809
1791
1866
1808
1874
1842
1782
1813
1813
1721
1848
1732
1893
1760
1746
1666
1727
1743
1745
1814
1728
1722
1820
1724
1650
1601
1464
1477
1538
1537
1600
1536
1597
1626
1691
1800
1653
1780
1711
1744
1773
1764
1704
1650
1668
1755
1766
1728
1783
1756
1751
1697
1886
1776
1830
1820
1798
1817
1847
1803
1811
1768
1806
1828
1824
1795
1793
1861
1770
1862
1871
1829
1833
1900
1857
1860
1766
1827
1740
1552
1360
1325
1379
1514
1563
1581
1537
1483
1425
1526
1661
1702
1808
1790
1902
1892
1757
1673
1641
1550
1509
1579
1600
1631
1662
1693
1724
1755
1785
2000
1999
1675
1675
1921
1904
1900
1895
1771
1898
1854
1838
1828
1828
1739
1839
1838
1895
2000
1999
1777
1829
1777
1724
1868
1857
1785
1865
1771
1824
