# Supplementary material for: Effect of transportation and social isolation on facial expressions of healthy horses
Source: PLoS One. 2021 Jun 4;16(6):e0241532. doi: 10.1371/journal.pone.0241532 (PMC8177539; doi:10.1371/journal.pone.0241532)
Supplement: S1 File — (ZIP) [file pone.0241532.s002.zip › Horse 20/Transportation.hrm]

[Params]
Version=106
Monitor=38
SMode=000000000
Date=20190606
StartTime=15:00:48.0
Length=01:29:37.9
Interval=238
Upper1=0
Lower1=0
Upper2=0
Lower2=0
Upper3=200
Lower3=160
Timer1=00:00:00.0
Timer2=00:00:00.0
Timer3=00:00:00.0
ActiveLimit=0
MaxHR=230
RestHR=30
StartDelay=351
VO2max=10
Weight=0

[Note]

[IntTimes]
01:29:23.6	43	29	50	311
0	0	0	0	0	0
0	0	0	0	0
0	0	0	280	0	0
0	0	0	0	0	0

[IntNotes]
1	

[ExtraData]

[LapNames]
1	1	

[Summary-123]
5205	0	5205	0	0	0
230	0	0	30
0	0	0	0	0	0
230	0	0	30
0	0	0	0	0	0
230	0	0	30
0	4365

[Summary-TH]
5204	0	3	24	5175	2
230	200	160	30
0	4365

[HRZones]
230
207
184
161
138
0
0
0
0
0
0

[SwapTimes]

[HRData]
1429
1772
1606
1615
1608
1593
1656
1627
1673
1641
1626
1594
1585
1595
1680
1664
1635
1658
1646
1615
1607
1614
1679
1642
1590
1359
1535
1577
1548
1559
1533
1511
1466
1474
1510
1519
1487
1478
1542
1512
1493
1487
1464
1411
1448
1463
1441
1381
1381
1340
1301
1342
1126
1132
1159
1082
1056
1004
976
964
928
932
1001
1073
1144
1152
1231
1260
1229
1241
1308
1320
1254
1195
1183
1134
1084
1054
1050
977
983
1001
1019
1030
1035
1023
1089
1071
1067
1086
1039
1041
1072
1121
1055
1074
1093
1111
1130
1166
1222
1121
1154
1153
1177
1277
1272
1310
1365
1341
1304
1382
1342
1307
1307
1243
1283
1282
1265
1299
1289
1321
1283
1249
1202
1212
1168
1122
1241
1190
1187
1255
1302
1360
1390
1453
1399
1361
1362
1337
1309
1314
1269
1255
1264
1244
1212
1152
1095
1141
1195
1208
1306
1278
1339
1354
1375
1396
1379
1420
1423
1381
1380
1392
1368
1352
1329
1345
1305
1352
1312
1343
1402
1392
1420
1431
1448
1426
1434
1438
1453
1438
1406
1414
1420
1467
1434
1417
1402
1408
1427
1432
1416
1471
1441
1430
1416
1403
1431
1412
1377
1381
1381
1378
1422
1408
1418
1437
1375
1394
1369
1412
1449
1418
1413
1358
1366
1369
1334
1348
1254
1196
1194
1161
1100
1102
1075
1058
1018
1076
1174
1116
1151
1332
1257
1286
1350
1376
1415
1389
1396
1387
1390
1440
1395
1391
1397
1436
1456
1447
1414
1373
1285
1347
1312
1410
1480
1487
1514
1465
1435
1467
1483
1458
1540
1510
1500
1556
1555
1563
1500
1521
1509
1516
1494
1529
1501
1430
1458
1479
1470
1437
1378
1394
1387
1326
1508
1373
1371
1453
1390
1383
1443
1389
1353
1375
1406
1372
1397
1322
1299
1249
1178
1174
1112
1112
1084
1104
1169
1082
1082
1066
1085
1099
1061
1137
1158
1229
1221
1178
1168
1242
1241
1188
1282
1211
1282
1367
1326
1354
1289
1281
1281
1332
1417
1283
1301
1351
1260
1175
1207
1159
1137
1108
1048
1053
1071
1037
1047
1063
1026
1064
1131
1130
1159
1279
1258
1276
1365
1379
1347
1282
1347
1403
1419
1412
1388
1362
1434
1449
1474
1464
1414
1438
1438
1440
1337
1331
1308
1421
1421
1410
1498
1521
1460
1427
1510
1448
1426
1437
1364
1326
1327
1240
1187
1298
1298
1279
1303
1286
1343
1297
1267
1198
1148
1156
1195
1198
1224
1201
1271
1188
1183
1182
1180
1104
1078
1059
1122
1088
1096
1071
1175
1217
1260
1209
1228
1227
1271
1296
1330
1328
1360
1389
1394
1446
1437
1372
1422
1400
1378
1284
1298
1221
1188
1188
1173
1134
1096
1123
1122
1075
1122
1187
1240
1174
1202
1341
1348
1348
1373
1395
1414
1391
1383
1406
1445
1397
1440
1423
1378
1432
1398
1398
1400
1396
1461
1460
1399
1267
1266
1217
1195
1169
1103
1173
1127
1084
1073
1075
1073
1082
1083
1167
1170
1264
1265
1271
1370
1336
1348
1347
1325
1362
1354
1347
1384
1326
1344
1268
1194
1229
1195
1243
1220
1219
1307
1356
1353
1394
1382
1445
1352
1414
1380
1332
1430
1344
1284
1308
1324
1367
1437
1421
1347
1421
1382
1313
1292
1236
1208
1265
1325
1265
1291
1272
1244
1312
1430
1390
1404
1373
1436
1478
1412
1348
1269
1192
1258
1441
1325
1287
1367
1345
1347
1481
1452
1516
1443
1402
1216
1307
1303
1243
1313
1350
1355
1364
1344
1362
1377
1349
1349
1396
1449
1427
1349
1413
1388
1397
1392
1360
1442
1428
1372
1386
1401
1393
1405
1437
1441
1440
1457
1503
1510
1427
1398
1401
1497
1366
1415
1432
1414
1521
1516
1463
1506
1550
1479
1527
1521
1474
1452
1451
1438
1396
1408
1364
1361
1344
1344
1337
1342
1323
1427
1416
1392
1413
1445
1382
1391
1354
1390
1420
1453
1426
1429
1522
1500
1459
1494
1533
1523
1510
1488
1500
1451
1466
1555
1478
1462
1472
1509
1481
1499
1503
1439
1514
1452
1453
1517
1448
1444
1477
1475
1477
1506
1455
1479
1444
1507
1500
1469
1482
1529
1542
1568
1521
1547
1554
1529
1463
1418
1406
1384
1336
1366
1406
1409
1322
1287
1297
1307
1322
1337
1346
1356
1481
1488
1489
1489
1521
1482
1472
1509
1465
1451
1462
1437
1415
1415
1464
1435
1459
1437
1501
1460
1460
1465
1515
1454
1501
1500
1466
1486
1412
1407
1357
1398
1382
1364
1342
1366
1344
1320
1359
1443
1424
1449
1451
1441
1432
1474
1423
1432
1542
1491
1482
1491
1481
1389
1253
1274
1220
1197
1174
1097
1077
1039
1035
1035
1028
1077
1007
1092
1209
1078
1106
1180
1213
1139
1219
1211
1187
1204
1293
1269
1306
1358
1341
1322
1374
1373
1444
1443
1419
1440
1427
1425
1214
1333
1452
1726
1413
1446
1461
1475
1458
1469
1468
1461
1359
1369
1333
1270
1239
1243
1204
1260
1259
1313
1212
1241
1239
1353
1321
1328
1339
1310
1309
1334
1365
1376
1375
1406
1406
1404
1355
1392
1429
1344
1341
1280
1230
1291
1326
1332
1329
1338
1331
1306
1287
1245
1190
1241
1127
1133
1178
1204
1283
1257
1273
1231
1254
1263
1283
1271
1281
1283
1337
1336
1361
1354
1356
1355
1331
1336
1398
1399
1279
1285
1318
1358
1335
1316
1375
1358
1284
1287
1268
1332
1308
1285
1193
1189
1187
1171
1181
1148
1219
1196
1204
1337
1301
1306
1314
1312
1331
1297
1386
1385
1396
1366
1386
1436
1453
1462
1409
1409
1431
1374
1371
1371
1354
1329
1328
1401
1380
1418
1456
1422
1445
1428
1348
1401
1403
1396
1385
1400
1437
1462
1427
1509
1440
1479
1426
1436
1461
1452
1479
1479
1407
1422
1446
1438
1398
1433
1433
1432
1459
1431
1455
1408
1427
1473
1433
1410
1426
1444
1458
1398
1428
1376
1417
1352
1464
1491
1455
1512
1508
1418
1412
1433
1380
1391
1437
1437
1382
1427
1441
1441
1457
1461
1460
1471
1393
1421
1359
1378
1402
1485
1407
1407
1463
1413
1395
1421
1413
1420
1409
1395
1327
1302
1333
1364
1367
1419
1330
1349
1415
1422
1433
1454
1461
1439
1466
1440
1437
1377
1348
1221
1307
1361
1275
1279
1343
1415
1482
1492
1431
1416
1373
1359
1348
1310
1365
1325
1310
1305
1305
1270
1324
1349
1313
1306
1341
1374
1366
1329
1371
1376
1350
1378
1411
1406
1408
1368
1324
1354
1367
1350
1348
1392
1376
1436
1454
1413
1403
1452
1417
1392
1393
1378
1386
1457
1315
1321
1177
1356
1310
1376
1330
1260
1235
1271
1260
1264
1252
1187
1063
1103
1180
1180
1174
1101
1037
1091
1030
1020
1027
999
973
1041
1035
1106
1185
1144
1116
1238
1240
1118
1152
1245
1270
1169
1171
1157
1188
1113
1166
1177
1141
1250
1302
1304
1294
1281
1367
1306
1297
1334
1296
1345
1313
1353
1361
1306
1261
1309
1251
1327
1293
1366
1370
1416
1329
1351
1357
1358
1379
1379
1330
1375
1409
1345
1322
1305
1252
1325
1315
1326
1357
1302
1228
1205
1240
1301
1188
1252
1231
1232
1376
1346
1343
1399
1342
1324
1306
1339
1373
1389
1389
1398
1342
1341
1302
1308
1347
1312
1307
1316
1288
1266
1266
1332
1306
1342
1314
1339
1242
1236
1198
1171
1309
1313
1409
1346
1201
1211
1210
1236
1241
1285
1307
1387
1344
1335
1330
1354
1376
1342
1318
1304
1315
1313
1379
1280
1336
1333
1354
1374
1366
1381
1319
1345
1405
1424
1422
1402
1398
1421
1445
1438
1398
1427
1376
1367
1366
1364
1330
1312
1310
1327
1378
1357
1388
1432
1386
1365
1421
1454
1398
1418
1354
1422
1413
1364
1361
1372
1488
1390
1461
1406
1349
1453
1381
1336
1312
1367
1248
1247
1309
1283
1256
1162
1215
1250
1301
1269
1265
1249
1151
1178
1164
1179
1280
1268
1280
1274
1290
1088
1063
1057
1051
1045
1039
1032
1026
834
794
754
714
674
634
594
554
514
474
434
394
354
314
274
234
193
416
433
450
467
484
501
518
535
551
603
617
631
644
658
776
788
800
812
823
794
797
800
803
805
782
791
800
809
817
847
917
854
850
881
871
862
849
836
827
818
773
801
764
728
692
656
584
556
534
527
527
515
545
514
484
437
456
434
439
444
449
456
462
467
472
477
489
489
489
489
489
489
489
488
488
488
488
488
488
488
566
565
564
563
562
561
560
559
604
594
584
574
559
544
534
524
513
441
445
441
437
432
428
424
420
416
412
399
398
398
398
398
398
398
398
359
369
357
358
359
360
361
362
363
364
365
366
367
368
369
370
371
372
373
374
375
376
377
378
379
390
394
396
396
426
425
411
424
437
450
462
487
506
539
473
492
511
539
567
586
605
774
659
680
700
721
742
773
804
825
846
867
888
928
927
917
922
940
935
880
972
908
959
996
1012
1083
1104
1270
1222
1259
1258
1251
1249
1239
1192
1199
1125
1179
1215
1141
1180
1193
1210
1135
1191
1169
1163
1148
1141
1102
1154
1154
1127
1231
1217
1201
1147
1180
1166
1235
1166
1081
1160
1094
1060
1036
1034
991
1038
1095
1055
1052
1148
1196
1146
1127
1144
1090
1078
1128
1071
1073
1193
1133
1160
1162
1101
1143
1180
1169
1183
1191
1214
1214
1213
1220
1259
1226
1218
1218
1145
1118
1117
1140
1020
1084
1147
1167
1174
1241
1161
1050
1041
1033
1046
1028
1015
982
986
1013
1015
1021
1022
1094
1128
1100
1142
1145
1142
1176
1124
1170
1145
1150
1265
1191
1224
1257
1260
1298
1264
1270
1299
1311
1288
1242
1191
1235
1312
1285
1261
1309
1303
1224
1145
1215
1212
1215
1234
1319
1323
1244
1220
1159
1297
1305
1229
1291
1341
1229
1251
1271
1303
1292
1354
1323
1332
1302
1271
1230
1288
1324
1278
1235
1259
1306
1258
1263
1292
1244
1262
1298
1249
1272
1320
1283
1217
1247
1279
1338
1332
1246
1261
1268
1310
1324
1296
1319
1320
1247
1268
1311
1291
1202
1229
1244
1232
1205
1251
1279
1250
1250
1312
1266
1223
1215
1210
1181
1141
1180
1165
1164
1148
1253
1254
1248
1232
1137
1125
1080
1068
1101
1187
1210
1182
1235
1241
1252
1263
1263
1215
1268
1264
1250
1227
1213
1217
1158
1162
1227
1244
1235
1221
1270
1268
1230
1251
1288
1233
1221
1293
1272
1283
1313
1328
1318
1299
1283
1283
1267
1242
1272
1271
1274
1310
1264
1264
1223
1187
1177
1176
1158
1120
1198
1114
1114
1141
1141
1141
1196
1277
1353
1316
1237
1283
1320
1319
1211
1298
1241
1253
1280
1345
1359
1267
1314
1274
1243
1243
1230
1332
1329
1307
1286
1315
1384
1318
1300
1388
1341
1371
1435
1386
1395
1280
1280
983
964
946
620
664
656
648
640
632
620
608
600
592
584
576
329
329
329
329
329
329
329
329
329
328
328
328
328
325
258
263
268
273
278
283
288
293
298
303
308
312
317
324
331
336
341
346
351
356
361
366
371
376
381
386
391
334
282
290
298
306
314
322
334
346
354
361
369
377
385
387
401
416
431
446
446
438
455
472
489
506
523
540
562
566
646
586
646
706
731
731
805
796
891
985
776
888
1000
1111
1223
1416
1406
1409
1411
1415
1419
1422
1425
1960
1890
1907
1902
1897
1890
1883
1878
1872
1293
1328
1333
1338
1318
1321
1324
1327
1330
1332
1335
1287
1270
1275
1280
1287
1293
1298
1303
1225
1241
1257
1273
1289
1304
1320
1408
1252
1239
1241
1243
1245
1247
1249
1251
1254
1256
1258
1260
1262
1264
1440
1414
1415
1417
1419
1421
1423
1425
1427
1429
1431
1433
1435
1437
1913
1738
1912
2087
1965
1805
1804
1771
1642
1848
1789
1730
1642
1553
1494
1435
1247
1290
1289
1284
1284
1362
1499
1517
1593
1573
1592
1611
1571
1470
1468
1465
1463
1461
790
1301
1208
1115
1022
929
790
651
558
465
372
279
493
331
356
381
406
431
456
492
529
554
579
604
629
654
438
559
537
515
493
471
437
404
382
360
338
316
437
438
441
444
446
449
452
455
472
306
342
379
416
471
526
563
600
637
506
506
500
531
320
367
414
461
531
600
647
694
741
667
680
693
706
718
686
757
827
898
969
1041
1041
1206
1058
1206
1354
1341
1473
1487
1503
1422
1340
1217
1213
1210
1053
1023
994
1086
1086
1085
1084
1237
1218
1237
1256
1214
1213
1417
1416
1370
1426
1482
1538
1594
1622
1650
1642
1634
1622
1610
1601
1593
1443
1271
1099
927
754
798
822
844
839
834
829
822
815
810
804
799
695
760
750
740
730
720
710
695
680
670
660
649
639
629
655
684
633
639
645
651
657
663
669
675
684
693
699
704
710
716
722
728
734
704
713
722
731
740
749
758
767
775
784
793
822
822
822
822
822
822
822
822
822
822
822
822
943
943
943
943
943
943
943
943
943
943
943
943
943
942
942
942
942
1073
1063
1053
1043
1033
1023
1013
1003
993
982
972
962
952
942
932
801
862
801
739
725
701
701
701
701
640
640
596
586
575
572
565
568
565
562
559
503
520
537
554
571
588
605
621
638
698
709
727
733
716
720
723
727
731
735
739
743
747
751
755
766
758
765
772
779
786
793
799
729
747
765
783
800
818
836
854
872
890
908
879
806
827
848
879
910
931
952
860
721
752
783
813
859
905
936
967
998
1282
1281
1265
1248
1279
1299
1238
1227
1301
1284
1301
1354
1354
1330
1361
1362
1389
1417
1411
1428
1404
1391
1346
1337
1384
1380
1391
1424
1393
1367
1419
1360
1322
1348
1360
1360
1413
1410
1424
1463
1394
1367
1315
1314
1311
1332
1317
1288
1360
1247
1278
1301
1260
1221
1191
1210
1210
1200
1214
1227
1252
1265
1242
1247
1255
1271
1179
1146
1022
1227
1222
1192
1163
1135
1188
1244
1200
1212
1277
1294
1248
1282
1276
1236
1253
1292
1367
1312
1200
1268
1177
1183
1323
1300
1390
1340
1276
1232
1310
1299
1288
1277
1266
1255
1243
1138
1231
1241
1273
1287
1291
1373
1373
1308
1310
1309
1336
1272
1324
1293
1341
1399
1394
1360
1405
1404
1392
1442
1390
1389
1380
1439
1376
1375
1398
1435
1442
1388
1390
1505
1381
1345
1368
1368
1332
1353
1318
1282
1281
1225
1235
1235
1152
1236
1197
1229
1155
1220
1169
1193
1301
1286
1213
1172
1277
1277
1269
1222
1184
1277
1224
1244
1223
1202
1218
1209
1208
1080
1207
1189
1113
1089
1057
1025
1016
964
1004
1027
1001
1009
1071
1134
1087
1113
1230
1189
1211
1271
1260
1310
1280
1290
1290
1281
1293
1307
1309
1285
1281
1309
1262
1190
1259
1236
1290
1242
1194
1211
1180
1204
1218
1244
1249
1249
1396
1366
1303
1310
1329
1390
1375
1346
1344
1383
1331
1339
1333
1327
1313
1310
1263
1262
1297
1296
1210
1280
1358
1274
1310
1327
1313
1404
1395
1380
1365
1407
1348
1327
1346
1279
1255
1280
1091
1185
1162
1195
1183
1271
1224
1189
1258
1312
1343
1385
1375
1409
1372
1354
1336
1326
1312
1357
1345
1312
1316
1423
1364
1393
1418
1446
1400
1356
1348
1314
1263
1227
1248
1256
1242
1265
1272
1282
1287
1279
1330
1253
1298
1265
1349
1324
1305
1332
1309
1334
1356
1280
1353
1325
1402
1383
1342
1366
1409
1351
1388
1369
1234
1234
1264
1241
1276
1259
1314
1300
1198
1158
1313
1434
1292
1288
1328
1388
1350
1343
1421
1437
1374
1332
1314
1349
1298
1316
1259
1278
1219
1311
1230
1222
1407
1345
1325
1385
1337
1354
1309
1328
1374
1269
1369
1389
1348
1396
1409
1419
1365
1346
1303
1232
1280
1319
1250
1357
1359
1289
1278
1286
1350
1357
1461
1281
1320
1334
1257
1406
1405
1313
1368
1389
1380
1302
1207
1236
1255
1306
1289
1319
1340
1492
1384
1334
1300
1367
1318
1238
1269
1263
1230
1262
1225
1310
1305
1283
1383
1327
1363
1359
1358
1318
1362
1451
1415
1403
1393
1443
1323
1292
1283
1331
1354
1328
1353
1356
1336
1260
1244
1265
1227
1291
1302
1373
1114
1238
1180
1180
1212
1339
1297
1329
1328
1356
1333
1271
1383
1386
1355
1366
1368
1395
1385
1322
1324
1291
1277
1382
1361
1337
1291
1219
1224
1328
1285
1275
1333
1261
1248
1232
1384
1335
1422
1342
1270
1332
1325
1290
1366
1380
1329
1352
1299
1297
1360
1453
1450
1357
1433
1428
1377
1365
1335
1366
1317
1331
1338
1358
1366
1379
1437
1409
1384
1374
1367
1337
1303
1328
1305
1360
1357
1361
1386
1386
1315
1285
1199
1366
1366
1413
1324
1385
1367
1354
1344
1296
1341
1327
1392
1414
1378
1348
1360
1304
1435
1434
1447
1376
1368
1435
1376
1362
1371
1276
1280
1349
1331
1382
1391
1261
1464
1333
1322
1309
1279
1209
1301
1257
1209
1212
1233
1288
1343
1287
1211
1190
1240
1332
1332
1284
1305
1335
1273
1312
1177
1177
1352
1214
1165
1240
1267
1227
1296
1353
1370
1334
1296
1382
1413
1345
1366
1354
1343
1348
1354
1354
1343
1336
1283
1351
1388
1375
1429
1413
1354
1378
1354
1353
1339
1361
1313
1294
1266
1308
1289
1269
1337
1324
1359
1308
1368
1151
1268
1221
1204
1303
1289
1379
1365
1364
1431
1414
1355
1331
1378
1322
1317
1312
1313
1447
1416
1394
1443
1481
1433
1431
1409
1485
1450
1394
1401
1397
1421
1444
1429
1419
1419
1408
1443
1375
1365
1338
1305
1353
1306
1404
1400
1393
1379
1443
1416
1465
1488
1398
1396
1413
1384
1403
1422
1368
1457
1444
1460
1437
1447
1456
1442
1420
1443
1464
1425
1437
1383
1375
1347
1356
1501
1419
1382
1388
1329
1349
1388
1426
1425
1399
1354
1361
1381
1470
1453
1481
1470
1452
1439
1422
1469
1428
1424
1444
1393
1449
1431
1382
1379
1370
1391
1417
1403
1396
1333
1287
1368
1454
1428
1375
1440
1440
1329
1341
1375
1051
1059
1141
1062
1056
1056
930
957
997
1036
1070
1062
1107
1201
1091
1117
1229
1267
1312
1324
1288
1135
1035
1057
1362
1267
1209
1186
1066
1066
1082
1026
971
916
861
771
817
817
786
783
780
776
773
770
767
776
640
679
718
775
833
872
911
928
851
881
927
973
1004
1083
1057
1222
1307
1288
1294
1103
1104
1104
1240
1160
1198
1302
1340
1370
1425
1311
1287
1335
1338
1361
1372
1305
1282
1361
1284
1246
1293
1293
1446
1414
1312
1395
1383
1371
1386
1375
1375
1401
1397
1241
1333
1425
1640
1464
1529
1697
1388
1417
1364
1372
1371
1307
1269
1250
1249
1249
1067
982
958
1105
1027
1042
1004
1006
990
979
1002
1063
1105
1113
1212
1145
1224
1223
1182
1184
1203
1225
1245
1223
1296
1279
1274
1277
1277
1218
1089
1104
1160
1049
1085
1147
1213
1194
1318
1258
1206
1163
1254
1297
1273
1292
1326
1244
1283
1300
1226
1375
1279
1197
1262
1319
1086
1406
1405
1271
1281
1251
1191
1243
1331
1353
1382
1365
1280
1222
1207
1339
1256
1331
1309
1272
1317
1326
1323
1322
1294
1281
1232
1306
1276
1231
1186
1156
1036
1035
1024
1053
1024
955
938
911
933
979
905
919
982
977
997
1071
1088
1124
1161
1166
1205
1194
1208
1245
1213
1203
1237
1293
1407
1278
1329
1363
1537
1239
1319
1300
1257
1398
1421
1418
1354
1387
1440
1389
1265
1173
1133
1008
1016
952
952
918
965
998
988
969
1008
1075
1037
948
948
986
967
989
1018
986
1047
995
986
1015
1032
1131
1130
1034
1138
1091
1003
1003
1032
954
970
953
950
946
953
953
955
954
1021
1024
1061
1064
1004
1047
1127
1070
1070
997
1027
1152
1037
1043
1134
1109
1005
970
969
973
931
914
946
965
962
964
955
985
1089
1094
1112
1112
1170
1174
1137
1213
1230
1065
1024
1191
1156
1123
1160
1211
1221
1144
1145
1183
1160
1108
1085
1097
1023
1123
1122
1137
1170
1129
1108
1159
1212
1193
1169
1187
1246
1187
1106
1058
1153
1111
1111
1112
1158
1079
1068
1075
1075
1084
1117
1150
1174
1219
1232
1188
1169
1169
1230
1200
1140
1229
1228
1150
1179
1182
1135
1178
1178
1207
1261
1212
1205
1179
1225
1258
1299
1276
1196
1242
1238
1193
1192
1211
1221
1248
1321
1296
1236
1271
1171
1195
1210
1194
1303
1187
1269
1357
1226
1197
1235
1289
1218
1187
1192
1214
1192
1136
1252
1209
1261
1315
1294
1286
1237
1264
1312
1327
1321
1330
1336
1426
1341
1314
1330
1312
1322
1348
1336
1352
1344
1342
1320
1271
1377
1376
1420
1312
1298
1326
1358
1356
1330
1265
1262
1251
1268
1301
1278
1288
1344
1330
1326
1274
1274
1216
1083
1061
1106
1102
1090
1138
1136
1272
1154
1229
1219
1214
1187
1149
1263
1118
1084
1127
1097
1116
1193
1219
1218
1229
1233
1134
1138
1092
1128
1164
1276
1267
1313
1287
1259
1263
1211
1156
1112
1204
1150
1209
1183
1198
1172
1197
1224
1211
1180
1061
1196
1184
1219
1175
1228
1228
1103
1215
1152
1114
1127
1157
1118
1148
1066
1187
1104
1091
1152
1161
1118
1118
1087
1147
1243
1217
1244
1223
1248
1319
1250
1199
1243
1241
1175
1267
1206
1226
1126
1149
1187
1193
1112
1111
1073
1056
1034
1040
1010
1040
1042
1031
974
1057
1094
1092
1169
1248
1233
1176
1220
1249
1307
1289
1257
1233
1163
1107
1136
1106
1025
1068
1110
1087
1089
1221
1184
1153
1178
1222
1263
1245
1305
1306
1234
1266
1252
1307
1336
1342
1340
1283
1274
1234
1252
1334
1289
1261
1269
1195
1229
1220
1201
1229
1213
1230
1309
1430
1268
1231
1245
1225
1281
1303
1281
1307
1284
1310
1323
1408
1407
1347
1384
1395
1310
1312
1248
1163
1144
1227
1215
1269
1201
1240
1278
1305
1300
1259
1240
1199
1185
1130
1147
1231
1231
1200
1169
1183
1063
1097
1029
1042
1042
954
953
962
1053
955
943
984
913
910
921
978
966
997
942
939
900
929
1023
994
1012
1012
1055
1003
1144
1119
1064
1062
1083
1169
1172
1140
1094
1139
1112
1121
1137
1062
1078
1180
1150
1074
1094
1097
1163
1232
1180
1168
1123
1059
1023
1024
1026
1066
1009
1087
1087
1100
1076
1023
1080
1056
1058
1082
1018
1015
1040
1120
1123
1148
1160
1124
1151
1196
1178
1171
1177
1139
1159
1327
1392
1236
1257
1220
1203
1192
1233
1242
1208
1163
1277
1184
1170
1287
1218
1275
1269
1236
1296
1289
1181
1255
1249
1310
1220
1189
1253
1252
1311
1239
1230
1225
1219
1051
1053
1071
1081
1066
1119
1175
1168
1161
1075
1101
1119
1233
1196
1142
1173
1271
1150
1116
1141
1167
1094
1168
1127
1169
1188
1259
1185
1175
1157
1109
1164
1196
1112
1136
1047
1003
1049
1051
1020
1061
1137
1149
1040
1102
1084
1149
1095
1101
1080
1079
1001
991
1012
981
989
1031
995
984
1076
1043
1114
1093
1200
1106
1096
1097
1037
1087
1064
1082
1163
996
1017
1008
1012
1039
1036
1082
1138
1183
1186
1147
1097
1132
1074
1079
1011
1018
1074
1075
1044
1053
1075
1074
1021
1021
1169
1085
1172
1102
1120
1185
1192
1202
1146
1200
1161
1140
1168
1239
1203
1106
1249
1238
1318
1377
1288
1320
1289
1309
1344
1280
1188
1167
1245
1264
1253
1219
1291
1266
1232
1273
1294
1260
1441
1255
1155
1143
1146
1231
1262
1353
1249
1267
1161
1225
1355
1278
1378
1345
1292
1249
1337
1278
1258
1342
1312
1190
1230
1224
1121
1278
1205
1163
1262
1231
1266
1186
1166
1145
1222
1134
1251
1225
1212
1303
1271
1167
1117
1090
1092
1091
1141
1104
1225
1264
1264
1248
1232
1285
1416
1264
1263
1242
1257
1196
1216
1187
1175
1160
1299
1278
1265
1370
1312
1254
1194
1165
1260
1220
1251
1271
1434
1267
1187
1285
1347
1261
1260
1319
1142
1212
1211
977
945
958
1006
1020
1018
1049
1080
1112
1066
1116
1043
1042
1252
1156
1205
1257
1181
1109
1145
1240
1253
1262
1229
1245
1359
1232
1207
1250
1286
1321
1318
1250
1211
1284
1286
1227
1276
1284
1267
1232
1191
1301
1331
1319
1344
1342
1281
1271
1272
1289
1243
1271
1287
1232
1229
1205
1216
1436
1276
1276
1289
1271
1247
1277
1212
1261
1222
1236
1236
1115
1083
1213
1233
1094
1104
1266
1211
1259
1305
1302
1317
1284
1235
1189
1095
1181
1148
1284
1384
1255
1255
1243
1312
1318
1393
1261
1220
1187
1246
1266
1266
1260
1297
1313
1138
1282
1264
1247
1075
1225
1180
1206
1330
1315
1224
1236
1378
1309
1251
1211
1242
1280
1234
1201
1327
1224
1337
1240
1344
1343
1286
1286
1354
1337
1345
1345
1354
1362
1337
1293
1258
1256
1246
1328
1377
1330
1271
1308
1327
1297
1318
1383
1295
1296
1257
1348
1354
1319
1312
1333
1324
1271
1315
1273
1272
1284
1348
1339
1391
1276
1301
1331
1305
1304
1321
1339
1360
1270
1294
1361
1278
1366
1335
1272
1321
1283
1282
1392
1332
1433
1268
1247
1322
1282
1286
1282
1291
1282
1248
1240
1265
1228
1315
1387
1314
1297
1313
1363
1129
1153
1109
1149
1188
1228
1231
1299
1211
1252
1275
1270
1313
1234
1249
1249
1291
1322
1412
1332
1295
1270
1270
1332
1332
1377
1358
1333
1251
1228
1208
1203
1203
1248
1259
1280
1332
1363
1345
1265
1265
1275
1336
1247
1231
1225
1273
1303
1243
1261
1261
1242
1292
1262
1304
1372
1264
1286
1308
1255
1125
1139
1085
1181
1168
1219
1216
1260
1239
1218
1197
1176
1154
1133
1112
1091
1006
994
999
1046
1080
1089
1170
1144
1074
1081
1228
1105
1066
1002
1098
1143
1146
1100
1079
1100
1097
1048
1014
1014
944
919
878
881
929
949
967
989
981
974
982
1016
1032
993
992
999
1075
1112
1153
1182
1216
1149
1148
1160
1142
1199
1129
1142
1183
1212
1196
1112
1185
1184
1106
1200
1178
1162
1141
1166
1271
1083
1118
1186
1146
1174
1139
1167
1074
1188
1230
1148
1209
1209
1204
1203
1204
1227
1213
1165
1218
1120
1148
1175
1214
1220
1148
1121
1174
1381
1307
1250
1306
1283
1319
1269
1257
1280
1270
1291
1285
1320
1282
1343
1340
1286
1328
1341
1490
1405
1421
1480
1446
1440
1485
1392
1330
1400
