# Supplementary material for: Effect of transportation and social isolation on facial expressions of healthy horses
Source: PLoS One. 2021 Jun 4;16(6):e0241532. doi: 10.1371/journal.pone.0241532 (PMC8177539; doi:10.1371/journal.pone.0241532)
Supplement: S1 File — (ZIP) [file pone.0241532.s002.zip › Horse 21/Baseline.hrm]

[Params]
Version=106
Monitor=38
SMode=000000000
Date=20190607
StartTime=12:52:29.0
Length=00:17:07.5
Interval=238
Upper1=0
Lower1=0
Upper2=0
Lower2=0
Upper3=200
Lower3=160
Timer1=00:00:00.0
Timer2=00:00:00.0
Timer3=00:00:00.0
ActiveLimit=0
MaxHR=230
RestHR=30
StartDelay=239
VO2max=10
Weight=0

[Note]

[IntTimes]
00:17:07.5	46	15	47	496
0	0	0	0	0	0
0	0	0	0	0
0	0	0	180	0	0
0	0	0	0	0	0

[IntNotes]
1	

[ExtraData]

[LapNames]
1	1	

[Summary-123]
1024	0	1024	0	0	0
230	0	0	30
0	0	0	0	0	0
230	0	0	30
0	0	0	0	0	0
230	0	0	30
0	794

[Summary-TH]
1024	0	1024	0	0	0
230	0	0	30
0	794

[HRZones]
230
207
184
161
138
0
0
0
0
0
0

[SwapTimes]

[HRData]
1254
1291
1221
1152
1147
1175
1226
1286
2600
1184
1171
1140
1148
1183
1292
1270
1261
1211
1221
1223
1228
1249
1274
1246
1203
1198
1210
1261
1254
1239
1202
1176
1176
1150
1199
1217
1214
1253
1295
1305
1176
1142
1166
1180
1233
1341
1305
1334
1347
1343
1289
1290
1300
1325
1341
1299
1301
1285
1242
1271
1286
1238
1275
1230
1226
1236
1158
1172
1205
1228
1272
1286
1196
1190
1217
1280
1403
1349
1337
1342
1295
1388
1404
1344
1308
1277
1266
1261
1249
1227
1242
1301
1356
1371
1348
1329
1298
1307
1274
1318
1395
1421
1415
1407
1401
1408
1362
1319
1254
1232
1204
1159
1127
1129
1139
1142
1175
1135
1124
1084
2118
3999
534
2541
1223
1174
1186
1179
1122
1075
1060
1055
1098
1121
1149
1142
1150
1213
1239
1264
1272
1273
1217
1176
3999
3999
3999
121
1153
1156
1158
1180
1172
1163
1155
1135
1086
3999
3999
3999
904
1124
3257
2117
1040
1021
1009
993
996
1030
1016
1031
1055
1058
1059
1074
1121
1151
1181
1173
1163
3267
1038
1018
972
921
911
998
1063
1075
1079
1136
1148
1147
1111
1102
1137
1135
1165
1198
1271
1290
1288
1301
1270
1243
1274
1243
1228
1212
1177
1224
1423
1389
1367
1264
1253
1260
1342
1321
1298
1237
1266
1269
1339
1297
1265
1259
1189
1104
1071
1087
1105
1106
1090
1091
1146
1423
1211
1104
1098
1163
1292
1380
1354
1360
1328
1293
1237
1201
1302
1282
1260
1244
1287
1289
1299
1253
1230
1230
1201
1209
1187
1209
1228
1233
1205
1179
1183
1146
1174
1181
1176
1205
1168
1187
1219
1204
1219
1168
1172
1202
1175
1193
1219
1195
1202
1180
1155
1181
1202
1211
1269
1233
1200
1246
1220
1232
1304
1272
1251
1332
1278
1275
1350
1292
1310
1327
1271
1299
1386
1358
1364
1399
1429
1419
1335
1374
1396
1408
1453
1381
1355
1405
1376
1406
1425
1417
1411
1309
1301
1339
1298
1280
1311
1304
1306
1286
1271
1256
1314
1293
1241
1241
1228
1205
1162
1091
1064
1037
1000
939
925
1021
1062
1101
1206
1398
1343
1336
1363
1390
1346
1314
1331
1366
1389
1310
1287
1354
1314
1290
1263
1241
1233
1255
1239
1240
1245
1257
1293
1241
1254
1264
1236
1251
1197
1196
1245
1306
1330
1229
1230
1251
1231
1222
1205
1332
1400
1252
1193
1234
1310
1396
1287
1229
1274
1318
1346
1279
1240
1266
1264
1315
1292
1224
1228
1277
1306
1295
1286
1243
1258
1333
1383
1370
1296
1304
1291
1376
1371
1373
1370
1363
1356
1293
1329
1323
1297
1285
1233
1287
1362
1375
1357
1297
1386
1362
1327
1302
1292
1302
1300
1283
1273
1257
1276
1310
1277
1232
1165
1170
1198
1214
1330
1341
1281
1263
1185
1194
1261
1212
1402
1403
1298
1243
1239
1322
1377
1339
1288
1259
1286
1227
1234
1308
1310
1291
1217
1222
1280
1211
1207
1265
1355
1343
1266
1276
1217
1227
1385
1377
1312
1276
1196
1216
1283
1307
1362
1321
1299
1243
1187
1216
1214
1254
1332
1310
1277
1197
1185
1169
1194
1225
1200
1219
1187
1196
1344
1362
1277
1193
1173
1181
1169
1212
1161
1199
1291
1243
1262
1308
1253
1262
1265
1333
1350
1313
1287
1302
1325
1247
1242
1328
1265
1192
1210
1220
1117
1129
1120
1104
1159
1149
1149
1201
1264
1253
1224
1365
1179
1121
1103
1084
1081
1110
1145
1197
1232
1284
1274
2428
1163
1215
1252
1143
1140
1214
1351
1316
1288
1315
1340
1228
1163
1121
1091
1122
1131
1137
1119
1113
1129
1110
1143
1189
1213
1171
1170
1162
1179
1200
1251
1185
1152
1130
1171
1182
1169
1170
1172
1175
1161
1151
1116
1145
1166
1204
1202
1212
1183
1188
1227
1198
1164
1149
1170
1198
1227
1189
1202
1226
1253
1247
1242
1226
1252
1269
1283
1325
1343
1373
1353
1391
1358
1314
1307
1322
1382
1411
1433
1372
1375
1363
1388
1382
1338
1370
1410
1415
1365
1392
1399
1344
1340
1376
1315
1352
1367
1406
1444
1378
1339
1382
1426
1412
1460
1400
1304
1323
1405
1406
1445
1446
1347
1337
1369
1347
1284
1320
1336
1258
1271
1358
1338
1340
1364
1323
1237
1227
1264
1217
1178
1205
1156
1128
1128
1096
1114
1169
1189
1279
1393
1300
1310
1369
1337
1350
1419
1395
1411
1407
1385
1381
1424
1411
1408
1392
1352
1327
1462
1415
1386
1403
1414
1404
1290
1279
1386
1369
1356
1380
1371
1359
1440
1420
1349
1352
1396
1410
1360
1333
1383
1339
1329
1384
1432
1456
1361
1346
1412
1350
1330
1326
1274
1301
1322
1354
1321
1198
1182
1244
1372
1371
1324
1312
1266
1279
1343
1332
1352
1295
1211
1295
1294
