# Supplementary material for: Effect of transportation and social isolation on facial expressions of healthy horses
Source: PLoS One. 2021 Jun 4;16(6):e0241532. doi: 10.1371/journal.pone.0241532 (PMC8177539; doi:10.1371/journal.pone.0241532)
Supplement: S1 File — (ZIP) [file pone.0241532.s002.zip › Horse 21/Transportation.hrm]

[Params]
Version=106
Monitor=38
SMode=000000000
Date=20190607
StartTime=13:11:56.0
Length=00:11:36.2
Interval=238
Upper1=0
Lower1=0
Upper2=0
Lower2=0
Upper3=200
Lower3=160
Timer1=00:00:00.0
Timer2=00:00:00.0
Timer3=00:00:00.0
ActiveLimit=0
MaxHR=230
RestHR=30
StartDelay=547
VO2max=10
Weight=0

[Note]

[IntTimes]
00:11:36.2	52	15	58	103
0	0	0	0	0	0
0	0	0	0	0
0	0	0	200	0	0
0	0	0	0	0	0

[IntNotes]
1	

[ExtraData]

[LapNames]
1	1	

[Summary-123]
694	0	694	0	0	0
230	0	0	30
0	0	0	0	0	0
230	0	0	30
0	0	0	0	0	0
230	0	0	30
0	674

[Summary-TH]
694	0	694	0	0	0
230	0	0	30
0	674

[HRZones]
230
207
184
161
138
0
0
0
0
0
0

[SwapTimes]

[HRData]
971
1053
1142
1105
1021
967
955
980
999
979
938
945
951
942
973
925
822
738
739
751
825
853
887
872
842
809
819
812
792
759
738
691
631
603
589
588
583
590
597
610
639
674
662
654
665
668
666
676
670
664
659
671
1345
631
601
595
597
600
616
639
671
703
711
729
730
748
765
784
782
760
769
2367
816
828
843
865
876
886
890
887
860
837
836
788
780
810
839
842
862
2487
3259
863
862
874
871
850
998
1087
898
834
759
723
668
646
650
665
692
780
798
828
867
849
800
757
720
705
725
756
763
781
773
752
768
765
790
803
820
1670
837
1643
824
822
840
834
826
840
860
1745
1783
874
844
877
891
887
865
858
881
927
965
967
939
947
958
975
1029
1016
995
974
954
933
897
860
837
839
819
835
855
866
894
899
914
922
953
974
1021
1064
1018
1012
1963
947
953
984
1031
1049
1003
983
999
1004
1010
993
996
979
991
944
893
868
859
879
894
909
964
988
1004
976
973
950
922
898
897
934
951
982
956
918
882
878
1759
893
884
855
852
867
893
940
2197
1104
1062
1010
980
995
1011
1008
1050
1033
1029
1055
1072
1090
1065
1038
1011
1013
1026
1051
1029
964
916
2756
2129
1120
1039
1009
992
1968
1028
1096
1105
1886
812
824
869
873
894
875
862
823
796
875
984
3999
3999
2292
965
932
1816
905
920
867
905
883
955
1060
1098
1073
1058
1062
1053
1060
1072
1068
1137
1146
1102
1086
1051
1019
1009
1038
1141
1199
1064
988
948
968
3158
1080
1131
2166
2004
1056
1107
1087
1036
1005
1005
1016
993
970
918
902
1779
878
849
808
766
774
854
948
1002
993
1001
1001
2033
1026
1011
963
1847
1869
957
954
956
953
976
1008
1045
1053
971
905
923
937
994
1049
1068
1031
1008
977
957
952
976
1007
1015
979
934
924
952
965
976
988
988
2120
1131
1083
1031
990
1022
1050
1063
1051
1013
915
884
894
931
953
967
969
955
1007
2391
990
864
781
757
753
817
875
916
977
1016
1000
947
921
920
912
957
979
986
968
964
982
1004
995
977
968
954
963
988
1022
2044
1382
1203
1042
919
806
791
816
884
920
981
1074
1259
1180
1087
1009
1976
882
1263
1069
955
892
890
882
910
1867
975
987
989
978
954
952
955
961
1015
1068
1194
1145
1105
1078
1064
1061
1090
1188
1124
1076
1074
1040
973
970
979
1021
1040
1064
1090
1189
1212
1132
1085
1070
1081
1114
1153
1177
1107
1036
988
996
1106
1240
1225
1173
1070
1036
1045
1066
1116
1226
1158
1124
1069
1034
2017
1014
1000
981
954
954
3094
1093
1066
1051
1029
966
1948
1327
1164
975
841
784
833
959
777
824
823
856
871
1750
882
883
901
901
912
901
1079
912
829
790
811
851
851
1751
915
950
965
967
949
954
930
1012
1368
1160
1113
959
906
885
895
920
970
1029
1047
1022
991
1970
1012
1016
1000
974
952
949
960
985
984
981
986
960
911
875
892
932
981
1009
1026
1058
1052
1083
1110
1079
1051
1048
1041
1096
1116
1099
1023
2018
1010
1014
1016
999
981
970
1002
1013
2099
1106
1182
1046
887
831
869
1856
1036
1156
1139
1101
1049
1011
992
978
981
2915
1029
1066
1098
1111
1193
1111
1021
977
958
943
932
975
988
2045
1063
1078
1024
964
917
933
982
1065
1100
1073
1064
1078
1183
1187
1060
1001
983
992
1021
1082
1095
1111
1195
1142
1013
1024
1084
1200
1208
1179
1103
1018
996
1120
1232
1182
1190
1181
1229
1261
1245
