# Supplementary material for: Effect of transportation and social isolation on facial expressions of healthy horses
Source: PLoS One. 2021 Jun 4;16(6):e0241532. doi: 10.1371/journal.pone.0241532 (PMC8177539; doi:10.1371/journal.pone.0241532)
Supplement: S1 File — (ZIP) [file pone.0241532.s002.zip › Horse 22/Baseline.hrm]

[Params]
Version=106
Monitor=38
SMode=000000000
Date=20190607
StartTime=11:59:25.0
Length=00:27:26.5
Interval=238
Upper1=0
Lower1=0
Upper2=0
Lower2=0
Upper3=200
Lower3=160
Timer1=00:00:00.0
Timer2=00:00:00.0
Timer3=00:00:00.0
ActiveLimit=0
MaxHR=230
RestHR=30
StartDelay=338
VO2max=10
Weight=0

[Note]

[IntTimes]
00:27:28.6	38	31	39	102
0	0	0	0	0	0
0	0	0	0	0
0	0	0	170	0	0
0	0	0	0	0	0

[IntNotes]
1	

[ExtraData]

[LapNames]
1	1	

[Summary-123]
1644	0	1644	0	0	0
230	0	0	30
0	0	0	0	0	0
230	0	0	30
0	0	0	0	0	0
230	0	0	30
0	1095

[Summary-TH]
1644	0	0	0	1644	0
230	200	160	30
0	1095

[HRZones]
230
207
184
161
138
0
0
0
0
0
0

[SwapTimes]

[HRData]
1353
1705
1622
1634
1633
1557
1552
1461
1499
1510
1377
1336
1323
1385
1437
1391
1417
1420
1442
1630
1527
1460
1459
1103
1407
1100
1144
1308
1485
1455
1623
1589
1692
1640
1570
1579
1604
1624
1669
1594
1497
1594
1782
1595
1274
1202
1381
1439
1329
1163
1137
957
896
895
1006
1005
1098
1513
1596
1604
1657
1566
1500
1572
1419
1387
1503
1656
1573
1354
1224
1286
1414
1389
1333
1415
1453
1381
1433
1449
1570
1479
1400
1545
1502
1551
1588
1585
1516
1365
1236
1290
1484
1484
1437
1472
1507
1548
1628
1510
1511
1553
1606
1740
1619
1481
1396
1541
1792
1603
1619
1601
1572
1595
1497
1447
1186
1345
1371
1190
1716
1684
1650
1619
1542
1503
1630
1780
1617
1479
1502
1712
1669
1630
1646
1585
1658
1629
1646
1675
1642
1633
1563
1602
1681
1671
1646
1627
1532
1651
1666
1425
1420
1548
1747
1648
1693
1672
1625
1694
1684
1695
1647
1657
1588
1410
1726
1669
1622
1534
1392
1504
1660
1474
1357
1445
1566
1624
1611
1422
1552
1476
1495
1542
1323
1255
1226
1381
1463
1349
1263
1252
1305
1346
1498
1554
1623
1611
1472
1554
1717
1645
1606
1470
1706
1704
1701
1650
1615
1679
1635
1633
1637
1431
1766
1712
1709
1658
1693
1661
1614
1702
1659
1535
1324
1317
1696
1616
1553
1455
1475
1505
1815
1650
1657
1664
1624
1732
1659
1660
1625
1489
1540
1774
1649
1572
1545
1593
1771
1625
1568
1546
1598
1659
1634
1688
1506
1602
1524
1565
1564
1610
1489
1472
1609
1668
1655
1587
1516
1442
1567
1663
1737
1645
1638
1377
1335
1505
1785
1634
1657
1672
1608
1516
1586
1711
1672
1623
1481
1561
1541
1744
1669
1672
1609
1405
1467
1727
1642
1497
1581
1495
1529
1698
1508
1489
1449
1519
1732
1612
1581
1521
1439
1462
1437
1537
1572
1535
1328
1406
1549
1531
1388
1346
1375
1492
1592
1519
1598
1531
1457
1644
1624
1401
1378
1652
1549
1518
1367
1319
1319
1406
1611
1706
1542
1549
1465
1492
1764
1655
1672
1649
1619
1598
1546
1693
1565
1591
1695
1501
1444
1424
1717
1685
1615
1540
1562
1534
1740
1674
1650
1611
1540
1520
1765
1611
1554
1324
1756
1631
1619
1604
1594
1584
1591
1527
1506
1492
1523
1576
1675
1622
1611
1549
1323
1492
1651
1617
1594
1478
1361
1661
1587
1499
1480
1445
1692
1597
1584
1562
1561
1530
1611
1571
1501
1412
1524
1636
1573
1559
1463
1503
1514
1439
1451
1362
1578
1544
1601
1559
1482
1498
1482
1599
1487
1346
1341
1422
1665
1546
1540
1531
1550
1604
1574
1606
1601
1437
1562
1497
1329
1333
1353
1202
1040
986
965
985
1049
1066
1050
1030
1030
1049
1091
1127
1355
1386
1342
1361
1399
1501
1563
1675
1688
1687
1697
1663
1641
1702
1682
1725
1689
1673
1654
1688
1781
1642
1531
1495
1548
1529
1434
1556
1593
1725
1659
1650
1692
1681
1643
1698
1730
1710
1677
1558
1502
1818
1652
1648
1643
1582
1631
1699
1660
1674
1662
1650
1684
1698
1699
1688
1669
1652
1657
1550
1404
1407
1417
1333
1443
1618
1556
1396
1377
1475
1581
1751
1675
1680
1659
1645
1644
1720
1730
1704
1667
1550
1535
1735
1707
1675
1623
1600
1612
1688
1530
1607
1610
1713
1679
1545
1717
1707
1674
1696
1727
1751
1675
1667
1631
1688
1702
1716
1673
1602
1668
1715
1673
1683
1664
1624
1652
1691
1645
1642
1630
1632
1606
1673
1634
1658
1651
1619
1621
1647
1644
1643
1549
1477
1723
1643
1642
1650
1651
1610
1652
1678
1665
1678
1617
1615
1668
1696
1700
1648
1632
1553
1704
1630
1669
1641
1602
1648
1651
1656
1661
1628
1641
1710
1707
1708
1694
1646
1562
1656
1663
1673
1672
1623
1595
1590
1650
1624
1506
1528
1542
1773
1638
1630
1562
1511
1598
1700
1607
1600
1554
1538
1633
1613
1579
1624
1569
1551
1638
1660
1634
1625
1567
1601
1639
1621
1572
1485
1450
1602
1627
1545
1481
1534
1532
1654
1562
1518
1493
1513
1503
1518
1614
1450
1267
1278
1146
1152
1112
1087
1094
1118
1190
1396
1362
1374
1448
1394
1505
1622
1602
1612
1542
1598
1662
1641
1657
1652
1737
1696
1687
1726
1706
1651
1688
1731
1715
1703
1699
1627
1698
1705
1661
1621
1432
1593
1780
1636
1629
1612
1633
1605
1525
1664
1522
1519
1490
1491
1710
1742
1706
1644
1597
1690
1725
1726
1706
1689
1725
1765
1754
1780
1733
1697
1671
1745
1740
1757
1730
1702
1652
1659
1690
1669
1611
1673
1769
1626
1656
1607
1601
1592
1671
1684
1659
1689
1731
1670
1677
1687
1687
1728
1659
1544
1718
1701
1712
1669
1615
1678
1689
1708
1752
1688
1677
1734
1760
1734
1686
1619
1672
1680
1685
1628
1478
1626
1775
1645
1697
1640
1620
1658
1660
1615
1617
1602
1646
1629
1639
1647
1604
1597
1666
1674
1609
1532
1471
1585
1701
1617
1617
1559
1544
1647
1459
1299
1233
1308
1360
1359
1330
1328
1381
1396
1578
1678
1617
1496
1470
1633
1779
1677
1667
1610
1682
1726
1699
1679
1646
1680
1721
1742
1711
1708
1711
1629
1699
1706
1714
1660
1493
1655
1777
1654
1672
1647
1765
1807
1894
1870
1821
1711
1720
1691
1723
1752
1687
1625
1649
1683
1705
1640
1696
1728
1682
1696
1626
1707
1719
1683
1650
1370
1248
1507
1570
1508
1409
1574
1528
1467
1456
1717
1722
1656
1375
1359
1816
1622
1481
1575
1576
1513
1552
1582
1560
1787
1585
1626
1719
1721
1756
1704
1550
1719
1654
1418
1609
1673
1615
1640
1602
1640
1651
1741
1642
1681
1706
1694
1658
1684
1741
1719
1708
1590
1783
1771
1807
1792
1690
1562
1836
1724
1717
1761
1678
1707
1648
1705
1729
1761
1727
1719
1710
1679
1259
1498
1610
1399
1396
1318
1398
1589
1498
1436
1328
1119
1109
1373
1418
1687
1736
1672
1668
1674
1646
1671
1687
1750
1720
1695
1339
1513
1468
1383
1507
1326
1240
1125
1165
1213
862
872
837
836
590
604
619
634
649
664
679
694
709
657
830
830
858
978
1077
1062
1100
1191
1166
1131
1097
1087
911
949
982
1274
1047
1303
1163
1293
1387
1438
1582
1668
1906
1728
1719
1724
1673
1589
1452
1771
1518
1356
1437
1427
1486
1687
1046
1259
1252
