# Supplementary material for: Effect of transportation and social isolation on facial expressions of healthy horses
Source: PLoS One. 2021 Jun 4;16(6):e0241532. doi: 10.1371/journal.pone.0241532 (PMC8177539; doi:10.1371/journal.pone.0241532)
Supplement: S1 File — (ZIP) [file pone.0241532.s002.zip › Horse 22/Transportation.hrm]

[Params]
Version=106
Monitor=38
SMode=000000000
Date=20190607
StartTime=12:29:21.0
Length=00:09:12.0
Interval=238
Upper1=0
Lower1=0
Upper2=0
Lower2=0
Upper3=200
Lower3=160
Timer1=00:00:00.0
Timer2=00:00:00.0
Timer3=00:00:00.0
ActiveLimit=0
MaxHR=230
RestHR=30
StartDelay=300
VO2max=10
Weight=0

[Note]

[IntTimes]
00:09:01.9	63	27	97	659
0	0	0	0	0	0
0	0	0	0	0
0	0	0	200	0	0
0	0	0	0	0	0

[IntNotes]
1	

[ExtraData]

[LapNames]
1	1	

[Summary-123]
496	0	496	0	0	0
230	0	0	30
0	0	0	0	0	0
230	0	0	30
0	0	0	0	0	0
230	0	0	30
0	832

[Summary-TH]
495	0	0	5	488	2
230	200	160	30
0	832

[HRZones]
230
207
184
161
138
0
0
0
0
0
0

[SwapTimes]

[HRData]
91
126
161
196
231
266
301
336
371
406
441
475
510
545
580
498
476
454
431
409
481
559
407
468
559
650
711
898
868
773
773
1053
928
868
838
834
836
867
856
890
831
784
758
784
660
695
670
643
647
637
636
533
531
532
533
597
639
669
680
667
665
666
666
667
668
688
677
674
684
681
698
698
689
698
694
682
684
657
614
606
601
602
593
592
588
578
559
558
546
529
512
504
500
485
484
482
479
479
479
479
481
481
477
477
481
484
487
502
515
522
525
548
503
534
539
554
553
565
563
553
552
561
560
547
547
524
522
512
521
527
509
509
497
490
491
485
480
466
465
458
455
452
451
447
446
441
441
444
439
436
435
433
435
437
443
435
439
439
437
437
445
454
452
457
464
464
464
464
464
463
463
446
449
451
454
457
427
436
446
471
491
483
480
487
511
535
583
643
638
638
620
594
606
628
618
605
592
583
532
497
479
477
469
464
448
463
478
547
546
528
504
493
472
472
468
469
463
468
471
474
483
454
455
457
459
461
463
465
467
469
471
473
359
320
281
289
300
311
322
333
344
355
356
368
379
391
349
361
373
391
409
421
433
478
422
438
454
477
501
517
533
558
543
535
516
503
494
489
487
485
484
481
481
472
472
464
464
463
465
465
465
464
469
468
470
470
463
461
464
465
466
470
475
479
487
481
468
467
466
451
453
446
448
410
425
442
398
399
406
414
425
431
441
440
444
445
449
411
411
411
411
411
411
410
410
410
417
421
426
431
436
436
443
443
442
442
435
475
453
429
405
403
449
449
435
427
420
427
419
429
414
424
425
434
434
435
437
440
436
439
431
437
432
429
436
451
460
468
482
482
496
492
520
504
504
499
500
496
496
503
505
510
517
544
536
559
548
531
530
499
482
464
466
452
438
407
391
394
396
399
402
406
410
413
416
419
422
466
455
449
441
441
433
424
416
414
415
415
414
414
422
429
434
448
479
485
493
508
507
542
532
536
541
547
551
547
532
539
524
521
521
520
516
516
515
515
515
515
519
513
494
499
495
496
494
503
503
515
518
515
527
536
529
520
525
523
520
517
515
481
477
472
501
504
513
455
481
508
585
521
551
574
596
621
643
640
637
634
631
627
624
620
616
613
610
607
604
601
598
534
539
538
538
532
538
563
581
577
564
551
537
524
511
498
483
479
475
466
466
461
461
454
454
450
445
444
439
475
444
433
423
445
450
458
457
490
527
556
527
526
548
554
560
566
572
578
584
590
596
586
585
595
597
590
591
587
581
579
581
582
586
587
599
617
626
645
669
682
690
535
512
515
463
478
493
515
536
551
566
620
578
536
542
535
528
555
641
641
693
692
817
1154
1154
1210
1210
1467
2259
1637
1653
1497
1363
1359
1359
1002
999
957
915
905
983
904
826
673
652
638
632
626
624
626
619
589
798
1006
1176
1009
1546
1402
1333
1264
1352
1232
1232
1459
1076
829
828
628
644
696
688
680
671
663
655
643
631
623
615
607
599
591
510
496
486
495
504
502
484
465
447
457
464
472
479
411
419
427
435
443
451
458
466
478
490
498
506
514
522
530
538
546
530
448
459
470
481
492
503
514
530
546
557
568
579
590
601
611
667
607
631
666
702
726
692
762
788
807
776
787
787
774
741
773
798
764
782
784
799
793
784
774
768
743
744
745
746
747
748
749
749
750
751
752
800
830
860
890
919
949
979
1009
1039
1069
1099
1143
1169
1127
1168
1210
1224
1224
1290
1333
1376
1321
1320
1439
1416
1316
1216
1116
1015
955
954
888
887
986
986
799
789
823
792
729
760
709
755
708
662
634
642
650
657
665
673
681
707
723
740
704
738
751
779
779
722
656
695
666
694
722
786
805
825
797
782
797
811
861
891
915
914
744
784
725
738
751
764
783
802
815
828
841
767
923
922
904
900
913
1045
1142
1003
894
1008
854
819
817
795
785
805
940
805
811
956
966
962
955
949
945
1492
1300
1496
1455
1333
1211
1225
1224
825
693
714
734
733
733
756
796
835
783
835
886
932
933
914
852
923
982
1082
1074
1055
1002
1096
1127
1037
986
1055
949
892
920
880
840
800
760
720
679
466
466
496
496
