# Supplementary material for: Effect of transportation and social isolation on facial expressions of healthy horses
Source: PLoS One. 2021 Jun 4;16(6):e0241532. doi: 10.1371/journal.pone.0241532 (PMC8177539; doi:10.1371/journal.pone.0241532)
Supplement: S1 File — (ZIP) [file pone.0241532.s002.zip › Horse 23/Baseline.hrm]

[Params]
Version=106
Monitor=38
SMode=000000000
Date=20190607
StartTime=10:16:52.0
Length=00:40:10.4
Interval=238
Upper1=0
Lower1=0
Upper2=0
Lower2=0
Upper3=200
Lower3=160
Timer1=00:00:00.0
Timer2=00:00:00.0
Timer3=00:00:00.0
ActiveLimit=0
MaxHR=230
RestHR=30
StartDelay=1526
VO2max=10
Weight=0

[Note]

[IntTimes]
00:40:08.8	62	28	48	167
0	0	0	0	0	0
0	0	0	0	0
0	0	0	170	0	0
0	0	0	0	0	0

[IntNotes]
1	

[ExtraData]

[LapNames]
1	1	

[Summary-123]
2409	0	2409	0	0	0
230	0	0	30
0	0	0	0	0	0
230	0	0	30
0	0	0	0	0	0
230	0	0	30
0	2178

[Summary-TH]
2409	0	0	1	2406	2
230	200	160	30
0	2178

[HRZones]
230
207
184
161
138
0
0
0
0
0
0

[SwapTimes]

[HRData]
1061
1042
1039
1040
1040
1041
1042
1043
1044
1104
1103
1139
1064
1094
1138
1183
1213
1270
1270
1316
1319
1320
1320
1321
1322
1323
1324
1232
1232
1230
1231
1232
1144
1145
1146
1147
1148
1149
1150
1151
1152
1153
1153
1154
1155
1250
1250
1207
1206
1207
1208
1180
1179
1093
1163
1162
1106
1109
1105
1106
1107
1108
1109
1110
1110
1111
1112
1121
1113
1114
1115
1116
1117
1118
1119
1119
1120
1121
1122
1307
1302
1303
1304
1305
1306
1307
1307
1308
1309
1310
1311
1162
1106
1050
994
938
882
826
770
713
865
872
871
1066
1062
1065
1068
1191
1218
1217
1130
1151
1148
1146
1144
1142
1120
1115
1110
1105
1100
1094
1089
1078
1077
1116
1118
1120
1122
1124
1125
1127
1129
1131
1133
1135
1137
1139
1026
1019
1021
1023
1026
1028
1030
1032
914
774
634
642
622
624
626
628
630
631
633
635
637
639
641
643
645
616
618
619
621
623
620
614
616
618
620
622
624
626
628
630
631
633
628
606
609
612
615
618
621
624
628
632
635
638
641
644
647
649
619
620
619
618
616
619
618
617
616
615
613
612
601
600
598
598
597
595
590
589
588
587
586
585
584
583
581
580
579
578
577
576
575
585
584
583
582
581
580
579
569
566
563
560
557
553
550
547
544
541
538
525
528
531
534
537
540
543
545
548
551
554
557
560
533
533
533
533
532
532
532
532
532
532
532
534
534
534
534
533
533
533
533
533
532
531
531
531
531
531
531
531
531
531
531
531
531
531
531
531
520
520
520
506
508
510
512
514
516
518
520
521
518
521
523
526
529
532
535
538
541
472
455
458
461
464
466
469
472
475
478
481
484
487
490
493
496
499
502
454
457
460
463
466
469
472
475
478
480
483
547
563
580
523
539
555
571
587
603
619
635
651
667
683
695
714
734
770
680
700
720
740
770
800
820
839
859
901
904
907
910
912
915
918
1081
1050
1052
1054
1056
1058
1060
1062
1063
1065
1240
1237
1240
1242
1190
1184
1186
1189
1192
1194
1233
1235
1237
1238
1240
1242
1244
1307
1131
1130
1404
1357
1358
1358
1359
1360
1171
1160
1162
1164
1165
1167
1170
1173
1175
1177
1179
1181
1322
1315
1317
1319
1322
1325
1327
1328
1104
1127
1130
1133
1135
1138
1141
1144
1147
1150
1153
1156
1159
1162
1226
1212
1215
1218
1221
1225
1229
1232
1235
1238
1112
1128
1130
1133
1136
1139
1142
1145
1148
1151
1154
1157
1002
1002
988
998
1007
1020
997
1009
1022
1054
1053
1045
1048
1051
1054
1057
1059
1062
1065
1068
1071
1074
1111
1133
1136
1139
1142
1145
1148
1151
1153
1156
1169
1162
1165
1169
1173
1175
896
887
886
850
920
919
952
960
946
932
846
879
845
812
845
847
847
1003
1002
1094
1077
1081
1085
1089
1093
1097
1100
1104
1108
1138
1142
1146
1150
1154
1158
1161
1072
1012
1011
1101
1124
1127
1131
1135
1139
1143
1147
1151
1155
1166
1135
1139
1142
1146
1150
1154
1158
1158
1162
1166
1170
1174
1178
1181
1196
1178
1182
1186
1189
1195
1201
1205
1209
1213
1120
1127
1132
1137
1142
1147
1152
1156
1161
1166
1264
1269
1274
1278
1283
1288
1293
1295
1299
1303
1306
1310
1314
1318
1240
1237
1242
1247
1252
1257
1261
1266
1299
1277
1281
1286
1291
1298
1305
1310
1315
1320
1273
1217
1222
1226
1231
1236
1241
1246
1251
1256
1110
1162
1147
1132
1110
1088
1073
1058
1009
997
985
972
960
917
966
955
944
933
917
901
890
878
867
783
849
837
825
813
800
782
764
752
740
728
716
657
644
631
618
605
595
586
577
589
580
571
562
553
543
534
497
360
376
392
408
424
440
456
472
496
520
536
552
568
584
600
616
632
536
491
501
511
521
536
550
560
570
580
524
536
548
560
572
584
596
608
620
631
643
655
667
679
691
637
650
663
676
688
701
714
727
740
753
766
779
792
805
818
870
766
782
798
814
830
846
870
893
909
925
941
957
973
1031
997
1030
1064
1023
1047
1071
1130
1129
1348
1309
1252
1275
1309
1343
1366
1364
1286
1238
1286
1334
1203
1203
1289
1285
1040
1110
1180
1285
1390
1459
1529
1759
1761
1793
1538
1545
1542
1537
1533
1530
1413
1413
1412
1422
1341
1341
1341
1341
1340
1340
1444
1349
1349
1349
1348
1348
1348
1348
1348
1348
1348
1333
1350
1351
1352
1353
1354
1355
1356
1357
1358
1359
1360
1385
1386
1386
1296
1369
1354
1369
1383
1315
1315
1315
1315
1314
1314
1314
1314
1314
1314
1314
1335
1331
1332
1333
1334
1335
1336
1337
1338
1339
1354
1340
1336
1337
1338
1339
1340
1340
1341
1342
1343
1490
1490
1283
1286
1285
1284
1283
1281
1280
1279
1229
1233
1237
1241
1245
1249
1253
1256
1260
1312
1353
1335
1339
1343
1347
1353
1359
1363
1367
1371
1379
1417
1410
1412
1413
1416
1419
1421
1423
1379
1376
1374
1391
1198
1197
1405
1760
1664
1714
1778
1721
1618
1524
1404
1391
1420
1393
1392
1178
1156
1161
1166
1171
1178
1185
1190
1194
1199
1259
1258
1187
1202
1244
1232
1220
1202
1184
1172
1160
1131
1116
1101
1086
1071
1055
1040
1025
1010
995
980
963
948
933
918
903
888
872
857
842
800
785
770
755
740
720
719
746
734
722
709
697
651
668
578
590
602
614
626
638
650
668
686
698
710
722
734
746
757
650
618
631
644
656
669
615
624
633
609
560
571
582
593
609
625
636
647
658
539
502
516
538
560
575
376
404
432
459
487
515
543
571
599
627
655
562
636
709
733
749
765
781
797
813
829
844
860
1149
1149
1310
1238
1249
1260
1271
1282
1292
1303
1368
1314
1326
1338
1349
1367
1385
1397
1409
1421
1308
1335
1298
1312
1334
1356
1371
1366
1358
1374
1390
1397
1387
1328
1345
1362
1387
1412
1428
1445
1382
1352
1381
1411
1392
1355
1391
1428
1384
1283
1312
1341
1384
1427
1455
1484
1167
1211
1255
1299
1343
1387
1431
1382
1220
1382
1543
1818
1906
1885
1888
1859
1808
1814
1861
1853
1639
1641
1640
1639
1638
1637
1359
1413
1405
1407
1409
1412
1415
1417
1419
1345
1341
1342
1342
1343
1344
1345
1346
1347
1348
1347
1334
1325
1327
1328
1330
1333
1336
1338
1340
1342
1390
1418
1420
1421
1450
1442
1444
1446
1448
1450
1452
1454
1455
1457
1379
1372
1374
1375
1378
1381
1383
1385
1353
1340
1343
1346
1349
1353
1356
1359
1362
1365
1368
1367
1370
1373
1397
1377
1373
1377
1381
1313
1295
1299
1303
1307
1313
1319
1322
1326
1330
1295
1309
1315
1321
1327
1333
1338
1344
1403
1408
1414
1414
1401
1384
1389
1394
1401
1408
1413
1418
1317
1323
1329
1335
1341
1347
1353
1359
1365
1370
1376
1380
1391
1402
1413
1424
1435
1445
1405
1360
1376
1391
1412
1429
1396
1429
1461
1510
1541
1572
1615
1587
1546
1477
1430
1444
1562
1555
1603
1647
1676
1690
1716
1750
1777
1736
1672
1609
1649
1684
1661
1596
1507
1408
1316
1286
1274
1355
1081
1088
1095
1102
1109
1116
1122
1147
1175
1203
1230
1258
1286
1314
1342
1370
1457
1437
1445
1454
1485
1742
1579
1628
1614
1599
1578
1557
1543
1529
1464
1493
1474
1492
1511
1973
1640
1535
1930
1961
1969
1978
1933
1867
1865
1941
1976
1942
1687
1943
1926
1948
1981
1956
1940
1927
1911
1873
1847
1747
1534
1953
1762
1551
1958
1963
1670
1692
1642
1592
1542
1492
1404
1323
1345
1366
1467
1517
1575
1472
1845
1847
1847
1874
1876
1883
1891
1877
1805
1829
1826
1798
1782
1766
1708
1699
1756
1802
1813
1845
1803
1809
1824
1878
1896
1940
1906
1873
1823
1546
1872
1911
1937
1900
1832
1802
1845
1888
1921
1907
1850
1803
1670
1793
1472
1270
1524
1556
1542
1542
1447
1412
1442
1483
1509
1523
1533
1565
1616
1710
1761
1811
1839
1891
1907
1875
1887
1950
1977
1986
1976
1926
1888
1939
1997
1976
1960
1984
1960
1886
1886
1938
1960
1758
1876
1883
1889
1881
1926
1950
1949
1935
1910
1858
1907
1940
1905
1895
1908
1852
1597
2114
1905
1898
1889
1860
1874
1844
1835
1870
1884
1874
1865
1843
1847
1808
1828
1885
1880
1882
1890
1877
1842
1809
1820
1856
1874
1869
1810
1811
1813
1861
1870
1835
1780
1734
1590
1472
1720
1596
1493
1449
1598
1639
1664
1657
1680
1762
1817
1871
1903
1925
1955
1913
1918
1959
1978
1979
1957
1692
1872
1875
1917
1906
1889
1886
1867
1851
1824
1923
1896
1922
1878
1872
1861
1604
1618
1775
1859
1872
1897
1855
1796
1811
1820
1797
1783
1805
1831
1851
1834
1882
1859
1812
1811
1884
1893
1876
1811
1784
1558
1785
1853
1881
1901
1899
1867
1834
1799
1833
1854
1857
1871
1856
1836
1843
1834
1881
1884
1902
1836
1764
1736
1793
1869
1860
1844
1868
1849
1831
1791
1835
1871
1910
1879
1861
1802
1760
1817
1925
1884
1892
1870
1876
1623
1735
1460
1884
1892
1651
1809
1836
1838
1820
1751
1835
1882
1862
1863
1825
1792
1770
1557
1848
1859
1869
1878
1868
1851
1899
1890
1926
1897
1883
1867
1863
1860
1878
1842
1798
1889
1909
1885
1767
1638
1940
1828
1614
1806
1837
1852
1842
1848
1916
1903
1862
1872
1865
1845
1816
1798
1771
1797
1824
1870
1860
1822
1522
1764
1798
1851
1838
1771
1709
1647
1585
1523
1461
1398
1471
1382
1678
1837
1893
1948
1859
1840
1833
1804
1777
1744
1861
1889
1848
1881
1729
1991
1853
1835
1878
1878
1876
1837
1857
1850
1862
1629
1985
1852
1877
1836
1811
1782
1774
1851
1873
1856
1812
1814
1809
1780
1869
1934
1896
1893
1856
1823
1628
2001
1885
1892
1893
1912
1901
1863
1800
1775
1856
1574
1423
1915
1907
1862
1858
1984
1965
1967
1991
1957
1917
1902
1759
1607
1483
1483
1184
1090
1136
1116
1225
1113
1084
1084
1052
1100
973
1024
1099
1175
1226
1391
1389
1390
1378
1390
1401
1410
1410
1409
1409
1440
1440
1440
1439
1439
1439
1439
1439
1439
1439
1439
1439
1446
1445
1445
1422
1419
1419
1418
1418
1418
1418
1418
1418
1416
1416
1416
1416
1415
1415
1415
1440
1412
1411
1410
1311
1332
1332
1332
1332
1332
1331
1449
1408
1407
1405
1229
1302
1302
1302
1302
1302
1302
1301
1301
1301
1301
1360
1360
1359
1353
1374
1374
1374
1374
1374
1373
1373
1373
1296
1298
1297
1296
1295
1293
1354
1363
1363
1362
1362
1362
1362
1362
1362
1349
1352
1351
1350
1348
1347
1346
1345
1328
1327
1326
1325
1324
1323
1322
1385
1385
1385
1385
1385
1385
1385
1384
944
943
943
942
935
934
918
917
881
881
979
937
949
961
979
996
1008
1020
1379
1344
1365
1360
1355
1350
1343
1336
1331
1326
1321
1341
1322
1334
1321
1309
1329
1342
1329
1315
1274
1263
