# Supplementary material for: Effect of transportation and social isolation on facial expressions of healthy horses
Source: PLoS One. 2021 Jun 4;16(6):e0241532. doi: 10.1371/journal.pone.0241532 (PMC8177539; doi:10.1371/journal.pone.0241532)
Supplement: S1 File — (ZIP) [file pone.0241532.s002.zip › Horse 23/Transportation.hrm]

[Params]
Version=106
Monitor=38
SMode=000000000
Date=20190607
StartTime=11:00:16.0
Length=00:08:51.8
Interval=238
Upper1=0
Lower1=0
Upper2=0
Lower2=0
Upper3=200
Lower3=160
Timer1=00:00:00.0
Timer2=00:00:00.0
Timer3=00:00:00.0
ActiveLimit=0
MaxHR=230
RestHR=30
StartDelay=248
VO2max=10
Weight=0

[Note]

[IntTimes]
00:08:53.4	74	35	83	215
0	0	0	0	0	0
0	0	0	0	0
0	0	0	190	0	0
0	0	0	0	0	0

[IntNotes]
1	

[ExtraData]

[LapNames]
1	1	

[Summary-123]
314	0	314	0	0	0
230	0	0	30
0	0	0	0	0	0
230	0	0	30
0	0	0	0	0	0
230	0	0	30
0	513

[Summary-TH]
313	0	0	12	301	0
230	200	160	30
0	513

[HRZones]
230
207
184
161
138
0
0
0
0
0
0

[SwapTimes]

[HRData]
1016
923
967
900
865
849
825
783
726
689
722
721
764
764
751
750
602
602
707
736
673
847
858
861
812
751
752
764
702
618
594
590
586
604
634
633
638
640
643
646
649
630
651
600
568
544
544
543
543
543
543
543
543
543
543
517
520
523
526
528
531
534
537
540
598
604
611
588
589
588
587
586
585
602
596
610
606
602
596
589
585
581
627
559
559
551
545
539
533
526
512
527
521
512
503
496
485
479
478
479
477
476
476
476
476
476
476
476
476
476
476
476
476
476
544
544
544
544
544
544
543
543
543
588
557
566
574
587
600
609
618
615
606
571
585
606
627
641
693
679
704
728
753
778
799
831
863
895
926
937
929
936
942
929
938
946
955
964
988
941
1053
1038
1023
1008
993
978
963
941
919
904
889
873
858
843
828
761
748
735
722
709
696
682
624
613
602
591
580
535
534
473
472
428
425
422
419
416
413
410
407
404
401
398
395
392
389
386
383
380
377
374
370
367
375
388
392
391
387
384
379
279
287
295
303
311
319
327
335
343
351
359
367
379
391
399
407
415
423
431
439
446
454
462
470
478
416
399
382
365
348
331
314
372
393
353
356
359
362
364
367
370
373
376
379
382
385
388
392
396
399
402
405
408
411
414
417
420
423
426
429
432
445
435
439
444
450
454
417
421
425
429
433
437
441
445
449
453
457
461
465
490
459
466
473
480
490
500
507
514
520
568
407
426
445
464
483
502
521
540
568
596
615
634
652
671
690
709
728
667
645
654
666
679
688
629
671
713
801
738
791
844
897
949
1042
1085
1095
1096
1095
1094
1078
977
877
810
743
676
608
669
677
722
712
702
692
677
662
652
641
631
395
451
435
419
395
370
354
338
402
387
393
402
411
417
386
394
402
409
417
449
459
470
480
487
494
500
507
507
497
527
556
586
616
652
646
608
615
622
629
636
646
656
663
670
676
683
700
699
702
708
713
719
725
727
731
730
966
905
965
1025
1058
1057
1006
1224
1026
1223
1421
1234
1233
1717
1485
1484
1285
1171
959
960
934
996
978
960
933
906
888
870
759
871
846
821
796
759
722
697
671
646
644
643
582
582
453
470
407
427
346
355
364
373
381
390
399
408
417
426
435
444
453
462
471
480
489
542
552
561
571
581
591
601
667
645
654
666
679
688
731
738
745
751
758
714
697
702
707
714
720
725
730
766
783
800
817
833
820
792
825
1226
1090
991
1037
1142
1182
1182
1191
814
876
845
813
759
759
759
759
759
759
758
758
758
758
758
758
1029
976
939
1049
1049
1250
1333
1416
1328
1317
1279
1242
1205
1168
1115
1114
1062
1076
1072
1073
1073
1074
1075
1076
1077
1078
1079
997
996
1071
1369
1160
1146
1132
1118
1104
1090
1075
1061
1047
1033
1019
1155
1154
1000
1016
1000
983
1023
1000
1010
1000
989
983
999
992
982
972
965
1021
1021
958
938
918
898
878
858
837
907
851
1017
921
814
849
849
939
960
1044
1125
869
1020
1039
1057
1076
1095
1135
1157
1022
1155
1165
1164
1256
1065
1057
1050
1043
1036
801
958
913
868
801
734
689
644
693
749
748
686
696
707
720
748
777
723
722
746
745
773
805
836
868
900
932
964
996
1028
1037
1046
1064
1166
1092
1019
1018
1089
1080
1054
1076
1098
1120
1141
1294
1294
1124
1124
1152
1165
1140
1116
1092
1068
1044
1020
967
938
909
880
851
822
793
764
735
705
676
707
687
717
708
717
725
751
643
674
705
751
796
827
858
948
945
916
932
991
1021
1024
1028
929
972
1058
1040
876
790
852
875
903
790
856
794
911
929
