# Supplementary material for: Effect of transportation and social isolation on facial expressions of healthy horses
Source: PLoS One. 2021 Jun 4;16(6):e0241532. doi: 10.1371/journal.pone.0241532 (PMC8177539; doi:10.1371/journal.pone.0241532)
Supplement: S1 File — (ZIP) [file pone.0241532.s002.zip › Horse 24/Baseline.hrm]

[Params]
Version=106
Monitor=38
SMode=000000000
Date=20190607
StartTime=11:29:45.0
Length=00:46:06.0
Interval=238
Upper1=0
Lower1=0
Upper2=0
Lower2=0
Upper3=200
Lower3=160
Timer1=00:00:00.0
Timer2=00:00:00.0
Timer3=00:00:00.0
ActiveLimit=0
MaxHR=230
RestHR=30
StartDelay=969
VO2max=10
Weight=0

[Note]

[IntTimes]
00:46:06.0	69	15	32	1053
0	0	0	0	0	0
0	0	0	0	0
0	0	0	170	0	0
0	0	0	0	0	0

[IntNotes]
1	

[ExtraData]

[LapNames]
1	1	

[Summary-123]
2731	1	2730	0	0	0
230	0	0	30
0	0	0	0	0	0
230	0	0	30
0	0	0	0	0	0
230	0	0	30
0	1454

[Summary-TH]
2731	1	2730	0	0	0
230	0	0	30
0	1454

[HRZones]
230
207
184
161
138
0
0
0
0
0
0

[SwapTimes]

[HRData]
1435
1460
3999
3999
3999
3999
3999
1831
3999
535
3999
3999
2556
1557
1601
1615
1611
3213
3248
1597
3259
1548
1583
3162
1536
1585
1604
1604
3999
687
1543
1592
1567
3999
763
1631
3232
1679
3166
1600
3999
2052
1481
1646
2930
1437
2555
2668
1416
2810
1389
2875
1496
1538
1431
1442
1465
1414
1414
1371
1367
1518
1527
1629
1628
1672
1696
1646
1618
1631
1596
3111
1498
3999
3555
3999
3999
1099
3999
3999
3999
134
1349
1439
1583
1532
1400
1271
1336
1367
1377
1451
3018
1482
1531
1550
1539
1433
1410
1484
1530
1515
1519
1645
1548
1547
1566
1573
1520
1506
1407
1452
1446
1437
1452
1442
1441
3999
179
1344
1345
1393
1369
1329
1339
1371
1354
1407
1401
1403
1385
1470
1442
1467
2682
1312
3999
1592
1032
2223
3941
3999
3999
1853
1411
3999
3178
3999
3818
2644
3999
3999
3999
3999
3999
3999
3172
1398
3999
1259
1391
1312
3940
2562
1299
1273
1264
1356
1290
2563
3732
1262
1286
3999
126
1393
1339
1358
1295
1354
3999
3999
57
1356
1389
3999
3942
1255
1290
3999
3999
3999
3999
3999
231
2714
1352
1375
1388
1363
2724
1291
1323
1299
1355
1317
1319
1319
1273
1234
1269
1259
1276
1277
1312
1287
1308
1295
1352
1303
1381
1340
1361
1320
1307
1379
1327
1336
1290
1472
1312
3999
1543
1470
2825
1432
1407
1401
1353
2639
1331
1257
1236
1033
2514
1366
1400
1392
1160
1043
579
1328
1263
1312
2879
2584
1306
1452
3999
807
958
942
1013
1354
1401
1396
1481
1493
1517
1581
1599
1598
1591
1496
1526
1499
1463
1484
1486
1451
1472
1478
1499
1530
1460
1450
1463
1477
2937
1366
1394
1318
1306
1285
1269
1072
1278
1366
1442
1507
1530
1544
1455
466
899
1244
1173
3999
3999
3999
3999
1824
1643
1613
1680
1619
1594
1646
1611
1570
1612
1569
1604
1595
1593
1601
1565
1533
1552
1496
1500
1499
1490
1519
1490
1544
1493
1515
1475
1512
1507
1543
1561
1558
1534
1530
3003
3013
2937
1384
2671
3999
125
3999
2002
1518
1523
1425
1492
1529
1501
1522
1484
1500
1463
1473
1480
3999
3999
3999
3999
3999
3999
3999
3999
3999
3999
3999
3999
1834
1316
1291
1314
1318
1404
2762
1361
1316
1267
3999
1214
1410
1500
1434
1395
1470
1434
1476
1456
1483
1521
1630
1598
1614
1609
1577
1598
1572
1592
1599
1584
1606
1544
1543
1523
1563
1532
1509
1526
1556
1542
1514
1562
1504
1536
1529
1511
1528
1498
1517
1526
1537
1578
1555
1525
1477
1458
1425
1363
1404
1292
1370
1346
1404
1458
3161
3250
3999
2324
1557
3186
1582
3999
690
1529
1532
1528
1532
1472
1425
1474
1405
1429
1438
1428
1479
1473
1533
1540
1531
1467
1415
1535
1442
3999
3999
3257
1610
1570
1567
1555
1529
1510
1523
1521
1529
1540
1517
1538
1509
1509
1553
1466
1619
1507
1483
1509
1485
1578
1507
1571
1549
1532
1529
1572
1545
1524
1515
1550
1512
1531
1562
1593
1536
1527
1549
1528
1557
1486
1511
1456
1420
1336
1307
3981
2951
1561
1615
1678
1620
1631
1627
1624
1623
1635
1580
3193
1567
1645
1553
1535
1525
1472
1455
1526
1432
1447
1467
1479
1522
1524
1559
1521
3068
1460
1424
1458
1456
1498
1534
1562
1536
1549
1578
1561
3201
1577
1576
1552
1521
3042
1464
1611
1497
1459
1500
1420
3922
2677
1455
1393
1521
1544
1574
1631
1608
1655
1659
1603
1557
1583
1555
1527
1503
1506
1508
1501
1589
1521
1385
1386
1338
1520
1459
3999
1944
1442
1371
1392
1407
1451
1545
1550
1547
1600
1528
1580
1539
1568
1581
1553
1598
1500
1590
1508
1545
1507
3999
3999
3999
3999
1467
1574
1550
1604
3999
754
3999
801
3999
471
3999
627
3999
2182
1478
1384
1397
1423
1387
1500
1502
1565
1591
1578
1563
1581
1608
1535
1559
1579
1568
1550
3082
1415
1373
1431
1403
1458
1504
1495
1566
3192
1564
3179
1554
3192
1618
1603
3999
799
3999
663
3999
680
1556
1545
1578
3999
346
1371
1278
1097
1060
2398
1444
1551
1493
1532
3999
645
1517
1601
1556
1627
1556
1546
2970
2970
1461
3999
3999
3999
3999
3999
3999
3999
3999
3999
3999
3999
3999
3999
3999
3999
3999
3999
3999
3999
3999
3999
3999
3999
3999
3999
814
1555
1510
3999
3999
3999
3999
3999
3999
3999
3999
3999
3999
3999
3999
3999
3999
3999
3999
3999
3999
3999
3999
3999
3999
3999
3999
3999
3999
3896
3227
1603
1629
1566
1534
1580
1506
1517
1396
1382
1301
1304
1336
1460
1417
1556
1507
1539
1539
1545
1580
1575
1569
1562
1622
1651
1645
1646
1677
1641
3243
1602
3999
667
1437
1509
1530
1519
1452
1508
1490
1477
1515
1566
1624
1585
1633
1667
1626
1602
1635
1659
1618
1578
1548
1577
1566
3122
1566
3073
3076
1530
1548
1533
1538
1570
1509
1526
1487
1487
1460
1467
1470
1540
1561
1618
1634
1651
1654
1642
1611
1536
1515
1568
1569
1560
1575
1574
3027
1536
1493
1544
1588
1613
1583
1640
3281
1596
1677
1657
1595
1638
1519
1525
1471
1442
1407
1493
1433
1427
2974
1483
1525
1495
1494
3021
3999
3999
3999
687
3092
3999
470
3999
3999
3999
3999
3999
3999
3999
3999
3999
3999
3999
3999
3999
3999
3999
3999
3999
3999
2111
1561
1503
1557
1537
1470
1553
1528
1608
1615
1587
1565
3164
1573
3121
1585
3999
3999
1027
1576
1628
1623
1645
1626
1565
1603
1586
1581
1594
1546
1519
1566
1603
1587
1648
1577
1540
1575
1541
1553
1535
1525
1530
1550
1530
1429
1348
2622
3999
3999
1100
1550
3999
3999
3999
1372
1475
1487
1483
1527
1455
1479
1540
1533
1642
1586
1697
1635
1592
1581
1549
1481
1464
1538
1480
1464
1507
1509
1410
1354
2940
1499
1514
1490
1487
1447
3999
3999
1772
2012
1564
1605
1611
1606
3999
2469
1564
1555
1533
1503
1530
1501
1420
1461
1417
1372
1440
1423
1444
2974
1506
2964
1537
1487
1529
1575
1593
1670
1667
1630
1641
1677
1623
1547
1651
1541
1492
1434
1449
3999
3999
3999
3999
789
1597
1596
1622
1599
1575
1612
1613
1580
1559
1529
3223
1557
1559
1537
1576
1578
1585
1570
1578
3172
1640
1576
1632
1582
1587
3109
1527
1533
1524
1524
1499
1507
1492
1446
3026
1524
1497
1546
1511
3999
670
3999
3999
2850
1426
1380
1424
1311
1375
1291
1377
1416
1514
3139
1602
1590
3163
1573
3138
1454
1443
1479
3999
3999
3999
3999
2594
1577
1572
1586
1591
1587
1582
3105
1441
1472
1504
3999
3999
3999
2262
1633
1626
1641
3176
1594
1579
1539
1515
1477
1506
1513
1562
1514
1508
1544
1537
1536
1603
1594
1576
1556
1584
1562
1546
1521
1516
1543
1517
1541
1509
1530
1528
1385
1444
1375
1317
1269
1273
1363
1535
1513
1590
1645
1626
1714
1602
1617
1568
1558
1514
1478
1485
1474
2709
3999
3999
938
3326
675
2543
1577
1423
1522
1452
1469
1532
1429
1385
1360
1366
1322
1356
1415
1399
1426
1396
1420
1357
1351
1376
1375
1360
1299
1317
1292
3800
1263
1396
3999
211
1378
1374
2608
1254
1291
1301
1312
1275
1309
1316
1352
1345
1354
1406
1374
1360
1340
1264
1315
1354
1337
1314
1406
1375
1403
1382
1394
1352
1282
1321
1347
1359
1382
1359
1388
1359
1374
1374
1380
1398
1396
1354
1365
1400
1382
1340
1323
1324
1340
1301
1338
1291
1340
1360
1304
1317
1293
1314
1345
1282
1305
1324
1313
1306
1215
1318
1302
1237
1314
1252
1160
1065
1049
1279
1153
1301
1098
994
948
896
858
852
816
803
865
919
1312
1204
1216
3999
1373
1445
1331
1353
1351
1419
1434
1396
1370
1334
3899
1307
1309
1317
1309
1283
1271
1311
1341
1290
1334
1323
1295
2577
2714
1375
1368
1360
1378
1336
1448
1429
1407
1430
1309
1416
1399
1406
1531
1499
1457
1479
1417
1370
1335
1313
1399
1401
1286
1185
1308
1363
1310
1347
1318
1141
1282
1295
1355
1364
1344
1347
1271
1163
1030
1307
3999
3999
3999
3999
2783
3177
3999
3999
1268
3999
1813
1476
1449
1402
1263
1477
1294
1259
1258
1253
1316
1305
1289
1340
1316
1285
1327
1421
1459
1527
1516
1523
1367
1237
1239
1377
1450
1477
1462
1448
1462
1431
1463
1431
1437
1485
1529
1517
1592
1437
749
550
1368
1357
1293
496
734
1139
605
524
1050
1091
1250
1352
1347
1353
1393
1310
1309
3999
3999
2011
2430
3999
2828
1351
1272
1071
393
356
354
983
752
725
723
721
729
749
