# Supplementary material for: Effect of transportation and social isolation on facial expressions of healthy horses
Source: PLoS One. 2021 Jun 4;16(6):e0241532. doi: 10.1371/journal.pone.0241532 (PMC8177539; doi:10.1371/journal.pone.0241532)
Supplement: S1 File — (ZIP) [file pone.0241532.s002.zip › Horse 24/Transportation.hrm]

[Params]
Version=106
Monitor=38
SMode=000000000
Date=20190607
StartTime=12:19:07.0
Length=00:11:14.4
Interval=238
Upper1=0
Lower1=0
Upper2=0
Lower2=0
Upper3=200
Lower3=160
Timer1=00:00:00.0
Timer2=00:00:00.0
Timer3=00:00:00.0
ActiveLimit=0
MaxHR=230
RestHR=30
StartDelay=187
VO2max=10
Weight=0

[Note]

[IntTimes]
00:11:14.4	58	21	74	119
0	0	0	0	0	0
0	0	0	0	0
0	0	0	200	0	0
0	0	0	0	0	0

[IntNotes]
1	

[ExtraData]

[LapNames]
1	1	

[Summary-123]
671	0	671	0	0	0
230	0	0	30
0	0	0	0	0	0
230	0	0	30
0	0	0	0	0	0
230	0	0	30
0	824

[Summary-TH]
671	0	671	0	0	0
230	0	0	30
0	824

[HRZones]
230
207
184
161
138
0
0
0
0
0
0

[SwapTimes]

[HRData]
2028
813
1165
994
972
862
1084
1036
1011
843
1142
1098
1038
960
891
885
964
783
920
911
867
804
774
767
797
812
832
815
797
783
757
733
697
656
633
621
612
610
632
641
644
648
621
607
605
621
1882
613
586
571
556
544
539
535
532
530
531
533
534
539
539
540
548
546
547
554
1685
570
572
576
572
571
568
554
535
531
529
526
529
522
521
524
532
538
533
548
571
630
746
701
679
660
637
631
631
625
619
609
604
585
571
569
568
572
569
562
555
541
533
528
524
523
519
515
512
508
503
511
511
521
530
543
558
565
570
575
601
619
617
610
604
602
590
583
571
569
560
550
543
540
534
536
536
536
547
553
555
561
559
557
565
570
571
575
584
590
604
633
736
700
673
633
599
568
551
545
542
549
548
547
544
537
536
538
543
543
552
552
557
580
725
696
702
697
700
698
693
693
736
739
738
717
722
749
739
730
747
772
805
796
835
815
1510
742
768
766
727
690
665
619
592
582
579
586
594
595
592
591
595
601
609
623
643
663
733
701
655
642
657
678
716
688
690
686
711
726
724
701
687
695
615
591
578
569
574
579
577
586
591
584
586
588
583
587
591
599
613
624
614
593
581
587
603
623
620
650
737
691
690
718
716
715
753
740
715
713
701
672
647
1887
641
658
641
626
657
750
714
721
705
687
687
696
666
648
656
679
695
676
687
707
699
761
2313
736
707
691
672
662
712
751
782
780
762
812
845
739
843
813
734
870
887
742
928
873
856
782
824
788
760
747
759
783
853
893
860
847
782
793
808
796
861
871
911
898
890
771
836
808
771
764
734
804
754
749
729
717
734
736
746
752
753
748
759
779
839
799
851
772
772
759
764
842
859
784
933
864
733
812
777
750
754
719
782
756
748
775
769
765
1565
826
887
892
861
733
859
773
722
686
646
631
620
617
630
640
684
664
657
668
691
711
671
662
652
655
687
744
755
763
761
729
805
749
744
772
722
921
865
843
815
841
865
883
950
901
737
943
913
854
1717
869
781
854
797
783
825
795
811
818
810
862
799
713
681
658
641
625
625
624
629
706
707
737
1507
769
790
781
782
778
791
818
774
901
929
921
834
999
978
910
794
1018
997
961
845
990
911
839
837
969
1019
864
1094
1046
976
757
1026
985
923
833
972
955
913
847
926
954
783
981
1974
851
1047
968
1809
811
861
2851
1061
1009
953
822
1098
972
972
804
1108
1089
1083
1037
827
1128
1052
974
770
997
1015
988
1805
989
967
852
1115
1076
986
1024
841
1083
1974
918
857
1076
1071
1006
783
1102
1044
988
980
931
963
1007
989
803
2075
891
841
787
768
794
788
812
794
860
966
749
1022
1840
924
947
869
988
910
748
961
1068
1024
763
1100
986
942
1011
793
1072
1048
921
898
966
872
1111
1033
1037
773
1054
1008
914
1769
884
2062
844
1007
995
1004
947
1043
983
1019
842
1072
1068
1056
790
1142
1172
1045
1004
834
1061
1046
1042
998
937
804
748
729
751
796
829
941
1013
999
996
961
916
851
987
980
788
1127
1086
1030
763
887
862
874
904
1031
1013
1957
1086
1039
978
1004
956
1126
1092
997
1852
818
763
730
720
650
631
616
610
617
618
628
644
656
662
640
743
688
674
702
738
722
750
802
974
810
964
939
904
906
792
1013
1874
876
825
825
817
819
894
852
989
909
816
776
819
985
1001
974
822
946
937
769
849
806
818
816
865
912
916
772
1039
944
856
779
729
719
717
762
815
896
985
758
990
917
867
861
898
956
935
902
845
822
803
858
954
808
1117
2035
787
1036
975
999
829
1088
1010
976
835
1014
980
974
881
987
957
927
945
1015
905
1084
1079
1009
882
836
735
687
650
620
603
598
586
583
585
625
792
824
885
786
995
950
847
784
729
695
662
625
599
591
592
615
717
725
840
994
2073
909
1147
1117
1018
1045
813
1244
1293
1153
1072
1143
1270
1248
994
1279
1048
955
1312
1223
