# Supplementary material for: Effect of transportation and social isolation on facial expressions of healthy horses
Source: PLoS One. 2021 Jun 4;16(6):e0241532. doi: 10.1371/journal.pone.0241532 (PMC8177539; doi:10.1371/journal.pone.0241532)
Supplement: S1 File — (ZIP) [file pone.0241532.s002.zip › Horse 25/Baseline.hrm]

[Params]
Version=106
Monitor=38
SMode=000000000
Date=20190624
StartTime=16:48:44.0
Length=00:32:38.2
Interval=238
Upper1=0
Lower1=0
Upper2=0
Lower2=0
Upper3=200
Lower3=160
Timer1=00:00:00.0
Timer2=00:00:00.0
Timer3=00:00:00.0
ActiveLimit=0
MaxHR=230
RestHR=30
StartDelay=3999
VO2max=10
Weight=0

[Note]

[IntTimes]
00:32:29.6	100	28	64	243
0	0	0	0	0	0
0	0	0	0	0
0	0	0	170	0	0
0	0	0	0	0	0

[IntNotes]
1	

[ExtraData]

[LapNames]
1	1	

[Summary-123]
1831	0	1831	0	0	0
230	0	0	30
0	0	0	0	0	0
230	0	0	30
0	0	0	0	0	0
230	0	0	30
0	1824

[Summary-TH]
1829	0	0	14	1809	6
230	200	160	30
0	1824

[HRZones]
230
207
184
161
138
0
0
0
0
0
0

[SwapTimes]

[HRData]
1418
1418
1418
1418
1418
1417
1417
1417
1401
1500
1455
1468
1481
1500
1518
1531
1544
1510
1572
1561
1550
1539
1528
1517
1506
1495
1484
1473
1462
1450
1439
1428
1417
1312
1461
1449
1454
1461
1467
1472
1429
1429
1429
1428
1428
1428
1428
1428
1428
1428
1428
1428
1428
1428
1375
1379
1383
1387
1391
1394
1398
1402
1406
1410
1414
1418
1422
1484
1331
1333
1335
1305
1333
1361
1286
1333
1380
1371
1396
1393
1390
1387
1384
1381
1378
1375
1371
1367
1364
1361
1358
1355
1352
1348
1345
1340
1333
1326
1342
1333
1324
1274
1260
1247
1279
1279
1321
1203
1173
1172
1086
1008
1020
1032
1044
1056
1068
1086
1103
1115
1127
1139
1151
1163
1304
1333
1362
1322
1333
1344
1168
1198
1228
1422
1401
1446
1414
1515
1473
1537
1547
1534
1546
1569
1443
1462
1408
1413
1372
1350
1442
1473
1439
1416
1472
1520
1527
1192
2000
1999
1301
1301
1542
1441
1517
1139
1436
1435
1304
1301
1323
1358
1333
1308
997
964
932
977
976
977
978
902
901
745
755
765
775
784
942
1007
1208
1170
1170
1553
1470
1675
1674
1322
1322
1439
1444
1480
1479
1514
2000
1999
2136
1516
1516
1562
1573
1571
1569
1567
1565
1562
1559
1556
1554
1552
1550
1340
1333
1326
1336
1333
1330
1336
1333
1330
1336
1333
1330
1337
1333
1329
1337
1333
1329
1337
1333
1329
1338
1333
1328
1338
1333
1328
1339
1333
1327
1339
1333
1327
1340
1333
1326
1341
1333
1325
1343
1333
1323
1258
1246
1234
1177
1228
1220
1212
1204
1196
1188
1176
1164
1156
1148
1140
1132
1124
1107
1153
1152
1383
1399
1382
1366
1405
1310
1410
1224
1136
1120
1120
1119
1119
1119
1119
1119
1119
1119
796
689
582
625
542
544
545
547
549
551
553
555
557
559
561
563
565
436
430
425
420
415
410
405
400
395
393
392
391
389
388
387
386
385
384
383
382
381
380
379
378
347
352
351
350
349
348
347
346
345
344
343
342
341
340
339
338
337
336
335
334
321
302
305
307
310
313
316
320
324
327
330
333
336
339
439
309
329
349
369
389
409
439
469
489
509
528
548
568
559
598
637
675
679
805
717
804
892
916
906
879
885
890
896
905
914
920
926
932
1050
1056
1062
1068
1074
1080
1086
1092
1097
1103
1109
1115
1121
1127
1133
1151
1104
1109
1114
1119
1124
1128
1133
1138
1143
1150
1157
1162
1167
1172
1177
1182
1187
1192
1197
1250
1205
1211
1217
1223
1229
1235
1241
1250
1259
1265
1270
1276
1282
1288
1294
1328
1333
1338
1329
1333
1337
1328
1333
1338
1327
1333
1339
1327
1333
1339
1325
1333
1341
1324
1333
1342
1321
1333
1345
1316
1333
1350
1266
1265
1443
1443
1456
1371
1431
1423
1415
1407
1399
1390
1382
1370
1358
1350
1342
1334
1326
1318
1310
1246
1258
1246
1233
1345
1289
1233
1177
1120
1064
1008
952
896
616
629
629
610
664
663
875
875
896
989
905
989
1073
1116
1453
1248
1139
1340
1263
1271
1233
881
882
884
886
888
890
892
894
896
876
875
889
850
810
753
871
870
725
943
942
1063
1172
1167
1162
1042
1100
1125
1149
1174
1199
1189
1208
1228
1256
1256
1299
1346
1382
1369
1382
1411
1437
1438
1452
1462
1447
1442
1455
1378
1404
1388
1234
1517
1380
1523
1418
1581
1591
1594
1658
1623
1673
1506
1250
1729
1147
2156
1805
1722
1444
1354
1755
1693
1725
1132
1116
1101
835
834
897
879
878
1263
1646
1572
1430
1256
1384
1419
1375
1445
1605
1104
1299
1040
1114
1081
1048
921
934
947
959
972
985
998
1306
1181
1284
1132
1131
1125
1124
1381
1380
1097
1023
948
1006
813
856
899
942
1005
1069
1112
1155
1198
1126
1125
1260
1417
1412
1407
1485
1520
1506
1659
1610
1542
1320
1717
1710
1461
1288
1565
1449
1429
1316
1432
1472
1216
1172
1082
1277
1247
1216
1186
1156
1126
1081
1036
1006
976
946
916
886
653
653
617
562
582
618
552
571
589
617
645
664
683
703
743
593
635
678
742
806
849
892
872
872
806
1015
1122
1136
1511
1136
1407
2000
1999
1391
2002
2001
2048
2000
1999
2000
1999
2000
1999
1771
1491
1206
1244
1296
1259
1279
1303
1039
1287
1394
1370
1404
1389
1303
1027
862
697
917
1115
1293
1309
1361
1298
1339
1026
970
1025
1080
1012
799
1012
1224
1284
1559
1450
1406
1429
1168
1069
1316
1445
1416
1430
1382
1414
1441
1440
1386
1471
1455
1447
1412
1382
1378
1436
1366
1334
1646
1054
1083
1289
1376
1384
1405
1384
1454
1012
1007
860
860
872
645
660
659
593
543
554
553
508
622
737
723
803
1138
1138
1277
1329
1324
1375
1390
1388
1410
1440
1494
1538
1479
1502
1417
1090
1337
1370
1389
1360
1385
1357
1408
1389
1093
1093
989
1131
1131
1164
1290
1289
1114
1266
911
910
1119
1528
1420
1429
1216
1629
1772
1553
1648
1440
1240
1094
891
890
832
831
882
882
744
743
816
807
798
815
858
815
772
662
669
669
669
669
669
669
669
668
668
668
668
668
668
668
668
668
668
650
647
644
641
638
634
631
526
542
558
574
590
606
622
638
653
669
685
701
717
617
666
657
648
639
630
616
603
594
585
576
567
599
669
695
486
508
530
552
574
596
618
640
662
695
728
750
772
794
815
837
859
881
903
780
790
800
810
819
847
798
847
895
1074
890
890
1234
1186
1302
1333
1364
1313
1333
1353
1297
1333
1369
1111
1111
1508
1098
1262
1410
1003
1058
1295
1433
1376
1387
1349
1286
1254
1018
1199
1445
1366
1374
1422
1326
1378
1385
1336
1362
1149
1500
1186
1507
1273
1114
1140
1248
1345
1329
1419
1418
1351
1185
1103
1190
1211
1211
1076
1075
1308
1260
1378
1378
1365
1452
1460
1268
1071
1134
1197
1260
1322
1346
1555
1483
1363
1136
1476
1326
1170
1429
1436
1501
1469
1184
1173
1162
1151
1139
1128
1117
1271
1223
1216
1209
1166
1125
1205
1172
1124
1076
1044
833
832
814
813
798
767
736
705
674
643
612
580
549
368
385
402
419
436
453
470
487
504
520
537
413
448
447
547
381
418
455
492
547
602
639
676
712
690
689
715
755
795
835
875
915
955
972
1460
1452
1323
1137
1505
1663
1620
1229
1125
984
954
987
1021
1055
1089
1028
989
950
911
872
833
794
755
716
677
638
685
685
777
776
705
447
550
704
858
961
1325
1324
1195
1333
1471
1689
1606
1678
1737
1653
1730
1621
1385
1246
1106
1258
1263
1050
858
994
994
1023
966
965
1051
1057
1185
1241
1172
1625
1447
1479
1368
1446
965
965
1084
953
952
1090
922
895
868
814
813
916
915
905
990
990
1127
1552
1516
1342
1181
1542
1129
1051
1051
1015
1014
859
858
812
812
825
825
626
560
610
661
712
763
814
865
1116
872
926
980
1034
1115
1196
1250
1304
1358
1570
1364
1422
1481
1569
1657
1716
1775
1824
1504
1538
1546
1405
1339
1316
1293
1270
1247
1013
968
968
994
1032
1039
1045
1052
1059
1066
1073
1129
1045
1153
1161
1160
1160
1184
1076
1106
1137
1183
1229
1260
1291
1386
1300
1424
1554
1229
1970
1685
1610
1298
800
794
793
656
656
594
688
661
634
594
554
527
500
410
450
449
316
339
362
385
408
431
454
477
500
523
546
569
592
614
637
698
632
697
763
806
762
831
900
924
923
994
908
907
913
874
873
917
873
848
823
798
772
747
722
587
532
477
510
493
476
418
446
442
439
406
384
385
387
413
403
379
404
422
247
286
325
364
422
480
518
557
596
495
543
591
639
686
734
782
894
967
1040
1120
1048
1554
1501
1609
1553
1674
1462
1725
1521
1608
1595
1469
1041
1040
997
1072
1072
1097
1029
1029
1086
992
992
1178
1278
1161
1606
1563
1522
1576
1464
1488
1501
1435
1494
1581
1569
1579
1539
1618
1554
1461
1556
1395
922
922
1017
898
898
1046
1200
1162
1651
1451
1302
1715
1744
1699
1649
1328
1283
1238
1193
1148
1187
1165
1143
1121
1098
1076
1054
1032
1010
988
966
755
755
692
736
735
700
685
671
657
643
661
643
648
669
691
713
735
753
862
862
926
631
926
1220
1461
1305
1461
1616
1580
1675
1630
1439
1487
1450
1433
1582
1232
1243
1231
1219
1031
1031
1045
1137
1099
1044
989
952
940
868
796
723
651
531
531
531
531
531
531
531
531
531
530
462
476
472
468
461
455
451
447
505
496
505
513
473
511
412
434
456
478
511
544
566
587
609
659
497
522
547
572
597
621
658
695
720
745
770
795
820
889
798
834
888
942
978
1049
1059
1055
1049
1042
1038
1184
1166
1202
1194
1186
1178
1166
1154
1146
1138
1130
1164
1139
1161
1152
1138
1125
1116
1008
1105
1008
910
812
935
812
689
535
563
558
553
547
542
537
532
527
522
476
477
477
477
476
476
476
476
476
476
476
476
476
476
476
484
484
484
484
484
484
484
484
484
484
484
484
483
483
484
484
483
471
471
471
471
471
471
471
471
471
470
470
470
470
473
473
473
473
473
473
472
472
472
472
472
472
472
472
477
476
476
476
476
476
476
475
464
464
464
464
464
464
463
463
463
463
472
476
475
475
475
475
474
474
474
474
474
474
474
474
477
475
476
477
478
479
479
480
474
468
469
470
471
472
472
473
474
475
476
477
478
479
464
466
450
453
455
458
461
465
469
472
475
478
481
498
481
491
491
491
491
490
490
490
490
490
490
490
490
490
467
465
463
461
459
475
482
482
482
482
481
481
481
481
481
481
481
481
481
481
481
481
468
468
468
468
467
467
467
467
467
467
467
467
467
467
467
467
467
469
467
467
467
467
466
466
466
466
466
466
466
466
466
466
466
466
466
466
465
468
468
468
468
468
468
468
468
467
467
467
467
467
467
466
469
469
469
469
469
469
468
468
468
468
468
468
468
468
468
468
479
479
479
479
479
479
479
478
478
478
478
478
478
478
478
478
478
478
470
469
469
469
469
469
472
466
466
466
466
466
465
465
465
465
465
465
465
465
465
465
465
465
465
469
469
469
469
469
469
468
468
468
468
468
468
468
468
481
481
481
481
481
481
480
480
480
480
480
480
477
490
490
490
490
489
489
489
489
489
489
489
489
489
489
479
478
478
478
478
479
476
475
501
500
480
480
480
480
480
480
480
480
480
480
480
480
479
479
479
532
532
531
531
476
482
482
482
482
482
482
482
482
481
481
481
481
481
481
481
481
481
479
474
474
473
473
473
473
473
473
473
473
465
467
466
465
464
463
464
470
470
470
470
470
470
469
477
477
477
477
477
477
477
477
477
477
477
476
476
536
536
536
536
535
535
535
535
534
533
567
557
547
537
527
473
469
469
469
469
469
469
469
469
469
469
468
468
468
468
468
468
468
468
476
464
464
500
500
448
448
448
448
447
447
447
447
447
447
494
494
494
493
493
493
493
493
493
493
493
493
493
493
493
493
591
524
536
548
560
572
590
608
620
632
644
656
635
646
658
670
682
694
706
718
730
770
769
768
768
818
751
766
781
795
817
839
854
869
884
915
816
842
868
893
919
945
971
997
1023
1038
1068
1099
1133
