# Supplementary material for: Effect of transportation and social isolation on facial expressions of healthy horses
Source: PLoS One. 2021 Jun 4;16(6):e0241532. doi: 10.1371/journal.pone.0241532 (PMC8177539; doi:10.1371/journal.pone.0241532)
Supplement: S1 File — (ZIP) [file pone.0241532.s002.zip › Horse 25/Transportation.hrm]

[Params]
Version=106
Monitor=38
SMode=000000000
Date=20190624
StartTime=17:35:12.0
Length=00:33:51.2
Interval=238
Upper1=0
Lower1=0
Upper2=0
Lower2=0
Upper3=200
Lower3=160
Timer1=00:00:00.0
Timer2=00:00:00.0
Timer3=00:00:00.0
ActiveLimit=0
MaxHR=230
RestHR=30
StartDelay=104
VO2max=10
Weight=0

[Note]

[IntTimes]
00:33:52.1	43	32	46	130
0	0	0	0	0	0
0	0	0	0	0
0	0	0	270	0	0
0	0	0	0	0	0

[IntNotes]
1	

[ExtraData]

[LapNames]
1	1	

[Summary-123]
2030	0	2030	0	0	0
230	0	0	30
0	0	0	0	0	0
230	0	0	30
0	0	0	0	0	0
230	0	0	30
0	1569

[Summary-TH]
2030	0	0	0	2030	0
230	200	160	30
0	1569

[HRZones]
230
207
184
161
138
0
0
0
0
0
0

[SwapTimes]

[HRData]
1187
1227
1239
1286
1274
1299
1246
1291
1231
1248
1227
1273
1279
1292
1325
1309
1285
1205
1080
1122
957
898
862
871
841
880
905
973
1101
1087
1105
1137
1146
1148
1175
1189
1194
1215
1221
1242
1238
1229
1142
1100
1043
1060
964
859
808
777
741
675
638
619
598
577
559
546
525
509
496
485
477
470
465
470
471
462
464
487
508
538
518
506
538
529
543
572
571
555
556
567
561
560
562
551
563
557
558
566
567
556
556
545
536
528
539
540
554
563
573
611
624
629
645
666
651
630
604
633
615
619
607
629
628
608
630
629
626
640
634
638
667
655
654
627
619
612
621
611
607
657
620
613
604
628
663
710
709
743
802
816
798
778
736
709
684
706
756
751
719
722
741
780
778
771
809
828
831
853
869
832
873
942
929
935
947
1038
1052
1023
973
888
862
808
838
842
881
874
833
812
853
844
900
905
975
998
1012
1008
1007
1022
1020
1072
1106
1102
1058
1059
1029
1026
1068
1068
1042
1062
1055
1040
1067
1060
1010
988
1035
1019
1087
1072
1116
1108
1112
1136
1085
1132
1140
1136
1126
1154
1144
1142
1149
1081
1049
1066
1012
1107
1097
1070
1093
1109
1110
1107
1086
1149
1144
1106
1108
1048
1098
1046
1069
1114
1046
1056
1062
1025
1100
1140
1153
1170
1214
1236
1238
1280
1260
1273
1241
1224
1257
1266
1294
1282
1295
1325
1311
1379
1388
1329
1375
1368
1349
1351
1381
1365
1410
1319
1248
1456
1403
1408
1362
1339
1250
1244
1240
1281
1213
1146
1032
1156
1071
1042
1047
1008
1052
1028
1010
991
994
1031
988
960
982
983
1017
1100
1143
1126
1161
1187
1198
1249
1257
1271
1313
1335
1387
1383
1491
1418
1521
1465
1494
1486
1429
1380
1299
1303
1292
1342
1299
1358
1343
1349
1324
1465
1370
1342
1323
1354
1344
1351
1324
1348
1378
1432
1419
1468
1390
1235
1414
1410
1410
1299
1308
1290
1265
1162
1214
1235
1228
1285
1273
1220
1183
1187
1187
1169
1175
1193
1229
1237
1267
1293
1296
1339
1329
1295
1322
1283
1332
1350
1360
1415
1419
1439
1457
1377
1537
1399
1574
1437
1509
1362
1341
1441
1354
1401
1379
1323
1298
1235
1184
1231
1203
1275
1283
1328
1381
1396
1348
1396
1314
1289
1321
1320
1317
1456
1398
1476
1378
1340
1328
1337
1333
1431
1376
1487
1418
1423
1420
1416
1365
1401
1379
1361
1324
1300
1272
1247
1237
1261
1375
1319
1372
1379
1379
1377
1390
1386
1341
1309
1314
1310
1338
1405
1356
1393
1376
1364
1328
1322
1280
1285
1351
1271
1345
1341
1340
1295
1298
1292
1252
1309
1283
1298
1308
1276
1360
1319
1322
1315
1352
1299
1397
1332
1383
1381
1359
1358
1399
1323
1342
1444
1316
1345
1230
1270
1301
1390
1342
1346
1356
1336
1328
1314
1304
1291
1275
1270
1289
1344
1295
1268
1346
1320
1346
1379
1392
1370
1442
1352
1438
1401
1432
1473
1562
1545
1548
1595
1585
1594
1581
1480
1471
1373
1381
1360
1405
1369
1401
1437
1396
1397
1422
1403
1396
1367
1417
1371
1440
1333
1469
1445
1516
1553
1557
1492
1520
1434
1366
1375
1326
1301
1235
1228
1211
1214
1276
1180
1404
1320
1345
1360
1426
1534
1460
1600
1480
1677
1456
1620
1483
1536
1494
1539
1383
1437
1340
1332
1301
1219
1285
1261
1357
1346
1379
1401
1361
1379
1398
1351
1410
1271
1249
1275
1280
1239
1196
1201
1165
1157
1206
1225
1244
1226
1243
1261
1270
1271
1407
1332
1428
1383
1360
1417
1393
1339
1375
1451
1420
1425
1486
1517
1524
1519
1556
1485
1562
1536
1525
1548
1513
1504
1562
1597
1450
1671
1333
1525
1449
1428
1453
1428
1458
1381
1410
1360
1332
1398
1382
1393
1331
1369
1437
1388
1372
1312
1324
1322
1453
1416
1502
1419
1495
1452
1391
1452
1383
1447
1384
1335
1331
1296
1295
1307
1388
1425
1412
1543
1526
1604
1578
1575
1521
1511
1535
1435
1510
1440
1412
1401
1283
1340
1295
1357
1382
1367
1360
1259
1155
1210
1178
1310
1292
1321
1302
1303
1337
1302
1331
1286
1302
1347
1304
1385
1397
1446
1487
1624
1516
1624
1543
1564
1505
1537
1503
1440
1479
1380
1314
1344
1336
1376
1339
1347
1301
1317
1388
1373
1364
1352
1359
1348
1354
1358
1371
1399
1464
1510
1436
1492
1459
1529
1466
1489
1527
1521
1487
1434
1394
1436
1330
1395
1354
1362
1343
1379
1335
1317
1351
1396
1372
1419
1359
1347
1371
1405
1442
1429
1584
1343
1577
1413
1536
1365
1584
1430
1538
1445
1422
1534
1441
1578
1476
1618
1467
1646
1414
1549
1373
1526
1382
1407
1423
1370
1440
1372
1519
1408
1429
1439
1409
1392
1397
1446
1423
1413
1505
1445
1549
1407
1498
1441
1491
1478
1548
1518
1418
1331
1232
1459
1287
1411
1392
1485
1458
1522
1513
1514
1486
1440
1423
1421
1527
1370
1510
1391
1449
1390
1399
1332
1392
1335
1344
1262
1323
1523
1370
1544
1477
1655
1517
1635
1568
1585
1500
1563
1459
1574
1433
1491
1554
1392
1562
1456
1572
1461
1558
1402
1548
1392
1433
1384
1335
1414
1385
1309
1344
1193
1128
1166
1162
1190
1210
1266
1303
1357
1402
1452
1507
1494
1507
1494
1554
1476
1525
1450
1463
1386
1323
1314
1264
1188
1148
1156
1293
1255
1303
1432
1258
1361
1479
1403
1513
1434
1378
1528
1413
1483
1377
1420
1363
1354
1420
1338
1361
1316
1256
1271
1282
1302
1303
1284
1330
1308
1321
1238
1384
1338
1294
1360
1394
1393
1476
1539
1531
1491
1468
1460
1481
1503
1531
1430
1499
1450
1538
1488
1536
1450
1495
1577
1562
1544
1570
1585
1541
1600
1515
1459
1581
1481
1554
1515
1479
1364
1498
1265
1360
1182
1190
1166
1086
1113
1135
1145
1185
1198
1216
1212
1283
1283
1319
1278
1293
1306
1391
1431
1485
1445
1447
1462
1442
1307
1634
1342
1546
1571
1491
1604
1521
1698
1536
1810
1446
1856
1516
1449
1396
1375
1226
1403
1389
1404
1464
1429
1471
1439
1350
1379
1315
1345
1378
1331
1350
1317
1333
1311
1315
1329
1311
1326
1267
1275
1299
1313
1343
1447
1348
1488
1433
1472
1507
1470
1431
1418
1357
1315
1379
1410
1361
1381
1422
1397
1437
1406
1370
1521
1455
1476
1471
1411
1442
1463
1391
1448
1383
1263
1258
1283
1316
1261
1314
1362
1301
1382
1321
1299
1339
1260
1304
1368
1308
1398
1325
1384
1347
1336
1349
1383
1305
1377
1408
1437
1385
1409
1298
1346
1304
1364
1317
1279
1228
1295
1303
1321
1395
1259
1343
1280
1372
1362
1349
1404
1349
1427
1381
1449
1460
1424
1440
1407
1462
1425
1440
1448
1490
1456
1465
1438
1431
1369
1428
1440
1471
1428
1496
1475
1481
1407
1484
1454
1493
1514
1519
1525
1417
1476
1361
1453
1425
1370
1361
1316
1427
1408
1471
1503
1473
1531
1503
1472
1485
1415
1472
1483
1479
1435
1473
1439
1417
1420
1330
1514
1379
1497
1330
1381
1351
1339
1435
1453
1521
1499
1433
1471
1391
1516
1351
1529
1409
1474
1333
1533
1385
1506
1396
1472
1435
1432
1487
1406
1558
1396
1539
1482
1460
1471
1602
1384
1604
1506
1486
1529
1520
1535
1536
1545
1508
1521
1426
1462
1503
1492
1441
1523
1502
1485
1515
1507
1504
1521
1465
1432
1429
1369
1410
1368
1296
1284
1311
1302
1316
1283
1294
1312
1419
1397
1422
1445
1399
1353
1352
1364
1406
1504
1436
1526
1554
1386
1517
1401
1456
1458
1443
1476
1506
1448
1550
1412
1527
1423
1480
1395
1432
1428
1429
1408
1453
1426
1446
1396
1445
1360
1481
1336
1447
1423
1452
1479
1465
1469
1324
1394
1290
1323
1294
1361
1436
1407
1501
1480
1461
1323
1383
1382
1478
1549
1413
1493
1443
1410
1421
1412
1364
1410
1382
1421
1374
1379
1371
1353
1303
1359
1289
1388
1393
1443
1440
1536
1544
1549
1531
1604
1490
1583
1486
1567
1520
1592
1489
1576
1508
1502
1406
1431
1438
1328
1347
1322
1320
1321
1410
1364
1397
1384
1402
1443
1437
1453
1421
1452
1414
1454
1521
1518
1411
1392
1345
1344
1402
1314
1410
1340
1433
1403
1425
1362
1354
1436
1312
1387
1356
1354
1339
1323
1327
1368
1324
1350
1277
1322
1224
1264
1249
1222
1247
1202
1209
1222
1192
1178
1211
1233
1240
1247
1294
1313
1272
1289
1238
1214
1257
1231
1264
1223
1241
1166
1238
1256
1319
1362
1396
1406
1320
1348
1355
1338
1339
1382
1285
1361
1331
1300
1344
1346
1349
1351
1400
1373
1378
1402
1366
1378
1347
1326
1384
1359
1366
1437
1406
1387
1352
1354
1366
1383
1299
1334
1270
1295
1275
1320
1313
1299
1282
1227
1247
1363
1251
1320
1287
1259
1289
1281
1223
1310
1317
1314
1311
1317
1295
1327
1352
1310
1337
1378
1338
1396
1354
1392
1367
1449
1420
1433
1421
1472
1423
1507
1423
1480
1504
1459
1495
1382
1448
1449
1474
1457
1437
1407
1502
1479
1556
1484
1538
1524
1440
1505
1504
1461
1446
1451
1380
1415
1348
1320
1253
1281
1218
