# Supplementary material for: Effect of transportation and social isolation on facial expressions of healthy horses
Source: PLoS One. 2021 Jun 4;16(6):e0241532. doi: 10.1371/journal.pone.0241532 (PMC8177539; doi:10.1371/journal.pone.0241532)
Supplement: S1 File — (ZIP) [file pone.0241532.s002.zip › Horse 26/Baseline.hrm]

[Params]
Version=106
Monitor=38
SMode=000000000
Date=20190703
StartTime=16:46:40.0
Length=00:35:38.7
Interval=238
Upper1=0
Lower1=0
Upper2=0
Lower2=0
Upper3=200
Lower3=160
Timer1=00:00:00.0
Timer2=00:00:00.0
Timer3=00:00:00.0
ActiveLimit=0
MaxHR=230
RestHR=30
StartDelay=15
VO2max=10
Weight=0

[Note]

[IntTimes]
00:35:38.7	67	15	49	488
0	0	0	0	0	0
0	0	0	0	0
0	0	0	160	0	0
0	0	0	0	0	0

[IntNotes]
1	

[ExtraData]

[LapNames]
1	1	

[Summary-123]
2125	0	2125	0	0	0
230	0	0	30
0	0	0	0	0	0
230	0	0	30
0	0	0	0	0	0
230	0	0	30
0	1747

[Summary-TH]
2125	0	2125	0	0	0
230	0	0	30
0	1747

[HRZones]
230
207
184
161
138
0
0
0
0
0
0

[SwapTimes]

[HRData]
1086
1070
1037
3999
3999
3999
3999
3999
3517
845
1747
924
961
986
1048
1092
1040
311
695
1026
1032
1078
1062
986
2927
511
444
931
965
964
1904
312
651
976
1013
1033
954
1860
901
893
896
886
894
929
1989
1002
943
919
316
298
270
863
853
853
830
809
805
799
790
777
704
305
476
722
724
726
727
730
746
780
269
572
451
380
698
1022
875
888
894
895
879
875
888
857
846
343
519
858
854
852
863
890
888
907
898
975
759
1213
1032
1037
1010
999
958
956
931
920
901
873
849
847
855
864
923
926
3642
1894
1927
2989
1955
976
978
915
268
599
831
815
791
760
746
737
734
732
729
726
732
741
749
759
797
768
912
773
997
937
962
433
267
281
941
1874
3999
692
936
916
919
891
903
930
955
1024
1041
678
326
995
969
960
960
967
950
940
938
920
916
929
960
1007
1028
1004
1008
1047
1020
515
495
996
996
1034
1046
1039
1038
1012
994
1055
1044
1008
1031
1062
1066
1050
1039
1002
980
978
902
1068
1223
1099
1053
1051
1051
1034
787
278
1027
1031
683
291
964
971
943
933
936
930
935
931
944
993
998
989
991
984
999
1020
1014
1012
353
666
998
3999
899
3813
3999
3999
284
3999
2336
1149
3543
1142
1164
1165
1089
1062
987
990
959
975
969
996
981
646
321
975
977
968
964
968
976
964
937
905
896
979
978
952
975
1058
1041
1031
981
977
908
902
932
919
3999
1713
897
895
879
865
855
845
834
275
544
814
884
327
581
895
914
899
919
960
994
995
693
302
1019
1010
1059
1067
1059
1057
1073
2091
978
1009
1041
1008
1030
1076
1077
1110
1172
1144
1077
1055
1063
1092
1057
1022
722
315
1052
1050
1039
2008
3859
997
1011
842
2246
974
932
261
645
899
900
910
930
964
1976
997
998
1025
1042
953
770
390
364
645
463
543
937
474
419
560
299
697
972
816
815
813
818
837
840
826
496
269
290
403
1117
310
397
296
481
447
937
970
1216
1099
1023
974
979
739
301
290
853
1121
280
725
1010
991
1012
1064
1073
1095
1103
1067
1081
1064
1109
1069
1054
1104
1159
1195
1114
1059
1100
1166
1125
1030
1065
1061
1019
1029
1042
1050
2073
421
3999
711
931
912
2915
281
386
1872
930
952
976
984
977
1046
1051
1015
994
1044
1979
948
923
1900
1011
1018
3264
2209
3999
3999
2490
1041
1009
1013
1026
1051
1060
1048
2144
3999
1390
1065
1152
1151
1121
3380
1167
1187
1115
3291
1076
3242
1035
1054
1081
2293
1146
1060
2100
1055
2201
1136
1082
1048
1083
1084
1092
1124
1098
1069
1093
1099
1066
2185
1039
1036
1056
1102
1175
1121
1062
1043
1062
1062
1056
1059
1051
1057
1023
1031
1036
1028
1036
1078
1147
1210
1148
1081
1061
1103
1142
2233
1099
1087
1074
1059
2146
1053
1062
1075
605
325
522
698
1133
1069
2154
1096
1037
3049
1004
1079
3999
1513
1074
2233
1103
1051
1051
1060
1043
1061
1054
1072
1093
1087
1088
1125
1149
1079
1067
1040
1033
1030
1051
1104
1089
1070
1107
1079
1076
1087
1107
1051
1046
1044
1050
1039
1036
1071
1015
999
1013
1035
1023
1021
1045
1020
1020
1031
1041
1038
1021
1039
1021
1031
1079
1071
1031
1056
1111
1060
1047
1120
1108
1049
1047
1055
1045
1053
1091
1110
672
437
3999
3377
1066
3202
1066
3999
3999
3999
3999
1593
1078
1076
1067
1063
1044
1037
1029
1054
1035
1026
1049
1002
999
993
969
944
931
922
914
897
879
865
870
937
1023
986
1057
1053
1039
1059
1116
345
746
1085
1162
1316
1206
1054
1053
1013
278
759
1094
1108
1129
1110
1141
1129
1060
1055
369
478
2407
1021
997
2902
937
931
924
928
951
924
914
895
893
898
957
1010
972
999
3999
3999
1346
3999
3999
2705
1067
1059
1221
1179
377
671
1047
1050
1076
1059
1061
1065
1097
1043
1022
1033
1050
1054
1044
1018
1057
271
786
1056
1011
1020
1016
992
1030
1081
1093
1122
1085
1057
1030
3999
3999
3492
3999
2490
1081
2093
1036
2162
1244
1212
1197
2219
1041
1176
3999
3999
889
945
906
898
889
896
885
2705
889
894
921
935
2036
3125
1022
1024
1037
1031
1065
1089
1075
1119
1197
1118
1044
1126
1173
1150
1151
1121
1105
1142
1125
1104
1108
1103
1049
910
1137
490
509
986
972
959
940
933
2779
976
604
404
1030
1069
1066
1041
1050
3382
1021
1013
1043
1042
1060
1093
1065
1036
1002
1012
1012
1015
1035
1051
543
491
1041
1090
1097
1094
1118
1051
1078
1072
1074
1089
1134
1166
1060
1059
1097
1126
1132
1126
1053
1058
998
974
947
919
909
888
857
838
827
821
826
819
817
818
822
828
876
920
915
916
912
915
909
945
959
981
997
985
973
989
987
977
970
998
355
678
1027
975
988
983
977
1005
1142
3999
3326
3999
342
1005
1069
1143
3999
1251
1068
1063
1023
1020
1065
265
645
262
285
1744
1034
1029
1014
800
1195
959
956
939
937
932
939
936
944
938
974
1003
1075
1095
1090
1096
1079
1055
1054
1049
1062
1070
1122
1085
1069
1047
1034
1079
279
354
472
439
590
796
1230
396
633
1043
1023
1010
1004
1033
1061
1047
1049
1096
1095
3999
3999
3999
3999
3999
3999
3999
3999
2440
3396
3999
680
3999
3999
3999
3999
3999
3999
465
3999
3845
3374
2223
3228
2285
3999
2259
3999
3300
935
968
980
967
933
943
995
599
365
949
928
913
928
936
929
962
1049
1061
1077
1094
1034
1155
1239
1143
1162
1190
1167
1054
991
977
963
954
951
951
959
975
978
973
982
962
962
974
970
992
1026
1070
1069
1047
1038
1036
1062
1067
1038
2022
977
971
967
970
987
986
1008
1024
1022
1037
1074
1078
3129
3999
123
1022
2087
1054
1056
2180
1081
1109
2253
456
622
2253
2187
1099
2230
2198
1096
2195
2126
2156
3999
3999
955
3159
1071
3999
2326
3367
3181
2152
2311
1090
1107
1187
2169
3999
3999
3999
2085
676
485
1058
1057
2228
3999
3526
3999
1325
2180
2181
1015
2015
972
952
921
906
1835
938
952
984
1984
1001
1058
1195
488
693
1125
1168
1184
1146
1093
950
2119
3999
2070
1039
989
997
1026
1030
1099
1056
1095
1031
501
486
964
957
937
943
989
1069
1081
1058
1000
979
973
975
1048
1063
1044
1052
1068
1062
1050
1067
1062
1078
1138
1129
1049
1034
1026
1009
1001
1048
1028
1019
1014
1033
1017
649
389
1091
1056
1077
1132
1031
1022
1004
331
275
379
1158
950
903
897
3999
1650
3130
1058
3392
3999
1681
3999
562
1107
1024
1017
1005
1032
1050
1099
2216
590
630
1019
1002
1005
1016
1015
1021
1023
1060
1041
1048
1054
1051
1062
1060
1051
1044
1081
1014
1007
1042
1036
1009
1014
1024
1023
1021
1018
1024
997
1005
1035
987
997
963
975
968
985
983
993
994
1022
1016
1043
1100
1280
1171
1151
1184
1158
1125
1143
1034
1047
650
530
3077
1006
3999
1116
3999
1521
1112
3999
3999
208
3999
3999
1883
3999
3999
3999
3999
3999
3999
3999
3999
3999
3406
2006
1893
928
944
970
965
961
975
941
954
1001
1010
486
520
1017
995
983
965
956
959
998
1006
1003
1014
1035
1099
1087
1038
1027
1080
1170
1152
1035
1012
983
995
1001
1040
1061
1029
1077
1115
1072
1039
1058
1130
1123
1071
1100
1142
789
432
1125
1055
1038
1018
3020
2989
3067
2059
1985
2056
3718
2024
969
954
966
984
1020
3287
579
1659
1027
993
975
970
953
997
1033
1034
1029
1011
1005
1021
1034
1044
1024
1027
1054
1150
1127
1039
1031
1008
985
1952
2986
3999
3999
3727
3594
1055
1019
980
954
928
911
892
867
857
741
290
703
917
905
899
925
937
938
967
1019
982
978
1021
1004
965
988
1000
1009
1019
1072
1092
1019
974
1009
982
952
937
895
921
897
971
962
932
997
1072
959
910
897
881
851
894
888
899
930
944
930
930
895
854
854
836
835
847
846
851
905
948
929
902
965
938
900
882
872
854
868
889
886
910
917
909
930
947
955
929
938
1014
996
1981
970
973
1045
1056
985
983
961
976
988
1067
1083
2159
1103
1132
1085
1090
1229
1168
1139
1149
1127
1142
1099
1045
1034
1016
1062
1139
1172
1089
1059
1064
1085
970
1173
1072
1174
1297
1098
644
391
918
1163
425
665
1092
1077
1247
1142
1149
1243
1275
1183
1102
1025
1021
1028
1101
1084
1032
1076
2128
1083
1124
1123
1152
1201
801
358
1107
1018
1013
968
945
940
896
870
871
917
965
972
976
910
848
347
472
737
704
682
669
661
660
650
642
640
641
662
676
680
686
719
740
770
754
761
782
786
786
400
377
778
804
804
855
867
923
924
918
949
955
960
1019
969
987
979
959
961
631
340
976
952
923
937
1005
1063
1027
1034
1043
1077
1068
1046
1042
1062
1066
1042
1034
1056
1102
1065
1044
1089
1100
1070
1074
1085
1061
1043
1099
1064
1044
1051
1072
1062
1021
572
457
1046
1183
1217
1092
1047
991
979
1929
3947
1156
2197
3999
3999
3999
3999
3999
3342
373
1037
923
901
913
897
905
921
933
929
946
958
954
970
1027
1051
1070
1102
1149
1138
1042
1060
1064
1071
1133
1180
1163
1105
1079
1057
1041
1065
1091
1151
1145
1181
1222
1199
1173
1240
1229
1200
1203
1205
1222
1213
1208
1161
1079
1024
1037
1067
1021
966
917
882
491
353
824
808
792
784
770
770
765
764
773
783
789
824
852
901
937
978
993
988
968
