# Supplementary material for: Effect of transportation and social isolation on facial expressions of healthy horses
Source: PLoS One. 2021 Jun 4;16(6):e0241532. doi: 10.1371/journal.pone.0241532 (PMC8177539; doi:10.1371/journal.pone.0241532)
Supplement: S1 File — (ZIP) [file pone.0241532.s002.zip › Horse 26/Transportation.hrm]

[Params]
Version=106
Monitor=38
SMode=000000000
Date=20190703
StartTime=17:32:06.0
Length=00:35:30.8
Interval=238
Upper1=0
Lower1=0
Upper2=0
Lower2=0
Upper3=200
Lower3=160
Timer1=00:00:00.0
Timer2=00:00:00.0
Timer3=00:00:00.0
ActiveLimit=0
MaxHR=230
RestHR=30
StartDelay=524
VO2max=10
Weight=0

[Note]

[IntTimes]
00:35:30.8	68	15	73	645
0	0	0	0	0	0
0	0	0	0	0
0	0	0	160	0	0
0	0	0	0	0	0

[IntNotes]
1	

[ExtraData]

[LapNames]
1	1	

[Summary-123]
2127	0	2127	0	0	0
230	0	0	30
0	0	0	0	0	0
230	0	0	30
0	0	0	0	0	0
230	0	0	30
0	2578

[Summary-TH]
2127	0	2127	0	0	0
230	0	0	30
0	2578

[HRZones]
230
207
184
161
138
0
0
0
0
0
0

[SwapTimes]

[HRData]
953
971
950
979
977
943
932
957
928
932
918
919
926
911
918
894
861
829
770
730
736
775
812
841
852
898
912
702
1128
887
874
852
864
851
858
873
856
861
865
860
861
868
885
896
897
904
894
892
905
902
916
916
937
931
2633
836
812
824
827
811
809
821
806
813
814
790
799
812
797
816
816
800
796
784
778
778
790
808
820
850
880
917
931
949
918
909
912
897
898
911
900
909
894
889
893
898
899
881
884
892
889
888
875
886
872
835
847
826
820
796
785
771
768
788
828
788
775
738
698
690
689
688
674
670
663
662
654
646
632
630
624
630
628
640
639
641
643
651
657
681
701
697
712
721
729
730
721
716
724
729
758
778
778
770
772
770
765
754
722
745
768
794
827
814
866
869
845
881
845
842
821
817
848
904
906
891
904
921
920
932
930
314
602
893
885
882
932
901
857
836
846
892
894
864
862
849
853
887
904
908
531
311
991
911
853
309
542
853
866
842
888
877
854
830
610
1073
848
830
856
830
837
844
846
883
330
291
255
325
3999
958
878
921
924
913
905
909
891
915
918
933
923
918
923
914
902
894
884
873
863
863
873
862
860
898
929
892
905
919
913
879
914
907
878
894
889
916
866
858
830
642
959
771
742
703
320
385
2516
819
844
815
784
776
786
817
841
829
289
290
388
1513
825
817
809
793
816
828
829
832
820
829
845
891
875
875
870
867
874
860
888
891
887
926
929
929
937
958
933
927
919
914
921
918
921
929
940
958
950
941
963
957
965
935
930
916
937
907
918
899
910
900
914
905
926
931
902
899
912
834
776
759
767
802
845
868
860
827
819
812
788
773
767
782
784
786
795
775
807
833
860
846
865
874
881
890
854
840
854
863
833
904
855
842
313
555
251
633
3999
93
768
755
732
717
715
715
736
757
788
803
812
282
306
1036
774
887
851
828
836
837
866
852
880
871
898
907
327
282
2963
884
865
827
871
844
705
981
831
852
831
853
853
871
886
872
878
888
919
932
937
906
869
850
820
823
830
851
877
883
883
882
872
847
813
783
764
815
857
821
834
836
834
869
900
905
931
927
934
896
880
861
871
891
910
944
926
896
896
904
892
908
892
882
869
859
854
865
879
859
823
824
804
797
781
763
729
718
726
725
721
728
741
279
458
729
721
721
612
657
278
756
786
800
789
805
820
823
818
831
839
819
810
812
822
817
838
853
883
294
590
907
901
902
908
896
870
860
856
877
843
879
837
833
836
838
841
857
822
846
845
866
882
891
875
845
820
805
782
812
867
895
892
899
892
893
899
907
915
900
899
890
864
866
864
874
857
871
874
897
907
940
937
905
903
541
354
896
906
917
911
907
907
926
914
927
901
887
825
939
511
374
887
876
857
851
801
770
754
754
761
756
782
785
781
771
741
749
736
715
696
451
911
649
653
655
661
672
679
709
731
734
712
707
701
703
694
704
729
768
769
777
763
761
744
722
708
754
785
785
808
827
840
831
844
854
856
819
802
773
778
759
732
730
737
761
777
784
766
747
716
739
771
778
766
761
759
768
760
765
767
766
792
793
787
779
776
751
748
748
779
801
820
830
856
861
851
848
854
835
847
846
865
891
880
890
896
883
884
892
904
905
909
917
898
897
895
910
932
926
920
926
906
906
919
919
905
893
879
890
907
921
904
930
935
952
958
960
953
950
934
914
932
937
948
942
951
954
959
958
942
945
956
958
967
963
934
946
940
966
963
964
960
949
924
921
945
962
1008
999
972
948
942
943
937
959
964
961
944
912
909
905
895
911
948
940
948
944
945
938
916
900
934
946
944
915
917
909
925
926
939
938
924
897
847
859
857
844
797
744
718
695
674
653
645
624
526
665
582
576
571
568
567
559
558
556
567
587
615
671
745
718
734
727
737
755
754
773
772
771
775
783
795
816
828
818
844
831
847
847
849
849
850
852
856
847
854
847
859
839
853
849
863
881
879
891
888
888
894
912
882
883
869
877
878
867
871
855
821
786
779
734
721
727
775
792
771
748
766
789
795
812
829
806
826
799
772
746
728
713
724
754
772
792
792
785
762
748
756
873
858
854
835
838
881
892
891
898
858
869
873
880
845
838
826
843
849
872
846
825
791
796
848
849
872
853
854
838
847
863
837
853
872
871
857
888
899
896
875
859
813
797
770
778
793
802
782
810
776
768
826
837
844
852
864
861
825
845
839
825
828
850
839
827
801
816
833
843
854
873
873
881
872
856
854
853
854
826
812
827
839
847
854
831
823
787
795
814
795
802
825
834
833
820
826
825
839
812
819
810
810
796
799
818
804
762
740
727
719
729
755
767
788
776
778
798
775
765
746
725
709
755
791
776
786
783
762
730
784
839
819
822
844
850
833
861
897
902
896
894
873
871
876
845
850
853
822
887
896
887
880
854
863
875
887
880
874
869
852
887
902
902
876
828
750
662
1508
639
609
588
579
575
567
570
569
582
612
670
696
697
682
655
652
649
641
633
622
622
632
640
622
615
610
607
603
609
631
628
631
642
647
655
657
672
705
742
739
726
720
714
716
708
729
734
740
762
770
762
772
774
794
821
821
835
842
824
842
820
825
819
821
811
795
780
785
774
789
801
803
809
809
805
793
789
780
790
767
757
781
818
821
830
834
595
1068
811
806
779
777
779
782
760
747
732
732
767
787
782
783
777
765
714
697
667
661
653
678
743
757
744
727
708
716
706
713
708
694
716
828
826
807
293
503
788
794
797
812
823
820
840
804
831
815
818
810
838
821
804
805
771
748
736
748
774
779
796
804
818
819
836
850
827
828
834
802
844
833
855
846
845
867
862
864
876
862
833
835
852
871
868
824
812
773
776
760
786
840
839
859
867
877
884
879
850
853
846
828
833
852
859
836
842
882
885
867
837
799
781
821
850
875
851
831
796
755
770
813
837
841
816
787
787
805
812
805
811
797
802
762
741
761
799
842
854
856
852
825
825
809
810
598
952
743
748
760
773
789
792
785
777
778
778
781
809
798
815
827
833
817
810
790
822
813
819
833
852
877
867
825
913
850
855
842
826
846
843
850
852
853
848
848
815
767
721
782
847
867
865
840
343
476
786
812
831
859
860
854
853
834
824
813
819
825
848
865
870
840
825
833
819
823
812
1673
839
832
844
844
860
848
817
803
720
719
752
791
785
819
766
812
877
855
879
866
857
844
847
851
859
865
852
862
896
894
927
932
891
868
844
839
873
866
877
895
875
859
855
853
869
859
872
864
868
881
851
847
849
828
785
769
778
793
796
815
797
792
788
802
812
796
806
823
845
850
1709
857
857
864
837
834
823
846
823
848
831
827
824
840
828
833
837
841
853
838
841
851
827
836
837
829
856
839
838
832
854
817
832
831
839
842
826
817
824
838
865
847
856
833
837
877
865
863
866
896
902
883
874
843
837
839
846
816
859
846
808
795
805
802
819
835
839
865
851
829
826
815
804
831
788
800
778
778
745
739
722
716
705
709
714
732
729
803
837
823
832
826
832
833
844
839
843
827
819
845
838
854
863
845
864
853
844
838
848
853
865
857
878
832
815
764
748
763
784
794
814
817
810
794
795
799
791
772
736
714
684
682
682
690
709
718
716
698
683
667
667
698
741
773
778
775
771
772
734
722
731
787
801
790
766
759
779
778
793
778
782
744
780
783
719
683
657
649
659
767
827
830
840
847
844
536
273
794
763
750
760
758
790
789
836
856
876
874
903
910
894
887
892
891
901
937
936
932
935
905
896
893
895
896
883
881
843
857
849
820
830
884
927
929
884
867
898
890
926
896
915
904
902
906
290
318
321
921
892
867
851
888
939
906
931
908
966
933
938
869
843
802
774
745
716
263
429
673
706
767
686
661
648
636
623
617
622
623
634
655
744
793
792
783
790
782
790
778
792
779
798
812
808
805
806
796
790
793
781
811
810
810
822
834
819
849
832
843
801
819
743
753
794
843
856
872
887
897
879
861
878
872
872
873
858
851
876
866
863
864
813
817
834
839
890
878
892
891
905
907
915
899
890
885
880
877
897
877
845
811
805
842
877
862
847
807
796
808
815
866
869
859
846
835
812
804
818
807
817
847
846
849
840
825
802
781
779
792
773
784
799
779
771
767
781
781
799
794
785
763
768
773
786
790
795
794
788
803
813
835
842
856
838
856
863
883
854
812
760
763
820
853
869
856
854
822
817
812
846
869
869
865
861
852
837
822
833
860
853
861
879
880
858
843
787
767
772
783
785
756
760
793
851
861
742
945
816
822
840
820
832
797
779
274
511
812
781
759
745
757
796
838
829
842
825
827
819
798
834
866
865
842
855
863
832
831
826
840
850
861
887
867
893
916
886
897
888
898
883
898
872
888
880
890
884
876
889
840
838
840
807
819
815
858
870
854
813
827
829
826
816
826
855
884
869
872
860
907
877
934
930
327
550
861
869
900
901
898
909
932
872
919
895
952
937
898
911
896
914
912
940
911
933
923
936
965
943
904
909
896
922
908
851
823
837
817
821
901
759
722
787
863
857
868
898
882
837
803
830
845
805
800
832
830
829
802
803
770
778
809
819
794
782
812
815
842
838
839
844
847
851
884
859
868
866
861
874
894
919
924
907
895
897
910
930
896
895
887
897
905
898
865
852
845
877
896
885
904
866
870
867
877
829
810
782
749
765
756
775
745
738
726
739
740
734
735
739
752
755
722
736
754
755
755
725
726
715
733
767
772
807
796
802
791
807
833
815
818
812
799
809
846
847
842
881
868
855
832
840
843
842
865
878
879
877
882
871
852
850
833
819
828
869
869
917
835
865
811
810
821
873
876
877
848
841
843
825
807
779
764
777
776
773
762
771
783
800
783
780
804
794
791
780
744
723
695
696
734
793
838
847
851
872
868
846
838
842
835
852
855
830
821
821
897
855
820
800
830
832
831
847
854
873
871
862
858
827
823
834
855
832
857
841
872
883
858
832
852
855
842
827
798
776
762
762
780
796
798
812
800
808
825
807
819
792
809
836
861
848
842
806
806
810
816
846
837
833
842
849
831
833
815
829
817
809
806
783
780
803
808
823
819
798
800
797
1652
836
821
830
826
803
789
820
837
826
790
758
741
730
762
853
861
857
860
881
875
864
871
862
892
882
871
860
854
853
861
895
917
919
913
884
852
855
850
890
874
863
853
847
883
870
867
871
848
828
847
884
897
907
905
921
907
893
955
943
930
907
862
877
861
866
899
896
908
866
878
874
857
854
842
822
806
811
850
870
822
801
767
749
744
748
736
723
734
792
801
803
794
777
794
813
836
842
826
830
826
844
834
834
843
853
840
844
843
872
859
897
921
899
894
895
893
902
902
923
909
941
907
922
907
853
851
742
730
774
803
831
866
854
882
877
866
888
852
826
838
852
877
881
879
859
871
852
844
857
861
910
879
875
861
879
909
921
935
932
908
936
892
898
876
871
829
809
795
796
788
780
778
813
834
847
861
860
1705
858
820
800
802
816
810
812
781
793
761
736
724
735
743
769
778
789
796
781
785
771
780
788
798
827
843
858
848
856
858
848
869
845
827
809
774
836
860
882
891
921
916
904
874
876
853
842
837
829
882
866
859
841
851
873
864
850
823
821
805
818
800
800
798
778
801
804
838
837
816
824
838
842
840
835
828
842
833
825
819
850
841
883
882
910
921
914
890
878
889
888
893
887
896
906
884
834
792
764
768
765
812
792
779
792
805
376
420
787
783
776
804
284
538
826
808
789
753
738
723
715
728
731
755
745
780
737
719
706
714
720
766
822
808
801
804
822
834
851
828
806
759
731
787
849
859
860
871
888
890
887
892
896
881
878
860
884
882
899
906
899
891
881
895
885
845
