# Supplementary material for: Effect of transportation and social isolation on facial expressions of healthy horses
Source: PLoS One. 2021 Jun 4;16(6):e0241532. doi: 10.1371/journal.pone.0241532 (PMC8177539; doi:10.1371/journal.pone.0241532)
Supplement: S1 File — (ZIP) [file pone.0241532.s002.zip › Horse 27/Baseline.hrm]

[Params]
Version=106
Monitor=38
SMode=000000000
Date=20190703
StartTime=15:50:47.0
Length=00:31:26.8
Interval=238
Upper1=0
Lower1=0
Upper2=0
Lower2=0
Upper3=200
Lower3=160
Timer1=00:00:00.0
Timer2=00:00:00.0
Timer3=00:00:00.0
ActiveLimit=0
MaxHR=230
RestHR=30
StartDelay=463
VO2max=10
Weight=0

[Note]

[IntTimes]
00:31:16.6	75	34	52	294
0	0	0	0	0	0
0	0	0	0	0
0	0	0	150	0	0
0	0	0	0	0	0

[IntNotes]
1	

[ExtraData]

[LapNames]
1	1	

[Summary-123]
1880	0	1880	0	0	0
230	0	0	30
0	0	0	0	0	0
230	0	0	30
0	0	0	0	0	0
230	0	0	30
0	1634

[Summary-TH]
1879	0	0	2	1877	0
230	200	160	30
0	1634

[HRZones]
230
207
184
161
138
0
0
0
0
0
0

[SwapTimes]

[HRData]
1714
1714
1714
1714
1714
1714
1713
1745
1492
1258
1234
1217
1233
1183
1189
1169
1215
1197
1216
1180
1203
1243
1249
1242
1271
1267
1244
1226
1226
1226
1213
1250
1250
1250
1250
1250
1250
1250
1250
1250
1250
1250
1249
1249
1249
1249
1249
1250
1250
1250
1250
1250
1250
1250
1250
1250
1250
1250
1249
1249
1249
1249
1249
1250
1250
1250
1250
1250
1250
1250
1250
1250
1250
1250
1249
1249
1249
1249
1249
1250
1250
1250
1250
1250
1250
1250
1250
1250
1250
1250
1249
1249
1249
1249
1249
1250
1250
1250
1250
1250
1250
1250
1250
1250
1250
1250
1249
1249
1249
1249
1249
1238
1238
1238
1238
1238
1238
1238
1238
1238
1238
1238
1238
1238
1237
1237
1237
1237
1256
1246
1265
1269
1273
1277
1281
1285
1289
1293
1297
1301
1305
1309
1312
1316
1320
1304
1316
1316
1324
1353
1353
1329
1333
1337
1365
1372
1370
1368
1365
1362
1360
1357
1444
1440
1436
1432
1428
1424
1420
1415
1411
1407
1403
1399
1395
1391
1387
1383
1379
1267
1263
1267
1278
1275
1276
1275
1275
1275
1275
1275
1275
1275
1275
1275
1250
1250
1250
1250
1250
1250
1250
1250
1250
1250
1250
1249
1249
1249
1249
1249
1161
1166
1160
1154
1229
1218
1197
1215
1260
1242
1239
1236
1236
1211
1218
1232
1256
1257
1290
1276
1314
1153
1406
1260
1255
1254
1271
1275
1266
1211
1237
1242
1271
1243
1257
1221
1222
1120
1189
1207
1180
1163
1229
1252
1222
1231
1230
1212
1205
1217
1139
1142
1141
1155
1154
1219
1143
1200
1229
1234
1205
1207
1236
1240
1270
1296
1321
1310
1300
1290
1280
1242
1244
1177
1189
1254
1253
1268
1214
1130
1242
1198
1228
1322
1330
1271
1312
1343
1368
1289
1227
1280
1282
1245
1207
1239
1236
1239
1242
1216
1232
1249
1265
1266
1282
1299
1315
1314
1303
1307
1307
1175
1274
1288
1302
1316
1330
1250
1232
1259
1215
1229
1228
1218
1197
1196
1221
1221
1318
1333
1348
1333
1333
1333
1169
1169
1344
1285
1268
1285
1152
1193
1074
1198
1257
1273
1311
1277
1270
1261
1202
1126
1146
1277
1194
1165
1200
1226
1178
1223
1258
1202
1203
1222
1253
1272
1263
1284
1290
1274
1242
1254
1271
1274
1241
1241
1235
1148
1185
1148
1111
1131
1142
1153
1164
1175
1185
1196
1256
1256
1211
1207
1200
1245
1241
1246
1259
1238
1205
1267
1260
1234
1251
1243
1269
1249
1264
1275
1264
1207
1206
1395
1251
1191
1331
1237
1278
1322
1150
1475
1313
1309
1319
1301
1317
1293
1303
1293
1245
1238
1088
1110
1118
1174
1027
1388
1163
1248
1217
1279
1217
1224
1228
1248
1170
1133
1164
1195
1225
1256
1317
1168
1217
1251
1235
1298
1234
1236
1248
1269
1289
1270
1297
1298
1305
1323
1285
1283
1302
1327
1331
1343
1294
1286
1312
1299
1284
1250
1252
1279
1263
1264
1266
1258
1271
1298
1289
1312
1295
1257
1248
1218
1243
1200
1175
1172
1063
955
847
865
842
802
853
903
954
1005
914
991
1069
1213
1204
1374
1379
1384
1388
1393
1398
1403
1408
1413
1418
1423
1428
1433
1438
1443
1282
1296
1305
1305
1328
1326
1325
1175
1120
1066
1012
958
1082
1069
1066
1065
1078
937
905
904
943
935
926
918
910
732
797
862
927
992
1243
1246
1254
1252
1251
1260
1309
1265
1239
1254
1258
1283
1286
1318
1325
1302
1317
1317
1064
1063
1062
1061
1060
1326
1297
1306
1383
1385
1374
1383
1337
1328
1289
1350
1307
1311
1291
1282
1281
1280
1337
1336
1486
1257
1275
1249
1251
1055
1052
1053
1054
1055
1056
998
1128
1258
1285
1248
1275
1265
1273
1272
1278
1293
1273
1141
1141
1034
1127
1034
941
846
846
757
797
780
773
766
758
752
746
740
734
727
721
725
442
523
604
725
846
927
1007
1107
1292
1273
1265
1258
1257
1238
1230
1248
1235
1247
1209
1216
1244
1232
1220
1256
1207
1233
1253
1235
1255
1156
1310
1109
1163
1075
1079
1083
1086
1090
1094
1098
958
974
989
1005
1021
1037
1053
1236
1215
1281
1251
1265
1280
1186
1085
1084
1047
955
992
1046
1101
1138
1263
1278
1299
1340
1303
1269
1326
1288
1324
1290
1299
1304
1307
1271
1281
1261
1306
1204
1339
1274
1301
1250
1273
1257
1220
1258
1252
1248
1304
1499
1257
1243
1272
1262
1283
1283
1276
1285
1274
1308
1270
1258
1301
1283
1276
1282
1266
1228
1263
1250
1244
1240
1251
1218
1238
1257
1238
1256
1241
1229
1261
1216
1255
1255
1245
1231
1217
1203
1188
1087
1186
1165
1186
1243
1236
1182
1259
1227
1239
1231
1242
1229
1271
1221
1230
1239
1238
1226
1227
1227
1226
1227
1271
1227
1222
1287
1236
1280
1287
1301
1283
1290
1298
1264
1263
1299
1299
1290
1272
1281
1279
1253
1253
1211
1214
1217
1400
1399
1269
1286
1269
1211
1208
1338
1262
1279
1273
1252
1258
1330
1175
1233
1215
1249
1236
1272
1245
1299
1255
1212
1169
1126
985
985
880
812
744
797
767
822
620
665
710
755
822
888
933
978
1023
1021
1102
1184
1257
1300
1273
1309
1294
1284
1275
1272
1277
1278
1266
1263
1261
1269
1241
1227
1252
1234
1216
1198
1180
1050
1171
1149
1127
1105
1083
1050
1016
994
972
950
928
942
820
819
825
830
834
839
844
849
854
859
864
869
874
772
757
705
712
719
726
733
740
746
756
766
773
780
787
794
801
808
784
769
771
773
775
777
779
781
784
787
789
790
792
794
796
798
840
844
840
836
832
828
824
820
816
811
807
803
735
708
721
735
749
763
777
791
805
819
833
847
664
664
670
654
638
622
606
590
574
557
541
525
509
495
473
452
431
410
389
368
347
326
315
324
204
238
272
306
340
374
408
442
475
454
503
553
674
674
714
623
700
776
853
930
1252
1251
1222
1220
1254
1252
1230
1208
1273
1249
1225
1201
1177
1040
1146
1103
1039
975
932
912
930
930
952
957
962
967
972
977
982
1000
994
1000
1005
1010
1014
1018
1022
1026
1012
1016
1020
1023
1027
1031
1035
1039
1043
1047
1051
1055
1059
1063
1067
1089
1094
1089
1091
1093
1096
1098
1100
1087
1090
1093
1096
1099
1103
1106
1109
1112
1124
1081
1093
1105
1116
1128
1140
1152
1164
1176
1188
1200
1212
1224
1236
1248
1260
1272
1567
1567
1346
1361
1322
1279
1266
1266
1264
1280
1213
1198
1250
1229
1197
1166
1145
1120
1089
1058
1001
968
934
901
868
894
938
789
812
835
858
881
904
938
972
995
1018
1041
1064
1087
1182
1100
1115
1130
1145
1160
1181
1203
1218
1233
1248
1263
1270
1243
1270
1296
1333
1360
1378
1319
1328
1300
1314
1279
1296
1271
1259
1253
1251
1248
1281
1273
1243
1329
1273
1249
1266
1279
1272
1261
1253
1254
1254
1247
1227
1222
1190
1200
1216
1229
1222
1234
1264
1268
1231
1255
1268
1273
1253
1276
1259
1210
1257
1251
1270
1271
1291
1295
1258
1260
1292
1294
1258
1303
1292
1287
1253
1285
1297
1294
1257
1289
1305
1299
1254
1252
1268
1274
1292
1294
1331
1311
1336
1344
1337
1320
1304
1320
1317
1347
1311
1332
1206
1254
1139
1308
1318
1317
1325
1335
1312
1344
1346
1351
1360
1218
1438
1023
1033
1030
1026
1022
1018
1015
1012
835
834
870
879
889
899
909
919
929
939
949
875
865
869
875
881
884
914
926
937
949
961
973
985
997
1009
964
976
988
1000
1012
1023
1035
1650
1587
1553
1518
1570
1542
1514
1486
1458
1366
1199
1260
1287
1105
1106
1107
1108
1108
1109
1110
1111
1112
1113
1114
1073
1001
1017
1033
1048
1072
1096
1112
1128
1144
1165
1214
1264
1271
1308
1302
1302
1318
1156
1337
1393
1449
1342
1347
1351
1367
1330
1291
1385
1364
1342
1321
1290
1259
1238
1217
1196
1084
1047
1010
973
935
898
861
958
948
976
973
970
967
964
961
957
954
951
947
943
940
937
934
931
928
925
922
919
866
918
911
904
897
890
882
875
865
855
848
841
834
827
820
813
789
817
844
790
789
585
623
661
699
737
775
813
850
888
926
964
1002
1040
938
902
901
1271
1338
1338
1311
1336
1329
1316
1278
1265
1344
1290
1301
1293
1294
1295
1268
1267
1307
1329
1358
1426
1374
1395
1463
1442
1405
1431
1404
1400
1398
1390
1403
1391
1149
1162
1159
1156
1153
1149
1144
1141
1138
1135
1066
1065
883
886
907
885
864
822
831
843
855
867
878
890
902
914
926
938
950
915
927
939
951
962
974
986
998
1010
1022
1034
1046
1058
1070
1082
1094
1106
1118
1130
1142
1154
1166
1178
1211
1209
1220
1220
1242
1252
1272
1310
1328
1294
1293
1376
1376
1480
1375
1373
1371
1369
1367
1365
1363
1361
1359
1357
1354
1387
1385
1386
1387
1388
1388
1140
1140
1139
1139
1139
1139
1139
1139
1139
1246
1273
1300
1327
1354
1252
1258
1264
1356
1374
1352
1375
1359
1416
1374
1415
1404
1421
1313
1345
1279
1213
785
785
674
751
720
673
627
596
485
455
426
522
539
539
638
655
752
797
901
858
916
974
1032
1089
1147
1205
1284
1327
1327
1325
1340
1334
1367
1364
1369
1181
1461
1444
1427
1410
1393
1376
1359
1341
1324
1307
1290
1000
1087
1000
912
970
1010
970
930
913
912
718
698
721
721
629
596
596
495
495
444
443
408
408
407
407
407
407
407
407
