# Supplementary material for: Effect of transportation and social isolation on facial expressions of healthy horses
Source: PLoS One. 2021 Jun 4;16(6):e0241532. doi: 10.1371/journal.pone.0241532 (PMC8177539; doi:10.1371/journal.pone.0241532)
Supplement: S1 File — (ZIP) [file pone.0241532.s002.zip › Horse 27/Transportation.hrm]

[Params]
Version=106
Monitor=38
SMode=000000000
Date=20190703
StartTime=18:34:48.0
Length=00:34:20.6
Interval=238
Upper1=0
Lower1=0
Upper2=0
Lower2=0
Upper3=200
Lower3=160
Timer1=00:00:00.0
Timer2=00:00:00.0
Timer3=00:00:00.0
ActiveLimit=0
MaxHR=230
RestHR=30
StartDelay=284
VO2max=10
Weight=0

[Note]

[IntTimes]
00:34:26.1	0	43	53	123
0	0	0	0	0	0
0	0	0	0	0
0	0	0	170	0	0
0	0	0	0	0	0

[IntNotes]
1	

[ExtraData]

[LapNames]
1	1	

[Summary-123]
2060	0	2060	0	0	0
230	0	0	30
0	0	0	0	0	0
230	0	0	30
0	0	0	0	0	0
230	0	0	30
0	1944

[Summary-TH]
2060	0	0	0	2060	0
230	200	160	30
0	1944

[HRZones]
230
207
184
161
138
0
0
0
0
0
0

[SwapTimes]

[HRData]
1305
1325
1284
1259
1255
1263
1274
1245
1178
1058
1099
1151
1212
1182
1200
1206
1206
1216
1226
1232
1233
1208
1215
1190
1193
1170
1166
1184
1162
1188
1213
1259
1151
1093
1035
1096
1109
1118
1152
1179
1178
1160
1160
1178
1185
1123
1246
1217
1226
1208
1237
1229
1222
1251
1244
1208
1208
1225
1229
1250
1225
1206
1221
1221
1203
1220
1210
1249
1251
1243
1253
1257
1302
1272
1231
1238
1253
1251
1238
1180
1205
1228
1177
1172
1218
1187
1171
1193
1181
1207
1229
1203
1196
1183
1229
1203
1214
1212
1210
1184
1189
1217
1147
1012
1041
1130
1161
1229
1247
1273
1293
1354
1303
1280
1304
1292
1271
1265
1265
1219
1187
1171
1159
1164
1169
1120
1190
1169
1198
1251
1181
1213
1274
1247
1261
1271
1286
1214
1276
1260
1273
1234
1212
1212
1175
1174
1201
1199
1235
1238
1237
1220
1210
1234
1217
1201
1167
1165
1160
1148
1130
1123
1170
1191
1171
1178
1203
1204
1208
1216
1203
1222
1233
1234
1219
1233
1234
1217
1227
1252
1242
1224
1214
1236
1208
1203
1201
1199
1202
1187
1206
1188
1143
1172
1220
1197
1210
1230
1222
1134
1299
1180
1191
1187
1184
1195
1162
1209
1186
1177
1221
1243
1213
1207
1239
1224
1225
1226
1237
1280
1258
1247
1271
1252
1282
1295
1300
1281
1282
1270
1246
1184
1215
1234
1209
1199
1224
1254
1241
1255
1290
1266
1247
1276
1246
1239
1274
1221
1262
1271
1270
1271
1284
1285
1242
1270
1255
1274
1280
1285
1260
1246
1248
1249
1235
1222
1196
1277
1228
1203
1260
1269
1301
1293
1279
1247
1262
1278
1291
1274
1263
1260
1294
1279
1278
1265
1252
1233
1218
1240
1239
1234
1261
1285
1250
1229
1237
1256
1277
1256
1264
1308
1311
1309
1317
1227
1255
1310
1299
1298
1273
1318
1313
1338
1307
1319
1275
1275
1265
1274
1262
1264
1267
1267
1248
1257
1260
1205
1238
1246
1216
1229
1246
1245
1258
1270
1277
1305
1275
1270
1292
1294
1260
1269
1265
1265
1275
1266
1288
1292
1279
1287
1281
1269
1263
1273
1272
1274
1254
1271
1271
1258
1242
1246
1269
1230
1240
1263
1229
1220
1204
1226
1243
1242
1259
1259
1256
1262
1261
1247
1250
1257
1268
1250
1232
1243
1242
1256
1238
1214
1225
1227
1235
1232
1237
1234
1215
1214
1224
1219
1211
1228
1238
1236
1266
1275
1277
1276
1278
1276
1268
1270
1273
1271
1283
1257
1257
1252
1278
1270
1289
1233
1265
1282
1251
1251
1229
1035
1170
1035
899
870
980
928
979
1030
1010
1000
1001
1002
1002
1003
1004
1005
1006
1007
982
1003
982
961
940
936
940
943
844
849
854
859
863
868
873
656
642
655
668
696
611
631
651
671
690
710
730
750
770
790
810
830
850
956
987
1018
1048
1079
1202
1056
1191
1210
1209
1220
1203
1211
1206
1192
1208
1200
1210
1184
1192
1199
1203
1195
1210
1200
1227
1236
1266
1267
1226
1225
1218
1153
1349
1271
1235
1234
1226
1253
1241
1231
1205
1165
1160
1104
1143
1132
1107
1135
1148
1144
1154
1058
1057
972
893
813
830
746
788
829
871
913
955
997
1039
1081
1169
1239
1210
1229
1246
1223
1205
1203
1173
1177
1195
1184
1193
1189
1191
1181
1176
1199
1189
1214
1230
1195
1175
1198
1211
1223
1242
1207
1189
1212
1200
1196
1207
1222
1211
1178
1179
1191
1189
1188
1206
1196
1182
1191
1198
1188
1163
1162
1162
1187
1186
1187
1190
1176
1186
1197
1172
1192
1192
1210
1202
1201
1213
1210
1209
1212
1239
1232
1215
1214
1213
1226
1210
1216
1209
1211
1242
1369
1190
1207
1198
1204
1203
1189
1209
1220
1220
1237
1237
1256
1259
1254
1249
1247
1227
1224
1215
1216
1216
1213
1215
1218
1225
1233
1261
1229
1228
1244
1229
1239
1257
1241
1217
1217
1216
1221
1224
1214
1214
1202
1202
1206
1194
1216
1211
1198
1226
1194
1193
1167
1178
1180
1185
1211
1222
1222
1191
1208
1214
1206
1200
1185
1171
1162
1157
1166
1192
1166
1156
1156
1172
1106
1108
1106
1078
1058
1125
1124
1257
1081
1079
1085
1085
1158
1126
1111
1128
1132
1100
1096
1105
1132
1130
1149
1154
1132
1108
1104
1100
1152
1143
1122
1142
1143
1119
1114
1110
1130
1130
1151
1141
1161
1110
1058
1007
956
784
784
691
721
751
780
810
745
745
709
691
709
726
788
1000
1006
1111
1161
1134
1132
1157
1156
1144
1171
1175
1174
1178
1191
1156
1162
1024
1024
914
952
913
874
923
768
794
820
846
872
898
924
950
976
1006
1006
1167
1171
1177
1191
1196
1195
1194
1193
1192
1191
1189
1179
1176
1180
1191
1191
1171
1202
1202
1205
1198
1198
1195
1208
1092
1283
1172
1165
1163
1139
1147
1139
1162
1162
1154
1152
1170
1161
1153
1155
1152
1149
1150
1108
1229
1172
1129
1129
1128
1113
1137
1158
1153
1176
1183
1183
1168
1158
1148
1149
1170
1176
1132
1165
1154
1167
1160
1148
1154
1155
1155
1156
1157
1191
1188
1189
1189
1190
1191
1192
1193
1166
1169
1156
1185
1193
1202
1211
1220
1201
1191
1197
1198
1198
1207
1188
1190
1179
1178
1199
1194
1172
1206
1208
1210
1168
1168
1168
1168
1168
1167
1167
1167
1167
1167
1196
1198
1199
1213
1193
1069
1286
1181
1179
1182
1182
1177
1149
1143
1120
1150
1149
1140
1144
1148
1153
1146
1172
1185
1172
1167
1179
1185
1195
1208
1187
1067
1237
1236
1198
1205
1216
1196
1198
1199
1196
1088
1079
1053
1057
1061
1065
1069
1073
1079
1085
1089
1092
1096
1100
1104
1026
1014
1025
1037
1039
1078
1092
1114
1137
1158
1186
1183
1133
1131
1142
1157
1171
1188
1188
1214
1218
1212
1218
1182
1163
1170
1159
1161
1149
1165
1168
1147
1167
1150
1116
1137
1115
1124
1137
1150
1159
1168
1152
1155
1153
1175
1175
1166
1065
1275
1162
1163
1148
1172
1172
1139
1132
1155
1129
1137
1140
1116
1115
1108
1104
1118
1141
1132
1129
1129
1143
1149
1144
1146
1155
1136
1146
1119
1118
1129
1129
1114
1136
1135
1131
1131
1219
1131
1042
859
913
804
912
1021
1126
1118
1111
1101
1111
1133
1132
1125
1098
1109
1095
1103
1104
1119
1118
1118
1113
1111
1104
1128
1109
1128
1149
1168
1161
1157
1163
1170
1153
1161
1183
1178
950
888
888
785
823
813
804
795
786
777
768
759
750
692
726
692
657
654
635
634
590
598
616
610
605
578
594
532
557
594
631
655
716
730
684
729
774
734
782
829
936
921
1212
1212
1240
1239
1209
1191
1204
1214
1229
1236
1214
1215
1215
1250
1232
1203
1233
1203
1197
1204
1210
1200
1169
1154
1155
1189
1170
1137
1155
1144
1150
1153
1188
1175
1171
1197
1216
1244
1245
1245
1244
1257
1354
1205
1210
1215
1204
1218
1233
1089
973
973
878
887
896
905
913
759
773
773
764
755
746
737
728
719
709
651
667
651
635
653
489
536
583
652
722
769
816
766
867
733
866
999
1175
1188
1181
1176
1201
1216
1191
1166
1121
1146
1140
1127
1130
1132
1135
1139
1143
1146
1149
1152
800
766
729
765
801
716
757
798
839
880
871
925
980
1035
1090
1122
1206
1147
1139
1190
1198
1121
1161
1251
1296
1250
1205
1018
1014
1033
1052
1150
1095
1117
1150
1183
1205
1187
1227
1225
1285
1237
1189
1141
1093
818
1008
932
818
703
627
659
646
646
674
664
654
644
633
586
656
619
655
691
686
592
619
645
685
725
752
779
684
497
531
565
599
632
683
734
768
802
836
870
875
966
1056
1097
1127
1186
1183
1186
1185
1193
1099
1145
1129
1189
1200
1220
1221
1226
1237
1241
1229
1219
1258
1280
945
900
842
854
867
880
899
918
931
944
957
685
661
661
487
530
573
615
658
701
744
787
830
873
916
844
912
981
1050
1119
1232
1061
1298
1297
1247
1235
1225
1233
1269
1253
1218
1222
1215
1233
1236
1271
1229
1225
1234
1226
1255
1286
1297
1275
1226
1236
1232
1231
1245
1238
1256
1283
1282
1240
1240
1214
1229
1261
1263
1246
1232
1241
1241
1241
1236
1261
1260
1255
1239
1254
1234
1238
1264
1260
1246
1255
1269
1254
1231
1232
1237
1220
1253
1253
1260
1278
1222
1206
1217
1226
1233
1214
1197
1173
1184
1173
1167
1180
1193
1187
1187
1204
1219
1243
1224
1228
1213
1238
1230
1232
1226
1245
1230
1241
1218
1216
1220
1210
1208
1204
1240
1236
1236
1199
1184
1185
1191
1191
1193
1203
1201
1222
1201
1219
1232
1202
1194
1202
1125
1290
1183
1195
1355
1355
1282
1283
1404
1198
1216
1216
1217
1200
1194
1182
1163
1170
1168
1153
1176
1179
1195
1180
1198
1184
1205
1216
1177
1167
1196
1210
1205
1203
1217
1216
1227
1227
1227
1224
1209
1220
1240
1233
1231
1219
1229
1183
1202
1211
1203
1215
1240
1226
1185
1200
1213
1225
1234
1212
1187
1217
1209
1196
1191
1212
1204
1202
1214
1198
1185
1154
1162
1169
1170
1200
1207
1216
1194
1171
1188
1215
1216
1198
1198
1184
1191
1186
1203
1192
1197
1203
1203
1205
1205
1196
1220
1203
1195
1175
1184
1150
1133
1172
1172
1133
1120
1146
1147
1130
1155
1158
1162
1154
1183
1169
1170
1188
1189
1174
1172
1171
1182
1171
1187
1194
1186
1212
1171
1183
1172
1176
1190
1191
1218
1207
1196
1203
1225
1208
1188
1195
1192
1190
1165
1163
1197
1165
1177
1187
1192
1187
1187
1187
1196
1210
1223
1185
1291
1163
1166
1145
1131
1125
1110
1112
1125
1125
1085
1103
1081
1017
998
979
985
1007
963
896
821
804
800
812
796
763
830
822
802
873
965
984
925
931
922
961
965
1060
1025
1007
970
972
990
1015
1008
1025
1032
1040
1052
1051
1062
1093
1098
1091
1097
1074
1076
1071
1065
1059
1060
1078
1064
1082
1092
1096
1095
1086
1066
1092
1075
1070
1066
1076
1076
1083
1100
1104
1087
1082
1066
1065
1047
1053
1053
1045
1033
1005
1029
1039
1041
1071
1092
1092
1093
1108
1115
1106
1058
1045
1048
1026
1075
1192
1052
1043
1045
1059
1077
1101
1081
1081
1103
1097
1101
1116
1138
1117
1089
1105
1121
1133
1140
1140
1148
1167
1158
1159
1176
1188
1176
1157
1177
1175
1156
1160
1141
1143
1119
1122
1133
1158
1148
1126
1125
1111
1110
1103
1091
1087
1069
1105
1105
1096
1093
1072
1066
1068
1076
1076
1076
1076
1076
1076
1075
1075
1075
1075
1075
1075
1075
1075
1075
1075
1075
1067
1067
1067
1067
1067
1067
1066
1066
1066
1066
1066
1066
1066
1066
1066
