# Supplementary material for: Effect of transportation and social isolation on facial expressions of healthy horses
Source: PLoS One. 2021 Jun 4;16(6):e0241532. doi: 10.1371/journal.pone.0241532 (PMC8177539; doi:10.1371/journal.pone.0241532)
Supplement: S1 File — (ZIP) [file pone.0241532.s002.zip › Horse 28/Baseline.hrm]

[Params]
Version=106
Monitor=38
SMode=000000000
Date=20190628
StartTime=13:06:25.0
Length=00:24:37.1
Interval=238
Upper1=0
Lower1=0
Upper2=0
Lower2=0
Upper3=200
Lower3=160
Timer1=00:00:00.0
Timer2=00:00:00.0
Timer3=00:00:00.0
ActiveLimit=0
MaxHR=230
RestHR=30
StartDelay=61
VO2max=10
Weight=0

[Note]

[IntTimes]
00:24:37.1	50	15	42	4286
0	0	0	0	0	0
0	0	0	0	0
0	0	0	180	0	0
0	0	0	0	0	0

[IntNotes]
1	

[ExtraData]

[LapNames]
1	1	

[Summary-123]
1473	0	1473	0	0	0
230	0	0	30
0	0	0	0	0	0
230	0	0	30
0	0	0	0	0	0
230	0	0	30
0	1037

[Summary-TH]
1473	0	1473	0	0	0
230	0	0	30
0	1037

[HRZones]
230
207
184
161
138
0
0
0
0
0
0

[SwapTimes]

[HRData]
3999
14
1236
1333
1394
1284
1231
1286
1336
1326
1326
1352
1346
1350
509
818
1272
1240
1309
1266
1248
1271
602
654
1263
1262
1279
1309
1318
1338
1346
1324
1326
1338
1306
1318
1291
1322
1307
1304
1294
1248
1325
1294
1273
1149
1162
1279
1249
1323
1367
1381
1385
1399
1409
1409
1411
1411
1408
1395
1409
1377
1396
1363
1349
1348
1328
1339
1322
1286
1369
1373
1324
1336
1311
1316
1340
1345
1336
1303
1329
1290
1327
1335
1316
1318
1303
1300
1290
1304
1304
1291
1301
1325
1325
1293
1341
1353
1353
1364
1400
1385
1399
1423
1405
1426
1421
1423
1443
1441
1453
1445
1442
1457
1429
1465
1480
1479
1487
1509
1469
1475
1518
1500
1486
1497
1525
1506
1521
1525
1523
1523
1518
1540
1526
1521
1536
1488
1552
1495
1508
1476
1479
1503
1495
1504
1507
1482
1514
1519
1511
1462
1500
1554
1487
1480
1525
1494
1467
1493
1508
1508
1459
1539
1479
1494
1501
1526
1493
1477
1533
1474
1479
1488
1511
1475
1446
1480
1437
1428
1410
1408
1397
1442
1372
1354
1391
1423
1426
1419
1411
1430
1416
1396
1468
1449
1424
1494
1452
1482
1470
1459
1502
1478
1456
1473
1461
1504
1472
1494
1469
1490
1457
1490
1473
1453
1439
1448
1447
1437
1421
1419
1415
1026
367
1399
1376
1365
1357
1337
1316
1328
1323
1303
1317
1323
1285
1318
1281
1311
1320
1297
1357
1374
1399
1433
1444
1455
1463
1434
1478
1445
1440
1451
1423
1470
1459
1455
1479
1484
1487
1506
1473
1475
1547
1505
1470
1465
1530
1528
1471
1492
1493
1501
1524
1510
1502
1529
1361
1689
1506
1562
1551
1562
1539
1519
1505
1526
1521
1515
1506
1474
1535
1471
1520
1480
1468
1459
1504
1521
1489
1522
1495
1487
1486
1541
1549
1493
1495
1489
1432
1487
1493
1513
1498
1508
1456
1497
1504
1523
1485
1560
1552
1510
1513
1519
1516
1500
1474
1481
1466
1528
1507
1511
1483
1501
1524
1513
1482
1517
1578
1518
1499
1501
1482
1477
1450
1464
1468
1516
1484
1519
1486
1480
1475
1520
1494
1449
1497
1432
1510
1483
1475
1455
1453
1526
1484
1460
1524
1484
1476
1434
1449
1414
1444
1429
1501
1479
1493
1482
1440
1449
1481
1437
1427
1434
1420
1443
1492
1506
1511
1505
1523
1508
1490
1438
1467
1460
1453
1466
1486
1472
1521
1520
1519
1487
1496
1476
1523
1487
1538
1516
1509
1503
1512
1534
1485
1480
1482
1474
1437
1410
1452
1475
1482
1451
1507
1502
1442
1437
1448
1484
1473
1445
1479
1461
1468
1485
1481
1481
1495
1485
1472
1461
1513
1505
1485
1482
1495
1463
1496
1486
1502
634
866
1483
312
538
501
1039
570
325
1144
1457
1012
428
1485
1452
1532
409
1065
1423
1382
1471
1463
1399
1390
1441
1368
1350
1352
1363
1315
400
674
258
1260
1400
1341
1360
1485
1488
1437
1497
1460
1459
1470
1524
1469
1461
1498
1491
1475
1469
1462
1507
1472
1469
1438
1421
1428
1422
1405
1377
1408
1446
1429
1443
1424
1445
1459
1442
1445
1466
1485
1504
1523
1522
1473
1523
1468
1446
1425
1270
1694
1421
1434
1468
1478
1454
1468
1508
1522
1515
1542
1555
1524
1552
1562
1571
1575
1552
1547
1521
1540
1493
1504
1473
1521
1501
1498
1492
1533
1528
1490
1524
1530
1568
1519
1523
1502
1552
1535
1538
1531
1498
1463
1488
1457
1468
1462
1485
1492
1410
1440
1515
1500
1482
1484
1543
1535
1503
1478
1215
271
1518
1529
1513
1479
1454
1475
1494
1497
1461
1497
1489
1461
1426
1481
1485
1462
1480
1545
1502
1513
1482
1511
1465
1489
1521
1511
1508
1531
1501
1422
1497
1497
1468
1453
1620
1443
1443
1480
1438
1534
1483
1460
1455
1390
1467
1456
1432
1454
1391
1509
1534
1486
1508
1530
1512
1503
1476
1498
1502
1559
1498
1493
1505
1497
1505
1476
1417
1392
1460
1402
1369
1347
1341
1342
1364
1368
1315
1352
1446
1461
1429
1437
1492
1494
1477
1475
1460
1500
1437
1419
1431
1464
1419
1435
1402
1367
1396
1344
1280
1355
1468
1418
1369
1396
1512
1430
1390
1503
1417
1479
1487
1506
1495
1523
1524
1515
1496
1489
1550
1493
1492
1492
1496
1530
1450
1332
1480
1515
1502
1486
1541
1518
1516
1521
1490
1462
1544
1535
1498
1530
1521
1466
1490
1459
1486
1431
1539
1512
1502
1507
1497
1534
1534
1480
1469
1488
1494
1469
1526
1510
1463
1509
1483
1510
1525
1468
1464
1376
1476
1484
1384
1471
1501
1436
1400
1404
1505
1409
1390
1393
1349
1241
1355
1360
1328
1349
1340
1406
1412
1420
1449
1499
1480
1487
1483
1501
1510
1510
1504
1473
1450
1472
1482
1492
1467
1450
672
771
1464
1493
1483
1420
1455
1452
1494
1507
1498
296
1199
703
800
1483
795
697
1494
1464
1463
1437
1428
1493
1516
1487
1454
1426
1491
1444
1385
1462
1483
1441
1474
1481
1477
1440
1477
1452
1462
1488
1486
1441
1515
1487
1464
1478
1459
1490
1479
1482
1508
1464
1486
1176
305
1496
1487
1416
1509
1513
1405
1481
1481
1479
1485
1422
1429
1359
1445
1491
1392
1372
1450
1418
1437
1449
1414
1466
1458
1479
1490
1431
1450
1396
1461
1437
1460
1407
1414
1432
1422
1494
1479
1514
1507
1482
1539
1570
1512
1520
1512
1497
1494
1486
1476
1543
1521
1502
1484
1526
1544
1518
1507
1460
1493
1525
1544
1509
1497
1529
1567
1538
1539
1508
1523
1531
1517
1554
1487
1603
1564
1540
1553
1581
1546
1545
1527
1509
1547
481
981
1498
1502
1215
269
1562
1531
1508
1484
911
464
1518
1344
1457
1478
1420
1408
1376
1372
1414
1422
1426
1389
1546
1490
1419
1503
1560
1490
1483
1515
1522
1543
1552
1557
1542
1562
1563
1555
1531
1525
1542
1562
1521
1469
388
1105
1514
1448
1462
1401
1385
1437
1530
1440
1429
1400
1519
1437
1378
1494
1401
1353
1366
1419
914
498
1364
1371
1420
1392
1357
1395
1351
1360
1384
1394
1312
1317
1419
1332
1250
1167
1160
1139
1131
1164
1133
1120
1147
1145
1202
1198
1227
1229
