# Supplementary material for: Effect of transportation and social isolation on facial expressions of healthy horses
Source: PLoS One. 2021 Jun 4;16(6):e0241532. doi: 10.1371/journal.pone.0241532 (PMC8177539; doi:10.1371/journal.pone.0241532)
Supplement: S1 File — (ZIP) [file pone.0241532.s002.zip › Horse 28/Transportation.hrm]

[Params]
Version=106
Monitor=38
SMode=000000000
Date=20190628
StartTime=12:45:34.0
Length=00:16:50.6
Interval=238
Upper1=0
Lower1=0
Upper2=0
Lower2=0
Upper3=200
Lower3=160
Timer1=00:00:00.0
Timer2=00:00:00.0
Timer3=00:00:00.0
ActiveLimit=0
MaxHR=230
RestHR=30
StartDelay=242
VO2max=10
Weight=0

[Note]

[IntTimes]
00:16:50.6	54	25	55	237
0	0	0	0	0	0
0	0	0	0	0
0	0	0	240	0	0
0	0	0	0	0	0

[IntNotes]
1	

[ExtraData]

[LapNames]
1	1	

[Summary-123]
1009	0	1009	0	0	0
230	0	0	30
0	0	0	0	0	0
230	0	0	30
0	0	0	0	0	0
230	0	0	30
0	928

[Summary-TH]
1009	0	1009	0	0	0
230	0	0	30
0	928

[HRZones]
230
207
184
161
138
0
0
0
0
0
0

[SwapTimes]

[HRData]
1016
1045
1048
1082
1073
1091
1098
1124
1132
1161
1183
1203
1226
1240
1251
1230
1242
1194
1132
1111
1156
1137
1077
1051
1045
1060
1065
1057
1109
1186
1187
1151
1165
1175
1173
1205
1217
1209
1225
1265
1236
1274
1266
1275
1268
1258
1304
1281
1214
1204
1211
1126
1090
1037
1042
1093
1096
1085
1092
1087
1098
1081
1043
1032
1064
1121
1103
1042
1078
1110
1150
1075
1332
1224
1256
1267
1278
1275
1278
1276
1271
1255
1275
1255
1271
1260
1268
1229
1243
1247
1153
1128
1089
1079
1048
1011
1018
1114
1092
439
683
1144
1159
595
327
253
261
342
268
329
1215
1258
1253
1258
1258
830
437
1264
1256
1260
1212
1222
1218
1240
1226
1241
1239
1233
1259
439
820
1122
958
917
1060
1001
926
894
878
906
931
984
909
907
897
889
899
926
966
660
317
935
942
1024
1049
1006
1018
786
910
348
1020
1049
1062
1075
1110
1106
1122
1150
2387
1206
1229
1237
1206
1226
1252
1253
1271
1237
1204
1190
1203
1198
1160
1149
1104
1118
1127
992
1118
999
949
927
932
951
925
900
874
838
819
892
936
917
918
931
938
931
1024
1022
1024
1031
1055
1054
1040
1053
1073
1024
995
988
1021
1053
1061
1051
1017
1010
1042
1113
1127
1149
1187
1179
1142
1174
1188
1146
1156
1199
1179
1150
1158
1157
1191
1189
1201
1217
1211
1215
1197
1233
1230
1238
1209
1194
1188
1196
1204
1240
1182
1177
1179
1133
1165
1206
1188
1204
1186
1171
1194
1229
1229
638
564
1159
1204
1211
1195
1211
1248
1244
1221
1249
1267
1271
1290
1280
1257
1308
1267
1239
1220
1216
1207
1201
1244
1279
1319
1337
1273
1270
1293
433
722
1135
1052
1052
1062
1095
1133
1146
1108
1136
1133
1141
1126
1154
1168
1178
1173
1180
1209
1191
1185
1226
1219
1195
1195
1134
1131
1135
1094
1082
1093
1032
1025
1083
1128
1120
1140
1209
1220
1196
1241
1261
1207
1146
1067
1065
434
649
1075
1041
1002
435
592
434
615
1063
1071
1123
1138
1113
1081
1123
1123
1130
1097
1053
1056
1129
1112
1094
1048
1067
1125
1146
1189
1167
1167
1159
1184
1191
1209
1182
1128
1101
1108
1137
1167
1169
1167
1188
1240
1193
1168
1166
1130
1098
1131
1172
1193
1173
1159
1188
1199
1186
1153
1154
1143
1126
1156
1139
1139
1150
1141
1144
1150
1148
1144
1144
1139
1154
1139
1137
1111
1170
1213
1203
1174
1147
1179
1133
1172
1185
1197
1187
1191
1156
1117
1130
1126
1134
1144
1162
1173
1181
1186
1207
1203
1172
1168
1187
1181
1161
1151
1124
1165
1179
1141
1122
1132
1166
1183
1198
1195
1213
1211
1153
1125
1094
1062
1096
1078
1062
1059
1046
1039
999
1000
975
1029
1088
1092
1066
1103
1100
1089
1100
1099
1081
1089
1084
1068
1059
1058
1096
1062
1057
1046
1062
1071
1064
1079
1090
1110
1097
1109
1105
1137
1134
1142
1143
1136
1120
1122
1094
1050
1041
1056
1050
1060
1092
1051
1021
1022
1059
1059
1084
1062
1129
1128
1114
1122
1129
1124
1122
1145
1152
1146
1124
1095
1069
1049
1038
1021
1004
990
962
946
993
984
926
894
846
840
841
830
795
815
766
770
734
710
706
703
699
695
686
681
678
688
707
691
720
755
766
771
800
818
831
849
840
857
876
871
881
914
923
933
955
983
1012
1035
1045
1061
1055
1053
1044
1060
1075
1108
1100
1087
1082
1077
1104
1083
1086
1089
1056
1068
1083
1144
1123
1142
1146
1135
1174
1144
1151
1168
1197
1171
1157
1127
1132
1147
1130
1122
1140
1118
1118
1119
1158
1158
1206
1225
1179
1174
1184
1207
1176
1195
1238
1259
1252
1244
1257
1268
1235
1266
1267
1249
1229
1196
1212
1204
1253
1244
1194
1227
1253
1253
1282
1276
1259
1220
1255
1240
1242
1277
1297
1270
1230
1265
1315
1303
1265
1192
1196
1216
1260
1260
1259
1268
1187
1173
1205
1186
1202
1242
1219
1186
1147
1107
1107
1134
1092
1066
1078
1079
1040
1058
1059
1053
1152
1155
1174
1169
1138
1167
1208
1191
1224
1224
1187
1207
1212
1221
1229
1184
1229
1165
1149
1200
1214
1204
1164
1154
1136
1172
1147
1150
1142
1101
1135
1137
1122
1107
1063
1043
1056
1041
1032
1020
1051
1042
1047
1020
985
990
1008
1032
1037
1004
965
957
936
935
870
859
864
863
862
826
805
814
828
836
846
859
868
891
957
939
941
911
906
882
856
849
820
773
760
760
761
772
774
779
799
832
881
897
919
946
961
945
900
862
853
955
936
904
898
884
917
928
950
970
980
995
1013
1010
1025
1023
1035
1026
1028
1043
1068
1117
1138
1112
1109
1136
1152
1110
1089
1083
1093
1110
1095
1102
1121
1157
1158
1155
1172
1193
1199
1194
1219
1205
1186
1149
1196
1224
1180
1132
1120
1163
1137
1147
1145
1171
1212
1205
1210
1227
1225
1251
1228
1209
1143
1148
1195
1206
1197
1204
1222
1236
1230
1223
1212
1181
1175
1194
1194
1181
1165
1096
1048
1061
1092
1087
1098
1076
1062
993
1017
1067
1142
987
979
992
997
985
965
970
1082
1069
1050
1052
999
1004
1095
1110
1074
1200
1215
1167
1131
1128
1157
1156
1154
1177
1159
1170
1218
1176
1161
1178
1174
1139
1106
1070
1095
1058
1042
1020
