# Supplementary material for: Effect of transportation and social isolation on facial expressions of healthy horses
Source: PLoS One. 2021 Jun 4;16(6):e0241532. doi: 10.1371/journal.pone.0241532 (PMC8177539; doi:10.1371/journal.pone.0241532)
Supplement: S1 File — (ZIP) [file pone.0241532.s002.zip › Horse 2/17110301 Baseline.hrm]

[Params]
Version=106
Monitor=38
SMode=000000000
Date=20171103
StartTime=10:52:10.0
Length=02:08:26.1
Interval=238
Upper1=0
Lower1=0
Upper2=0
Lower2=0
Upper3=200
Lower3=160
Timer1=00:00:00.0
Timer2=00:00:00.0
Timer3=00:00:00.0
ActiveLimit=0
MaxHR=230
RestHR=30
StartDelay=1528
VO2max=10
Weight=0

[Note]

[IntTimes]
01:04:39.5	40	30	35	60
0	0	0	0	0	0
0	0	0	0	0
0	0	0	170	0	0
0	0	0	0	0	0
01:11:09.0	47	32	47	92
0	0	0	0	0	0
0	0	0	0	0
0	0	0	160	0	0
0	0	0	0	0	0
01:37:09.6	67	29	58	115
0	0	0	0	0	0
0	0	0	0	0
0	0	0	160	0	0
0	0	0	0	0	0
02:08:37.7	94	30	39	124
0	0	0	0	0	0
0	0	0	0	0
0	0	0	170	0	0
0	0	0	0	0	0

[IntNotes]
1	
2	
3	
4	

[ExtraData]

[LapNames]
1	1	
2	1	
3	1	
4	1	

[Summary-123]
6431	0	6431	0	0	0
230	0	0	30
0	0	0	0	0	0
230	0	0	30
0	0	0	0	0	0
230	0	0	30
0	4506

[Summary-TH]
6431	0	0	0	6429	2
230	200	160	30
0	4506

[HRZones]
230
207
184
161
138
0
0
0
0
0
0

[SwapTimes]

[HRData]
1835
1839
1717
1840
1840
1706
1743
1684
1651
1665
1735
1947
1807
1806
1795
1795
1883
1833
1845
1755
1675
1686
1745
1872
1871
1851
1850
2000
1999
1639
1891
1849
1803
1773
1888
1881
1871
1799
1769
1779
1750
1760
1742
1712
1902
1869
1861
1757
1869
1818
1772
1698
1698
1572
1519
1551
1604
1617
1615
1661
1674
1604
1768
1708
1736
1734
1718
1669
1659
1788
1667
1810
1809
1854
1719
1772
1868
1843
1715
1817
1817
1719
1756
1768
1701
1648
1723
1762
1763
1751
1730
1757
1649
1579
1559
1579
1672
1779
1646
1863
1706
1751
1706
1660
1745
1630
1616
1639
1671
1772
1801
1732
1800
1692
1689
1688
1635
1582
1581
1682
1660
1669
1682
1695
1703
1639
1548
1525
1605
1604
1597
1646
1596
1638
1764
1647
1741
1775
1753
1872
1824
1796
1789
1830
1722
1946
1794
1778
1756
1735
1729
1578
1552
1551
1561
1601
1600
1570
1671
1589
1626
1581
1580
1634
1793
1689
1729
1777
1782
1787
1743
1754
1792
1785
1783
1780
1784
1876
1819
1745
1670
1655
1704
1667
1645
1538
1537
1560
1656
1613
1656
1698
1678
1629
1663
1772
1686
1874
1769
1804
1735
1735
1633
1693
1578
1536
1556
1623
1701
1712
1682
1621
1637
1599
1562
1499
1477
1477
1498
1496
1537
1545
1570
1590
1605
1646
1671
1655
1655
1562
1632
1673
1715
1691
1707
1615
1745
1726
1726
1714
1664
1750
1692
1691
1652
1646
1749
1699
1748
1797
1780
1793
1764
1736
1691
1685
1602
1554
1604
1590
1723
1718
1773
1770
1755
1840
1796
1742
1761
1710
1827
1739
1735
1729
1670
1654
1633
1630
1663
1821
1694
1775
1744
1726
1706
1787
1633
1633
1571
1512
1545
1544
1574
1540
1574
1608
1637
1653
1644
1625
1653
1662
1642
1654
1644
1647
1649
1653
1657
1660
1663
1664
1592
1670
1631
1669
1708
1697
1689
1717
1757
1756
1705
1705
1812
1971
1776
1785
1780
1779
1701
1701
1686
1619
1640
1580
1586
1592
1598
1603
1668
1673
1697
1645
1642
1638
1635
1605
1614
1611
1608
1604
1600
1597
1594
1600
1582
1483
1472
1395
1418
1442
1466
1490
1514
1538
1562
1586
1610
1634
1658
1682
2000
1999
1816
1633
1604
1603
1606
1606
1633
1616
1599
1551
1587
1585
1615
1610
1580
1585
1708
1618
1693
1710
1635
1812
1675
1737
1793
1756
1803
1684
1677
1585
1578
1742
1711
1711
1740
1634
1689
1634
1579
1590
1639
1680
1602
1602
1547
1547
1605
1605
1604
1677
1677
1711
1732
1734
1705
1649
1594
1567
1579
1735
1636
1680
1567
1496
1564
1564
1529
1524
1514
1475
1543
1437
1459
1478
1562
1524
1563
1622
1644
1663
1571
1589
1526
1753
1742
1720
1732
1854
1765
1888
1775
1849
1776
1904
1866
1729
1694
1650
1591
1526
2000
1999
1780
1490
1521
1520
1525
1567
1569
1554
1431
1338
1383
1456
1496
1477
1497
1414
1416
1384
1543
1519
1549
1596
1629
1790
1712
1749
1749
1708
1735
1707
1680
1648
1647
1636
1607
1638
1587
1636
1627
1618
1609
1600
1587
1574
1565
1556
1546
1537
1514
1559
1462
1640
1609
1642
1671
1759
1673
1709
1681
1849
1743
1745
1733
1771
1847
1761
1760
1764
1769
1773
1731
1731
1616
1575
1459
1458
1412
1367
1288
1321
1312
1392
1392
1431
1473
1578
1583
1587
1660
1605
1731
1596
1640
1613
1601
1601
1706
1698
1691
1683
1681
1756
1750
1781
1878
1765
1765
1898
1822
1863
1839
1958
1811
1862
1858
1947
1857
1856
2000
1999
1470
1733
1670
1609
1608
1644
1668
1653
1672
1688
1656
1662
1763
1737
1894
1884
1925
1806
1998
1945
1945
1698
1653
1650
1756
1917
1917
1729
1682
1781
1907
1912
1915
1914
1751
1687
1649
1736
1828
1853
1925
1924
1718
1625
1645
1710
1698
1784
1938
1803
1988
1875
1853
1892
1888
1966
1936
1984
1948
1904
1995
1870
1950
1981
1980
1997
1943
1887
1810
1922
1831
1779
1718
1651
1630
1626
1648
1686
1685
1584
1584
1527
1520
1546
1601
1666
1651
1733
1788
1824
1778
1837
1998
1998
1861
1876
1879
1912
2000
1999
1837
1829
1758
1723
1905
1900
1881
1909
1912
1916
1921
1925
1929
2000
1999
1945
1942
1940
1938
1936
1934
1932
1930
1928
1974
1966
1966
1920
1891
1763
1763
1701
1676
1652
1617
1663
1619
1630
1632
1634
1636
1637
1639
1641
1635
1682
1658
1755
1765
1864
1897
1896
1853
1865
1835
1860
1964
1963
1720
1596
1701
1884
1915
1915
1730
1692
1753
2000
1999
1766
1814
1774
1764
1878
1959
1992
1954
1965
1961
1949
1963
1931
1998
1946
1983
1911
1959
1958
1790
2000
1999
1887
1937
1976
1901
1874
1875
1834
1906
1906
1816
1771
1770
1791
1688
1727
1922
1888
1947
1978
1898
1939
1814
1889
1922
1979
1969
1918
1917
1886
1909
1887
1863
1901
1813
1759
1764
1739
1689
1698
1613
1607
1564
1563
1655
1677
1727
1734
1737
1774
1759
1737
1715
1699
1633
1608
1656
1644
1640
1682
1745
1807
1829
1920
1784
1940
1951
1951
1736
1607
1707
1856
1855
1672
1747
1977
2000
1999
1825
1792
1685
1800
1938
1938
1761
1743
1771
1929
1931
1931
1809
1767
1798
2000
1999
2000
1999
1776
1787
1724
1745
1751
1700
1724
1675
1680
1753
1817
1778
1797
1781
1829
1829
1851
2000
1999
1773
1853
1874
1797
1719
1885
1915
1898
1924
1924
1632
1589
1773
1888
1887
1692
1642
1906
1984
1983
1798
1717
1846
1936
1932
2000
1999
1839
1782
1735
1770
1790
1828
1942
1908
1932
1946
1939
1955
1932
1898
1933
1924
1944
1968
1888
1837
1852
1870
1815
1886
1975
1825
1849
1793
1857
1866
1851
1903
1956
1927
1894
1911
1890
1917
1871
1807
1709
1640
1653
1807
1831
1883
1896
1831
1836
1842
1909
1992
1939
1951
1950
1933
2000
1999
1868
1901
1735
1724
1957
1974
1974
1854
1771
1946
1934
2000
1999
1842
1782
1722
1794
1868
1979
1985
1978
1976
1969
1977
1949
1942
1906
1935
1856
1829
1840
1856
1872
1882
1999
1992
1994
1984
1966
1990
1913
1875
1942
1996
1989
1895
1869
1871
1767
1930
1826
1888
1892
1761
1762
1689
1775
1809
1769
1704
1692
1655
1631
1631
1605
1629
1603
1619
1535
1516
1496
1453
1453
1525
1482
1433
1514
1514
1446
1463
1485
1504
1469
1504
1499
1414
1414
1319
1351
1385
1448
1539
1635
1647
1646
1646
1652
1621
1636
1666
1610
1604
1759
1684
1762
1762
1845
1951
1849
1849
1923
1923
1896
1857
1956
1882
1864
2000
1999
1801
1772
1646
1729
1823
1945
1932
1955
1958
1961
1963
1985
1960
1958
1921
1970
2000
1999
2000
1999
2000
1999
2000
1999
2000
1999
1862
1790
1717
1791
1806
1747
1764
1802
1871
1811
1620
1487
1431
1366
1371
1246
1224
1188
1195
1203
1321
1333
1345
1333
1333
1333
1331
1333
1335
1548
1547
1344
1351
1368
1157
1333
1509
1811
1626
1761
1718
1845
1844
2000
1999
1854
1927
1958
1852
1977
1977
1796
1650
1701
1778
1986
1985
1768
1724
1771
1811
1858
1893
1848
1843
1878
1854
1925
1767
1757
1771
1784
1856
1871
1832
1840
1867
1861
1867
1882
1952
1885
1842
1768
1825
1792
1874
1767
1767
1668
1766
1779
1773
1796
1775
1777
1851
1877
1871
1875
1875
1814
1781
1748
1776
1747
1757
1759
1757
1756
1755
1754
1733
1726
1758
1688
1652
1585
1570
1499
1581
1546
1590
1503
1600
1610
1595
1578
1558
1528
1636
1635
1648
1707
1728
1751
1774
1761
1784
1808
1845
1854
1888
1896
1781
1758
1720
1720
1677
1722
1662
1630
1669
1675
1566
1445
1515
1578
1501
1477
1461
1520
1524
1708
1620
1669
1736
1687
1785
1706
1749
1743
1714
1674
1652
1687
1756
1758
1819
1791
1794
1891
1796
1763
1695
1754
1777
1768
1697
1688
1720
1738
1755
1743
1687
1713
1604
1624
1544
1487
1459
1580
1566
1599
1634
1656
1626
1787
1687
1805
1797
1726
1967
1777
1781
1781
1730
1811
1811
1757
1791
1771
1755
1716
1812
1681
1631
1643
1651
1730
1712
1735
1794
1700
1650
1616
1657
1758
1739
1740
1740
1760
1767
1780
1793
1800
1755
1880
1794
1750
1715
1682
1721
1718
1752
1729
1754
1728
1766
1735
1742
1718
1694
1735
1854
1785
1784
1728
1723
1755
1748
1697
1697
1582
1491
1661
1631
1631
1626
1628
1645
1644
1672
1665
1622
1597
1592
1704
1710
1788
1876
1745
1881
1937
1892
1848
1810
1854
1767
1728
1683
1652
1713
1711
1660
1707
1739
1702
1869
1737
1777
1700
1744
1771
1955
1800
1723
1693
1770
1739
1769
1799
1775
1656
1585
1457
1411
1482
1517
1542
1541
1611
1608
1621
1742
1753
1752
1780
1796
1882
1925
1896
1817
1851
1871
1919
1921
1805
1937
1868
1810
1898
1781
1702
1737
1729
1717
1713
1714
1715
1716
1717
1718
1719
1720
1720
1736
1738
1739
1741
1743
1745
1747
1749
1751
1753
1755
1757
1759
1761
1763
1765
1767
1763
1762
1762
1762
1762
1762
1762
1762
1762
1762
1762
1762
1762
1816
1818
1821
1824
1827
1775
1767
1732
1732
1646
1675
1688
1701
1714
1727
1740
1752
1732
1744
1756
1767
1779
1791
1803
1835
1890
1848
1865
1860
1855
1848
1841
1836
1831
1756
1770
1766
1762
1756
1750
1745
1741
1790
1792
1831
1803
1796
1777
1814
1776
1739
1692
1651
1673
1749
1791
1736
1803
1775
1813
1782
1861
1797
1711
1716
1662
1636
1625
1678
1632
1731
1748
1801
1801
1742
1808
1856
1806
1849
1809
1827
1838
1944
1844
1844
1865
1900
1835
1759
1750
1730
1709
1697
1623
1571
1569
1647
1635
1675
1671
1753
1771
1693
1832
1732
1850
1832
2000
1999
2000
1999
2000
1999
2000
1999
1882
1658
1639
1688
1742
1743
1680
1735
1835
1775
1772
1711
1714
1640
1582
1581
1590
1615
1623
1623
1662
1701
1681
1724
1680
1666
1623
1590
1664
1744
1803
1803
1718
1717
1914
1771
1736
1736
1688
1730
1747
1716
1725
1734
1747
1760
1769
1778
1801
1796
1791
1786
1780
1800
1782
1765
1726
1768
1761
1760
1780
1790
1751
1713
1661
1635
1653
1589
1520
1525
1525
1601
1695
1631
1572
1572
1683
1669
1691
1714
1751
1786
1769
1769
1720
1744
1759
1743
1727
1748
1747
1645
1631
1576
1667
1657
1664
1711
1647
1786
1769
1735
1804
1713
1729
1766
1723
1765
1807
1839
1697
1664
1605
1539
1480
1615
1619
1601
1652
1617
1655
1733
1675
1723
1680
1667
1693
1688
1690
1643
1613
1634
1691
1636
1628
1619
1665
1587
1529
1536
1543
1549
1556
1620
1678
1673
1668
1685
1836
1716
1747
1718
1680
1735
1772
1739
1672
1717
1671
1625
1612
1533
1481
1482
1541
1588
1589
1585
1594
1568
1577
1642
1749
1678
1706
1761
1629
1666
1667
1617
1561
1549
1604
1633
1598
1718
1576
1769
1681
1708
1724
1722
1812
1694
1639
1624
1520
1562
1565
1534
1561
1576
1611
1611
1605
1610
1577
1521
1525
1640
1628
1713
1681
1628
1596
1663
1610
1554
1597
1577
1576
1682
1691
1758
1724
1682
1723
1722
1681
1712
1699
1699
1747
1762
1876
1813
1888
1888
1853
1893
1899
2000
1999
1911
1946
1842
1970
1895
1880
1877
1884
1787
1888
1858
1992
1900
1967
1836
1882
1865
1853
1856
1860
1878
1858
1980
1897
1958
1922
1830
1756
1740
1927
1771
1913
1773
1708
1640
1721
1650
1640
1643
1617
1622
1621
1661
1781
1684
1693
1667
1642
1606
1712
1745
1717
1661
1639
1555
1624
1559
1594
1594
1618
1666
1644
1664
1637
1647
1663
1679
1690
1712
1650
1597
1560
1511
1511
1523
1486
1478
1477
1487
1507
1526
1538
1566
1614
1645
1631
1673
1676
1692
1636
1660
1717
1747
1697
1733
1769
1851
1814
1773
1773
1812
2000
1999
1804
1800
1805
1783
1694
1719
1782
1716
1735
1754
1781
1809
1828
1847
1869
1785
1759
1771
1854
1853
2000
1999
1589
1863
1950
1875
1777
1680
1660
1732
1842
1841
1721
1705
1689
1673
1656
1640
1624
1608
1592
1695
1682
1642
1651
1638
1640
1642
1644
1646
1648
1651
1654
1656
1657
1659
1661
1663
2000
1999
1670
1652
1655
1670
1731
1707
1692
1717
1701
1706
1825
1915
1869
1878
1877
2000
1999
1810
1809
1865
1748
1610
1503
1492
1492
1485
1416
1417
1470
1458
1532
1560
1598
1659
1659
1683
1847
1832
1869
1843
1863
1841
1810
1866
1910
1909
1945
1936
1827
1838
1733
1795
1799
1865
1844
1819
1745
1802
1801
1807
1824
1823
1748
1845
1819
1829
1844
1859
1869
1960
1947
1933
1920
1907
1797
1987
1819
1858
1850
1842
1834
1826
1818
1810
1802
1793
1785
1777
1756
1742
1728
1714
1700
1686
1671
1642
1629
1616
1602
1589
1604
1643
1626
1604
1555
1442
1442
1438
1440
1442
1443
1445
1453
1527
1543
1634
1615
1624
1650
1629
1583
1590
1637
1660
1719
1780
1841
1845
1741
1741
1814
1733
1756
1759
1768
1759
1750
1728
1602
1530
1543
1580
1429
1377
1384
1347
1323
1273
1228
1188
1138
1137
1060
1008
1098
1114
1140
1181
1181
1218
1201
1201
1268
1269
1309
1357
1415
1483
1615
1620
1673
1822
1800
1913
1913
1755
1720
1937
1921
1920
1716
1568
1503
1559
1528
1434
1433
1465
1418
1370
1409
1425
1407
1396
1446
1446
1481
1533
1550
1561
1599
1652
1628
1721
1703
1775
1785
1766
1874
1860
1791
1596
1558
1676
1563
1367
1262
1233
1183
1035
984
942
975
958
863
768
723
692
683
674
680
679
682
780
653
703
779
855
906
880
975
1007
1014
1021
1015
1023
1030
1029
1003
1115
1115
1121
1157
1157
1237
1257
1206
1212
1217
1275
1268
1192
1227
1219
1198
1199
1136
1136
1056
975
944
944
1075
1031
1000
951
973
972
941
941
841
813
858
903
947
992
1037
1082
1141
1189
1181
1165
1164
1191
1218
1261
1261
1277
1325
1329
1333
1337
1307
1336
1287
1263
1132
1089
1088
1102
1164
1173
1240
1269
1231
1260
1259
1276
1213
1270
1326
1367
1331
1333
1335
1366
1374
1427
1327
1174
1121
1120
1187
1194
1140
1111
1081
1107
1128
1127
1154
1207
1232
1236
1289
1249
1214
1240
1305
1336
1336
1363
1425
1410
1479
1512
1523
1532
1532
1447
1426
1513
1483
1514
1564
1560
1570
1560
1621
1529
1381
1312
1312
1330
1348
1354
1283
1235
1214
1199
1295
1390
1383
1350
1343
1359
1385
1417
1431
1368
1299
1237
1211
1222
1222
1222
1242
1145
1151
1249
1312
1325
1383
1428
1426
1465
1535
1528
1505
1523
1567
1440
1440
1340
1340
1317
1319
1298
1313
1384
1425
1454
1461
1479
1492
1517
1564
1578
1591
1623
1623
1591
1532
1532
1533
1534
1535
1536
1537
1538
1539
1540
1541
1542
1543
1345
1369
1392
1605
1595
1461
1381
1377
1373
1446
1555
1471
1332
1333
1334
1511
1548
1586
1491
1477
1492
1570
1437
1349
1308
1308
1298
1289
1130
1035
960
897
851
929
953
907
1146
1112
1093
1068
1119
1168
1186
1185
1179
1229
1299
1337
1342
1272
1229
1240
1311
1311
1389
1394
1362
1424
1414
1334
1300
1261
1241
1240
1289
1289
1296
1284
1291
1259
962
818
821
821
662
682
673
661
649
641
577
584
566
583
601
622
700
673
700
726
698
638
690
682
674
666
658
650
638
626
618
610
602
594
586
628
613
597
533
531
528
535
542
544
551
553
560
562
574
584
587
587
597
606
630
661
692
713
725
739
781
869
863
771
711
835
807
834
861
792
669
610
590
590
589
584
571
576
588
605
606
595
587
593
596
598
602
601
601
610
635
685
697
695
692
690
688
683
675
666
660
664
731
641
677
730
784
820
869
851
787
732
659
633
612
602
592
602
560
580
572
560
548
540
528
524
520
525
527
522
522
520
534
544
573
587
598
583
585
619
634
638
606
597
581
597
613
647
649
626
608
583
569
560
557
556
564
708
528
600
707
815
887
964
884
805
792
751
710
717
730
757
852
826
800
774
747
651
581
580
569
574
593
647
575
593
612
656
720
650
613
602
617
635
656
676
657
622
603
591
580
588
591
604
627
650
621
633
620
607
609
619
607
765
726
765
803
660
757
664
610
607
614
589
560
546
543
546
560
586
668
667
674
671
666
662
659
667
677
673
666
660
656
654
643
632
621
609
598
605
633
704
804
802
800
798
795
697
677
760
611
641
611
580
688
643
719
714
709
703
698
611
590
570
597
598
597
595
562
558
555
556
555
547
544
540
545
551
562
572
590
612
626
622
734
623
734
845
1250
1333
1416
1095
1095
1321
1896
1456
2000
1999
2000
1999
2000
1999
1572
1451
1445
1450
1456
1000
991
1000
1008
1070
1070
1060
1059
1000
984
1000
1015
1000
984
1000
1015
1000
982
1000
1017
1000
982
1000
1017
1000
981
1000
1018
1000
981
1000
1018
1000
979
1000
1020
1101
1115
1129
1143
1156
1170
1184
1319
1333
1347
1321
1333
1345
1321
1333
1345
1320
1333
1346
1319
1333
1347
1318
1333
1348
1317
1333
1349
1316
1333
1350
1315
1333
1351
1313
1333
1353
1413
1433
1454
1475
1496
1517
1538
1559
1580
1601
1622
1643
1664
1622
1640
1659
1678
1697
1716
1735
1754
1773
2000
1999
2059
1948
1838
1777
1587
1789
1747
1880
1841
1803
1746
1689
1651
1613
1417
1416
1395
1332
1333
1334
1399
1291
1210
1129
1215
1146
1077
891
893
876
876
860
830
800
770
739
764
706
683
667
648
631
616
610
618
640
653
650
649
669
808
817
912
861
1000
933
1000
1066
1000
934
1000
1065
1209
1264
1319
1407
1407
1257
1306
1355
1404
1453
1502
1550
1716
1668
1647
1634
816
815
792
792
786
831
852
874
856
813
779
764
767
771
780
796
778
728
709
854
821
823
826
816
802
760
710
760
813
810
782
750
710
689
689
690
665
665
672
707
742
777
812
838
800
800
800
800
799
768
829
804
828
853
839
735
645
627
636
656
671
707
817
774
832
804
764
734
711
717
755
857
846
856
866
785
790
804
819
824
802
804
833
859
873
886
912
912
1000
1007
1000
992
717
717
877
847
800
785
772
776
779
797
868
1004
1010
1058
1058
922
899
946
946
899
823
774
774
955
1002
874
897
871
871
899
936
924
925
925
1017
910
920
939
1025
1010
932
998
1000
1061
945
1073
1044
1050
1076
1059
1053
1046
1054
1066
945
1043
1000
1001
1000
998
1061
1060
1038
1037
1029
980
890
963
1035
1035
905
993
893
974
889
888
876
871
912
1053
1005
1004
991
1000
1006
1000
993
972
1087
988
851
805
737
742
1009
1009
922
934
950
935
933
998
998
1040
1161
1258
1333
1408
1396
1419
1333
1247
1215
1072
1113
1174
1175
1231
1233
1261
1269
1194
1167
1168
1168
1155
1154
1202
1196
1171
1127
1145
1184
1229
1202
1211
1218
1222
1221
1198
1208
1197
1187
1191
1175
1185
1184
1146
1191
1173
1173
1187
1186
1160
1176
1232
1180
1179
1179
1180
1174
1174
1236
1259
1242
1242
1241
1266
1268
1271
1251
1282
1281
1293
1224
1160
1149
1137
1189
1153
1127
1229
1227
1250
1244
1135
1213
1213
1187
1145
1154
1173
1099
1135
1078
1047
1049
974
965
1040
1040
1094
1094
1178
1050
1050
1199
1202
1205
1208
1211
1214
1216
1073
1146
1106
1175
1192
1157
1101
1087
1126
1154
1154
1244
1213
1159
1124
1060
1059
1154
1114
1137
1160
1077
1045
1086
1138
1127
1153
1152
1102
1134
1323
1174
1173
1123
1241
1276
1256
1181
1203
1061
1060
1057
1152
1153
1113
1115
1090
1066
905
905
1031
969
1006
965
963
962
1000
1018
1000
975
1000
1024
1001
1019
1037
1055
1073
1091
1109
1126
1144
1162
1180
1315
1333
1351
1318
1333
1348
1316
1333
1350
1169
1187
1205
1223
1241
1259
1277
1294
1312
1330
1348
1366
1384
1402
1420
1532
1531
1512
1538
1563
1589
1615
1725
1724
1806
1829
1851
1744
1843
1744
1645
1437
1437
1330
1330
1402
1333
1264
1101
1174
1145
1141
1144
1147
1321
1333
1345
1189
1296
1333
1370
1309
1340
1339
1306
1358
1288
1288
1187
1260
1248
1247
1287
1287
1151
1225
1224
1288
1242
1176
1183
1221
1187
1125
1113
1150
1183
1182
1038
1053
962
1056
1130
1004
928
875
949
1023
1096
1170
1271
1255
1314
1244
1130
1147
1355
1380
1340
1172
1324
1323
1215
1170
1171
1073
1120
1235
1234
1121
1090
1273
1228
1138
1125
1149
1216
1242
1242
1201
1253
1213
1212
1167
1231
1231
1236
1132
1104
1175
1133
1132
1188
1187
1079
1057
1037
1073
1052
1052
1130
1256
1150
1150
1204
1347
1341
1276
1276
1284
1375
1366
1439
1339
1298
1316
1336
1362
1402
1382
1391
1415
1425
1424
1573
1538
1498
1495
1461
1368
1333
1298
1403
1308
1395
1394
1415
1414
1386
1396
1376
1532
1460
1482
1592
1462
1483
1497
1467
1455
1551
1471
1470
1485
1504
1460
1471
1506
1524
1542
1542
1456
1456
1471
1572
1627
1666
1706
1746
1786
1778
1587
1410
1491
1436
1499
1472
1391
1333
1275
1431
1367
1366
1393
1392
1377
1323
1384
1374
1297
1279
1381
1402
1379
1325
1391
1417
1502
1454
1344
1314
1317
1320
1576
1575
1656
1655
1426
1531
1425
1320
1273
1356
1047
1015
965
957
958
1040
990
990
1144
1055
1075
1095
1115
1134
1154
1174
1273
1271
1229
1117
1052
1073
941
1062
911
960
950
959
968
937
977
1142
1039
1038
1158
1163
1162
1165
1188
1199
1000
1028
1000
971
1269
1291
1314
1059
1047
984
1098
1060
1059
987
1079
1127
1130
1188
1312
1294
1155
1150
1304
1333
1362
1248
1302
1333
1364
1300
1346
1335
1380
1354
1317
1281
1271
1287
1306
1305
1337
1350
1276
1353
1430
1387
1358
1431
1461
1396
1543
1454
1387
1372
1371
1408
1408
1368
1310
1420
1419
1434
1368
1452
1526
1433
1307
1265
1377
1451
1428
1372
1403
1527
1466
1387
1387
1368
1468
1382
1379
1488
1401
1437
1320
1366
1365
1418
1484
1460
1391
1391
1330
1333
1336
1499
1412
1412
1420
1465
1551
1373
1373
1372
1421
1415
1312
1316
1290
1232
1174
1138
1189
1241
1195
1231
1280
1279
1221
1547
1546
1337
1336
1521
1521
1499
1498
1568
1508
1449
1390
1331
1272
1213
1041
1066
1164
1015
1013
1092
965
964
964
925
924
1000
1004
1000
995
911
903
876
830
829
808
729
680
659
641
626
617
613
608
609
613
615
618
618
609
592
602
612
624
644
644
631
620
594
583
667
615
636
666
697
718
674
694
714
774
715
691
709
701
731
762
798
929
931
852
836
835
831
785
906
905
940
939
919
966
896
904
915
911
934
919
938
1395
1395
1976
1893
1970
1962
1723
1620
1551
2026
1270
1293
1437
864
969
843
734
683
671
685
696
715
747
684
711
739
824
707
664
655
656
691
665
730
794
873
850
822
822
814
826
858
912
944
937
920
920
870
872
1000
1022
1000
977
851
789
951
813
721
721
654
620
600
595
602
620
671
727
749
749
670
670
662
664
755
882
805
960
965
970
823
806
806
775
948
921
917
913
911
873
873
860
904
950
970
971
984
992
1121
998
987
982
1024
1106
1106
1201
1225
1273
1278
1206
1182
1139
1019
1193
1103
1169
1187
1300
1172
1120
1047
1143
1155
1030
1178
1201
1224
1251
1249
1286
1374
1363
1352
1396
1326
1317
1275
1204
1169
1188
1185
1288
1225
1227
1499
1493
1399
1399
1466
1451
1450
1390
1337
1339
1340
1358
1412
1344
1225
1154
1145
1104
1185
1185
1272
1284
1303
1262
1170
1092
989
1051
1100
1001
1142
1200
1194
1189
1242
1183
999
978
948
1069
1179
1194
1222
1259
1257
1216
1182
1021
1000
1011
991
1018
1035
1075
1165
1115
1008
1034
1056
1022
989
1054
1031
1087
1138
1154
1200
1210
1194
1149
1030
1032
1185
1168
1082
1064
1092
1105
1063
1055
1087
1129
1128
1156
1191
1242
1241
1229
1199
1279
1313
1224
1223
1291
1324
1396
1426
1350
1366
1322
1182
1057
1043
1151
1178
1137
1203
1262
1317
1348
1371
1373
1360
1395
1409
1380
1455
1407
1415
1343
1263
1203
1292
1287
1195
1190
1306
1327
1338
1350
1361
1404
1423
1337
1197
1284
1343
1370
1393
1417
1432
1393
1479
1489
1459
1379
1370
1403
1347
1248
1264
1279
1251
1250
1239
1265
1338
1381
1401
1387
1394
1350
1327
1404
1482
1441
1337
1248
1287
1324
1317
1372
1352
1385
1421
1428
1358
1338
1240
1390
1418
1366
1339
1299
1271
1311
1282
1301
1263
1198
1124
1174
1235
1176
1194
1193
1284
1331
1326
1321
1348
1397
1397
1399
1356
1261
1359
1385
1384
1433
1446
1381
1428
1506
1431
1434
1269
1275
1329
1318
1221
1339
1309
1375
1374
1424
1430
1461
1404
1380
1289
1363
1461
1460
1500
1485
1471
1488
1487
1432
1457
1389
1339
1369
1349
1364
1399
1398
1471
1503
1505
1580
1471
1443
1499
1478
1346
1194
1193
1319
1333
1373
1350
1368
1336
1277
1271
1215
1246
1317
1298
1346
1395
1405
1427
1500
1396
1490
1510
1538
1429
1338
1392
1397
1485
1553
1549
1549
1604
1579
1615
1622
1580
1628
1668
1569
1570
1526
1452
1492
1467
1389
1336
1314
1258
1264
1367
1396
1404
1467
1497
1492
1552
1479
1535
1602
1594
1391
1317
1379
1377
1365
1371
1389
1388
1470
1494
1437
1394
1336
1317
1371
1443
1458
1400
1456
1511
1437
1388
1397
1378
1380
1337
1289
1372
1445
1441
1507
1406
1338
1344
1311
1334
1411
1437
1437
1474
1433
1469
1570
1410
1377
1333
1434
1488
1480
1521
1533
1554
1447
1482
1407
1344
1343
1395
1445
1491
1437
1404
1406
1437
1491
1488
1472
1428
1501
1557
1545
1488
1463
1402
1425
1419
1329
1355
1342
1435
1434
1422
1495
1496
1550
1639
1613
1597
1627
1610
1644
1664
1603
1598
1579
1586
1563
1590
1601
1642
1541
1541
1559
1579
1590
1479
1406
1468
1540
1651
1663
1592
1591
1598
1644
1594
1707
1723
1632
1703
1684
1710
1712
1774
1725
1648
1510
1452
1355
1511
1546
1545
1611
1611
1584
1613
1552
1552
1667
1691
1794
1695
1754
1756
1724
1818
1818
1773
1730
1687
1785
1741
1639
1613
1655
1650
1596
1583
1600
1652
1673
1669
1713
1724
1715
1609
1563
1608
1641
1642
1687
1680
1623
1554
1582
1612
1625
1635
1623
1619
1683
1537
1556
1536
1604
1576
1670
1619
1628
1715
1587
1651
1640
1587
1632
1658
1500
1499
1599
1587
1552
1542
1692
1617
1611
1620
1652
1523
1479
1459
1479
1506
1461
1448
1347
1354
1452
1404
1433
1448
1532
1576
1562
1603
1676
1578
1601
1581
1685
1685
1711
1710
1710
1701
1716
1710
1667
1745
1670
1720
1653
1652
1678
1666
1633
1501
1521
1618
1567
1535
1637
1671
1717
1628
1726
1739
1728
1675
1619
1575
1625
1603
1571
1646
1619
1635
1659
1605
1563
1613
1623
1618
1533
1604
1634
1617
1659
1691
1665
1697
1590
1496
1714
1554
1514
1614
1629
1574
1581
1624
1620
1610
1596
1673
1689
1677
1680
1680
1681
1611
1690
1635
1605
1559
1660
1694
1621
1556
1586
1639
1641
1666
1641
1651
1717
1640
1634
1719
1642
1750
1733
1743
1771
1704
1608
1589
1733
1628
1622
1650
1684
1653
1642
1746
1665
1753
1700
1719
1716
1741
1722
1773
1793
1738
1722
1719
1728
1746
1731
1684
1674
1595
1579
1729
1671
1623
1633
1702
1762
1759
1768
1775
1777
1762
1707
1726
1713
1652
1625
1591
1546
1480
1454
1618
1656
1658
1666
1688
1755
1735
1717
1650
1629
1608
1669
1662
1700
1735
1729
1724
1763
1680
1684
1663
1764
1742
1756
1743
1686
1721
1764
1695
1687
1710
1813
1833
1861
1821
1792
1874
1842
1848
1743
1748
1782
1782
1709
1641
1510
1374
1362
1418
1390
1320
1320
1373
1385
1353
1291
1312
1311
1301
1283
1402
1417
1437
1486
1567
1599
1655
1687
1745
1821
1849
1852
1851
1612
1574
1637
1789
1712
1634
1663
1693
1813
1788
1699
1641
1692
1635
1709
1728
1771
1755
1765
1799
1771
1657
1516
1430
1576
1527
1541
1531
1501
1534
1502
1398
1346
1389
1442
1409
1462
1507
1550
1626
1612
1637
1550
1698
1654
1625
1684
1760
1791
1851
1850
1638
1562
1668
1798
1847
1840
1856
1876
1813
1896
1895
1683
1552
1570
1679
1813
1888
1817
1879
1759
1743
1800
1671
1809
1777
1720
1763
1707
1836
1775
1782
1884
1790
1788
1780
1590
1550
1542
1491
1499
1531
1612
1633
1679
1645
1631
1685
1813
1774
1895
1894
1689
1560
1495
1644
1698
1792
1822
1822
1890
1868
1836
1741
1751
1730
1820
1774
1760
1797
1694
1717
1735
1683
1783
1808
1791
1811
1792
1804
1782
1881
1755
1834
1749
1673
1764
1750
1788
1833
1816
1727
1755
1689
1799
1828
1815
1796
1759
1721
1701
1658
1581
1612
1640
1717
1668
1728
1674
1657
1666
1714
1717
1765
1738
1760
1772
1769
1784
1768
1708
1728
1740
1693
1751
1678
1688
1622
1623
1645
1677
1676
1771
1750
1719
1758
1781
1720
1674
1613
1565
1542
1687
1666
1795
1799
1845
1784
1775
1750
1809
1879
1920
1894
1884
1884
1953
1830
1870
1962
1812
1897
1782
1735
1783
1753
1745
1773
1729
1683
1643
1540
1424
1512
1510
1439
1423
1524
1597
1635
1707
1748
1771
1733
1909
1855
2000
1999
1722
1589
1456
1649
1600
1589
1582
1582
1627
1688
1722
1861
1726
1896
1878
1914
1729
1651
1608
1702
1744
1757
1861
1863
2000
1999
2000
1999
1681
1525
1368
1599
1594
1734
1634
1585
1733
1738
1646
1623
1600
1576
1553
1579
1451
1578
1705
1867
1951
1728
1746
1696
1810
1824
1625
1580
1579
1614
1650
1753
1808
1822
1732
1809
1818
1743
1749
1765
1938
1937
1673
1555
1716
1834
1907
1907
1686
1586
1652
1726
1761
1788
1717
1753
1674
1761
1739
1707
1695
1757
1669
1710
1693
1705
1625
1558
1513
1479
1474
1473
1523
1524
1584
1731
1682
1738
1763
1710
1829
1848
1732
1721
1650
1613
1568
1648
1632
1663
1727
1729
1823
1875
1819
1811
1822
1882
1881
1790
1854
1969
1846
1848
1768
1723
1555
1555
1475
1428
1335
1312
1298
1295
1273
1295
1330
1497
1537
1641
1675
1640
1473
1467
1488
1559
1572
1560
1681
1657
1716
1593
1540
1585
1769
1731
1851
1851
1630
1630
1792
1878
1877
1467
1466
1801
1800
1439
1438
796
796
796
796
796
795
596
483
