# Supplementary material for: Effect of transportation and social isolation on facial expressions of healthy horses
Source: PLoS One. 2021 Jun 4;16(6):e0241532. doi: 10.1371/journal.pone.0241532 (PMC8177539; doi:10.1371/journal.pone.0241532)
Supplement: S1 File — (ZIP) [file pone.0241532.s002.zip › Horse 3/Baseline.hrm]

[Params]
Version=106
Monitor=38
SMode=000000000
Date=20171115
StartTime=10:35:04.0
Length=03:23:46.7
Interval=238
Upper1=0
Lower1=0
Upper2=0
Lower2=0
Upper3=200
Lower3=160
Timer1=00:00:00.0
Timer2=00:00:00.0
Timer3=00:00:00.0
ActiveLimit=0
MaxHR=230
RestHR=30
StartDelay=780
VO2max=10
Weight=0

[Note]

[IntTimes]
01:11:38.1	39	29	36	177
0	0	0	0	0	0
0	0	0	0	0
0	0	0	130	0	0
0	0	0	0	0	0
02:41:28.1	114	30	58	156
0	0	0	0	0	0
0	0	0	0	0
0	0	0	110	0	0
0	0	0	0	0	0
02:41:38.3	111	112	118	129
0	0	0	0	0	0
0	0	0	0	0
0	0	0	110	0	0
0	0	0	0	0	0
02:56:36.6	42	34	47	147
0	0	0	0	0	0
0	0	0	0	0
0	0	0	130	0	0
0	0	0	0	0	0
03:23:53.7	166	30	37	54
0	0	0	0	0	0
0	0	0	0	0
0	0	0	140	0	0
0	0	0	0	0	0

[IntNotes]
1	
2	
3	
4	
5	

[ExtraData]

[LapNames]
1	1	
2	1	
3	1	
4	1	
5	1	

[Summary-123]
11041	0	11041	0	0	0
230	0	0	30
0	0	0	0	0	0
230	0	0	30
0	0	0	0	0	0
230	0	0	30
0	8758

[Summary-TH]
11040	0	0	0	11038	2
230	200	160	30
0	8758

[HRZones]
230
207
184
161
138
0
0
0
0
0
0

[SwapTimes]

[HRData]
1098
1098
1134
997
1032
1067
1102
1136
1171
1206
1241
1276
1324
1163
1209
1255
1324
1393
1439
1484
1385
1199
1346
1492
1763
1423
1670
1875
1874
1912
1852
1803
1685
1363
1367
1370
1374
1378
1382
1386
1866
1819
1719
1719
1503
1726
1371
1757
1489
1506
1501
1496
1489
1482
1477
1472
1186
1050
1050
1253
959
958
831
847
847
833
764
764
817
838
837
828
811
811
1192
1218
1218
1642
1586
1960
1542
1631
1483
1343
1844
1827
1829
1560
1460
1952
1937
1961
1989
1916
1970
1969
1831
1499
1621
1572
1498
1425
1376
1550
1432
1471
1502
1555
1698
1787
1629
1587
1624
1703
1510
1504
1510
1511
1445
1444
1482
1806
1538
1719
1843
1788
1829
1829
1996
1916
1916
1910
1913
1824
1677
1810
1831
1998
1955
1960
2000
1999
2000
1999
1906
1900
1826
1858
1942
1942
1812
1813
1749
1748
1551
1433
1434
1406
1351
1310
1462
1345
1289
1204
1266
1265
1389
1388
1460
1481
1500
1441
1458
1475
1500
1524
1541
1558
1529
1558
1587
1615
1644
1698
1725
1774
1869
1658
1658
2000
1999
1756
1756
1770
1747
1831
2000
1999
1574
1608
1730
1546
1747
2000
1999
1751
1892
1893
1892
1891
1861
1924
1865
2000
1999
2000
1999
2000
1999
1876
1822
1767
1713
1659
1741
1654
1655
1519
1564
1395
1421
1447
1473
1499
1525
1563
1602
1628
1654
1680
1706
1732
1852
1740
1698
1854
1825
1712
1820
1689
1606
1541
1719
1675
1686
1728
1727
1963
1723
1800
1766
1797
1750
1749
1818
1754
1745
1631
1535
1537
1554
1577
1600
1622
1645
1596
1652
1572
1627
1617
1609
1609
1609
1609
1609
1609
1609
1609
1598
1599
1600
1600
1601
1639
1640
1641
1642
1643
1644
1645
1646
1647
1648
1649
1649
1650
1651
1652
1653
1654
1625
1618
1619
1620
1621
1622
1623
1623
1624
1625
1626
1627
1628
1629
1630
1631
1667
1645
1649
1652
1656
1660
1666
1672
1676
1680
1684
1688
1681
1689
1694
1796
1795
1716
1716
1838
1788
1892
1891
1947
2000
1999
2000
1999
2000
1999
2000
1999
2000
1999
1836
1997
1951
1905
1836
1767
1721
1675
1621
1816
1845
1845
1761
1782
1781
1780
1778
1777
1776
1775
1774
1773
1725
1714
1704
1742
1621
1589
1712
1554
1762
1718
1761
1804
1679
1662
1678
1690
1702
1714
1726
1738
1749
2000
1999
1778
1812
1586
1586
1578
1600
1605
1610
1615
1620
1625
1630
1635
1640
1645
1649
1654
1659
1664
1669
1674
1679
1774
1773
1774
1774
1685
1614
1770
2000
1999
1737
1737
2000
1999
2000
1999
1734
1756
2000
1999
1756
1677
1599
1521
1443
1332
1333
1334
1446
1553
1503
1596
1536
1623
1701
1484
1224
1092
1017
901
760
707
670
644
621
601
578
559
543
528
515
501
498
489
483
479
476
467
463
454
450
448
447
448
444
451
454
449
451
452
453
457
460
464
469
475
339
427
514
602
690
890
886
1054
1418
1379
1376
1342
1419
1465
1592
1598
1547
1649
1734
1733
1689
1724
1821
1739
1625
1674
1668
1729
1734
1664
1650
1683
1740
1753
1768
1757
1744
1799
1882
1688
1634
1411
1238
1257
1287
1287
1273
1334
1402
1514
1602
1650
1730
1762
1722
1771
1796
1800
1806
1819
1822
1881
1870
1918
1909
1918
1909
1943
1943
1861
1835
1822
1764
1764
1588
1587
1687
1619
1576
1595
1594
1640
1687
1733
1736
1708
1668
1726
1748
1744
1782
1777
1780
1771
1780
1789
1802
1781
1801
1804
1761
1814
1793
1787
2000
1999
2000
1999
2000
1999
1859
1914
1885
1851
1851
1788
1910
1861
1788
1715
1665
1532
1788
1760
1635
1606
1690
1703
1723
1756
1923
1812
1784
1826
1767
1769
1832
1829
1848
1820
1789
1849
1835
1801
1816
1837
1788
1776
1740
1777
1679
1599
1674
1630
1696
1652
1681
1613
1771
1763
1745
1753
1628
1778
1902
1564
1749
1931
1597
1642
1641
1624
1605
1576
1613
1539
1653
1695
1699
1832
1897
1923
1801
1802
1757
1813
1754
1773
1739
1662
1845
1848
1934
1824
1849
1798
1742
1731
1779
1806
1836
1747
1785
1870
1875
1838
1818
1819
1729
1576
1585
1705
1715
1750
1814
1857
1885
1765
1796
1787
1774
1847
1831
1832
1867
1871
1806
1703
1713
1643
1643
1736
1730
1735
1741
1660
1642
1985
1972
1847
1885
1829
1796
1799
1709
1752
1790
1818
1825
1824
1830
1850
1852
1807
1806
1812
1769
2000
1999
1539
1538
1818
1790
1852
1836
1791
1757
1729
1550
1389
1459
1555
1676
1645
1676
1694
1798
1825
1802
1834
1880
1824
1868
1828
1827
1826
1800
1839
1838
1911
2000
1999
1850
1811
1863
1862
1827
1878
1811
1659
1659
1476
1766
1697
1807
1803
1802
1829
1808
1807
1794
1730
1741
1854
1847
1751
1610
1622
1728
1755
1785
1832
1790
1889
1877
1821
1842
1798
1821
1898
1867
1878
1993
1993
1853
1806
1797
1604
1979
1818
1730
1771
1771
2000
1999
1764
1785
1796
1765
1820
1806
1831
1894
1812
1825
1752
1718
1704
1639
1795
1712
1790
1670
1669
1845
1815
1747
1744
1687
1630
1570
1653
1562
1611
1728
1710
1804
1750
1741
1800
1800
1815
1881
1838
1873
1848
1769
1736
1842
1849
1863
1821
1833
1790
1830
1779
1701
1684
1842
1604
1744
1760
1614
1538
1719
1720
1639
1581
1614
1610
1556
1735
1695
1734
1774
1672
1566
1597
1807
1806
1849
1781
1636
1635
1630
1852
1756
1650
1623
1626
1629
1608
1607
1664
1611
1627
1642
1709
1752
1706
1724
1742
1759
1777
1795
1813
1831
1849
1879
1906
1934
1942
1811
1675
1674
1644
1785
1787
1788
1820
1820
1657
1741
1741
1720
1741
1757
1805
1730
1831
1922
1921
1852
1819
1692
1643
1683
1809
1801
1737
1742
1847
1771
1719
1718
1693
1843
1832
1804
1718
1571
1605
1608
1607
1606
1605
1604
1603
1602
1554
1543
1553
1669
1617
1658
1676
1676
1689
1783
1806
1515
1539
1458
1594
1566
1580
1744
1743
1706
1705
1779
1748
1825
1805
1750
1749
2000
1999
2000
1999
2000
1999
2000
1999
2000
1999
2000
1999
2000
1999
2000
1999
1782
1748
1747
1788
1727
1726
1580
1556
1559
1655
1817
1666
1853
1899
1766
1789
1581
1580
1550
1630
1628
1614
1600
1585
1571
1631
1674
1717
1703
1873
1729
1790
1564
1551
1836
1903
1935
1827
1781
1800
1763
1922
1702
1846
1792
1805
1882
1858
1848
1881
1895
1894
1787
1823
1820
1779
1743
1681
1899
1596
1596
2000
1999
1919
1863
1806
1832
1797
1761
1703
1597
1591
1624
1808
1914
1929
1771
1576
1603
1708
1707
1663
1735
1749
1842
1833
1860
1774
1622
1636
1818
1751
1673
1672
1732
1626
1676
1681
2000
1999
1443
1442
1821
1683
1752
1591
1746
1590
1634
1646
1624
1632
1520
1595
1653
1673
1799
1889
2000
1999
2000
1999
2000
1999
2000
1999
2000
1999
2000
1999
1868
1709
1708
1605
1650
1650
1531
1531
1318
1464
1681
1575
1711
1710
1626
1596
1596
1470
1389
1569
1702
1666
1592
1596
1600
1603
1607
1702
1698
1694
1689
1685
1681
1677
1673
1669
1665
1661
1657
1653
1663
1651
1639
1627
1615
1603
1591
1579
1567
1555
1543
1531
1518
1480
1392
1493
1640
1665
1628
1656
1664
1706
1658
1714
1714
1780
1779
1844
1943
1864
1787
1786
1700
1715
1686
1858
1845
1726
1905
1523
1796
1603
1650
1614
1646
1642
1709
1821
1616
1640
1633
1537
1646
1673
1700
1705
1758
1664
1664
1612
1541
1609
1607
1630
1634
1819
1833
1770
1631
1564
1600
1715
1598
1596
1600
1741
1663
1677
1618
1618
1636
1714
1628
1697
1644
1756
1470
1624
1556
1698
1668
1668
1770
1809
2000
1999
2000
1999
1720
1690
1585
1694
1693
1828
1742
1717
1722
1756
1589
1678
1737
1540
1736
1519
1598
1465
1368
1327
1271
1219
1192
1194
1301
1497
1491
1586
1903
1748
1766
1949
1948
1814
1750
1935
1897
1916
1890
1916
1927
1887
1910
1906
1888
1809
2000
1999
1383
1382
1779
1631
1711
1768
1749
1607
1665
1685
1682
1676
1675
1571
1760
1758
1765
1743
1701
1749
1814
1686
1828
1819
1884
1931
1879
1809
1921
1882
1868
1887
1832
1861
1819
1803
1784
1822
1822
1843
1760
1756
1736
1695
1677
1815
1573
1620
1440
1749
1576
1622
1705
1631
1687
1686
1595
1678
1646
1566
1624
1623
1573
1572
1614
1596
1579
1517
1569
1505
1578
1577
1523
1527
1450
1513
1518
1614
1626
1646
1769
1590
1590
1643
1599
1617
1631
1699
1698
1724
1752
1724
1696
1613
1699
1788
1688
1597
1644
1642
1652
1576
1447
1496
1509
1437
1411
1383
1503
1366
1498
1564
1611
1614
1571
1716
1670
1794
1823
1791
1790
1648
1550
1421
1646
1648
1600
1474
1397
1430
1147
1136
1076
942
943
977
1047
1097
1246
1362
1496
1568
1641
1628
1672
1725
1727
1870
1771
1840
1856
1867
1893
1892
1759
1772
1871
1960
1960
1800
1828
1927
1993
1992
1991
1851
1846
1919
1905
1891
1932
1960
1955
1967
1944
1974
1962
1967
1957
1956
1945
1958
1990
1991
1963
1949
1919
1911
1924
1903
2000
1999
1711
1711
1623
1618
1683
1699
1780
1787
1740
1692
1645
1598
1533
1507
1447
1541
1687
1789
1872
1937
1854
1955
1903
1915
1834
1570
1368
1258
1242
1251
1229
1187
1175
1158
1158
1149
1199
1269
1415
1578
1656
1690
1880
1945
1926
1991
1944
1944
1880
1860
1965
2000
1999
1895
1831
1892
1922
1989
2000
1999
1923
1874
1906
2000
1999
2090
1907
2031
2022
2021
1917
1824
1607
1951
1947
1995
1995
1889
1940
1921
1883
1781
1453
1435
1434
1559
1667
1723
1745
1730
1749
1838
1849
1853
1853
1884
1935
1920
1894
1843
1921
2000
1999
1894
1894
1772
1463
1461
1687
1690
2000
1999
1639
1835
1806
1840
1854
1885
1851
1820
1812
1934
1888
1951
1928
1966
1923
1932
1950
1899
1895
1881
1813
1818
1694
1835
1765
1776
1668
1739
1816
1822
1892
1918
1764
1765
1847
1846
1757
1795
1765
1652
1635
1585
1800
1777
1771
1782
1898
1806
1864
1745
1700
1758
1736
1903
1971
1901
1799
1798
1720
1728
1751
1726
1749
1842
1903
1724
1784
1785
1784
1913
1765
1765
1839
1783
1783
2000
1999
1750
1876
1931
1938
1961
1960
1913
1823
1795
1673
1622
1713
1751
1740
1749
1909
1913
1779
1779
1665
1633
1499
1609
1476
1734
1771
1809
1854
1828
1812
1872
1834
1869
1828
1855
1855
1828
1925
1904
1839
1912
1911
1896
1760
1906
1905
1696
1428
1495
1610
1689
1854
1911
1846
1815
1840
1775
1794
1824
1843
1797
1862
1821
1832
1867
1847
1797
1781
1814
1840
1834
1810
1809
1734
1772
1615
1467
1486
1512
1592
1669
1665
1736
1735
1736
1781
1768
1783
1771
1766
1740
1771
1803
1791
1800
1812
1798
1816
1874
1869
1789
1783
1749
1867
1790
1831
1845
1876
1946
1876
1806
1636
1542
1561
1541
1576
1706
1703
1793
1854
1766
1679
1751
1777
1794
1834
1803
1863
2000
1999
1833
1833
1826
1779
1618
1467
1578
1689
1772
1869
1918
1917
1762
1761
1642
1677
1707
1707
1455
1333
1211
1389
1746
1517
1412
1498
1662
1771
1752
1721
1847
1768
1835
1805
1577
1467
1675
1675
1780
1721
1643
1848
1847
1802
2000
1999
1562
1562
1364
1558
1606
1749
1748
2000
1999
1409
1820
1812
1893
1803
1862
1878
1873
1864
1852
1883
1850
1741
1672
1524
1607
1749
1704
1885
1879
1726
1725
1570
2000
1999
1690
1732
1757
2000
1999
1742
1713
1766
2000
1999
2000
1999
1745
1720
1785
1715
1771
1771
1756
1739
1775
1726
1766
1727
1693
1812
1589
1470
1620
1526
1619
1713
1727
1646
1442
1672
1644
1572
1638
1706
1613
1669
1600
1760
1660
1713
1884
1883
1868
1608
1744
1670
1564
1500
1500
1526
1567
1608
1623
1679
1908
1799
1778
1641
1640
1646
1807
1723
1635
1548
1549
1587
1715
1720
1679
1699
1701
1704
1718
1588
1547
1842
1577
1561
1409
1404
1381
1403
1499
1527
1551
1713
1688
1723
1703
1713
1795
1821
1705
1725
1729
1706
2000
1999
1614
1875
1829
1887
1853
2000
1999
2000
1999
1791
1756
1713
1795
1760
1572
1658
1639
1570
1673
1657
1703
1705
1601
1667
1555
1507
1383
1618
1521
1547
1614
1537
1602
1742
1673
1599
1706
1630
1673
1563
1658
1679
1693
1706
1746
1686
1453
1434
1744
1665
1565
1658
1621
1680
1646
1652
1687
1700
1668
1722
1737
1629
1712
1704
1823
1678
1661
1748
1590
1682
1651
1656
1558
1664
1661
1700
1627
1677
1650
1604
1602
1586
1582
1782
1676
1562
1583
1571
1558
1732
1642
1641
1817
1710
1695
1673
1506
1493
1597
1657
1620
1695
1721
1639
1656
1656
1624
1624
1639
1680
1635
1749
1617
1616
1613
1448
1671
2000
1999
1723
1911
1886
1775
1713
1712
1569
1693
1639
1668
1746
1771
1690
1631
1549
1564
1638
1573
1646
1634
1624
1658
1658
1813
1575
1693
1780
1865
1742
1815
1702
1582
1615
1465
1688
1528
1406
1412
1443
1531
1680
1704
1677
1697
1729
1766
1789
1772
1858
1744
1693
1724
1880
1734
1684
1662
1720
1733
1715
1546
1830
1552
1395
1485
1417
1463
1562
1612
1734
1697
1691
1692
1692
1760
1804
1779
1754
1729
1703
1627
1640
1705
1705
1700
1798
1797
1717
1795
1795
1836
1754
1652
1670
1709
1693
1726
1518
1387
1386
1369
1280
1234
1196
1118
1039
997
955
886
848
812
792
772
861
729
782
861
940
992
1068
1329
1436
1700
1803
1840
1839
1674
1718
1717
1806
1811
1864
1842
1952
1951
1752
1752
1797
1774
1872
1726
1569
1505
1810
1802
1731
1804
1853
1951
1843
1995
1949
1842
1821
1763
1740
1823
1780
1781
1978
1841
1752
1842
1951
1959
1886
1833
1798
1800
1764
1799
1802
1799
1772
1804
1865
1869
1699
1649
1694
1813
1965
1909
1738
1646
1635
1646
1663
1748
1845
1754
1642
1478
1428
1564
1520
1497
1484
1526
1631
1759
1783
1890
1891
1779
1632
1669
1646
1720
1631
1550
1470
1538
1514
1461
1584
1431
1496
1554
1483
1586
1749
1748
1651
1692
1831
1876
1893
1933
1916
1863
1768
1710
1509
1538
1387
1376
1302
1242
1238
1221
1187
1214
1300
1403
1281
1266
1288
1206
1363
1273
1605
1666
1770
1889
1830
1837
1786
1851
1991
1990
1769
1772
1692
1720
1511
1362
1336
1413
1502
1484
1522
1612
1633
1679
1679
1718
1814
1809
1870
1926
1544
1529
1274
1263
1220
1057
965
931
921
920
949
948
1007
1060
1229
1260
1333
1406
1379
1463
1538
1674
1643
1723
1669
1923
1665
1697
1700
1709
1739
1851
1829
1962
1857
1932
1873
1818
1896
1803
1759
1638
1405
1354
1260
1175
1090
1108
1094
1091
1091
1237
1444
1311
1509
1498
1454
1359
1502
1488
1398
1529
1621
1510
1675
1790
1739
1784
1659
1727
1733
1787
1746
1852
1941
1871
1953
1982
1981
1969
1968
1839
1581
1398
1543
1560
1577
1643
1612
1604
1483
1483
1432
1273
1436
1271
1271
1228
1201
1219
1257
1488
1560
1601
1646
1668
1610
1695
1775
1510
1509
1417
1535
1549
1618
1593
1654
1620
1644
1654
1720
1553
1481
1583
1405
1407
1319
1321
1471
1469
1412
1457
1457
1531
1024
979
690
666
666
532
532
500
516
513
510
507
504
500
496
492
489
486
483
488
588
568
625
676
595
595
547
602
567
581
602
623
636
635
723
722
751
750
751
752
667
667
667
666
666
666
708
707
712
710
711
712
712
713
798
799
800
801
801
802
801
800
799
797
802
801
800
799
797
804
802
800
798
795
782
781
717
715
713
711
708
752
737
752
766
751
767
766
759
770
785
800
815
829
875
853
875
896
736
751
766
781
796
811
826
841
856
871
886
901
916
931
945
960
975
990
1005
948
965
982
999
1016
1033
1049
1066
1083
1100
1117
1134
1151
1168
1185
1117
1136
1155
1174
1193
1212
1230
1249
1268
1287
1306
1325
1344
1311
1333
1355
1285
1310
1335
1360
1385
1410
1435
1460
1485
1509
1534
1464
1497
1530
1563
1596
1629
1662
1695
1728
1820
1858
1858
1723
1723
1799
1796
1793
1789
1786
1783
1780
1777
1774
1726
1722
1718
1714
1710
1706
1701
1720
1716
1712
1708
1704
1700
1696
1692
1688
1684
1680
1676
1672
1668
1664
1659
1655
1651
1647
1608
1604
1600
1595
1591
1556
1590
1586
1581
1577
1573
1569
1565
1561
1555
1549
1545
1541
1537
1533
1529
1525
1521
1510
1506
1502
1498
1494
1490
1485
1481
1477
1473
1469
1465
1461
1457
1453
1449
1445
1441
1437
1400
1438
1434
1430
1426
1422
1418
1414
1410
1406
1400
1394
1390
1385
1381
1377
1373
1369
1365
1361
1338
1333
1328
1338
1333
1328
1338
1333
1328
1339
1333
1327
1301
1294
1287
1280
1273
1266
1259
1252
1244
1237
1230
1200
1227
1221
1215
1209
1200
1191
1184
1178
1172
1187
1180
1173
1166
1158
1151
1144
1137
1130
1086
1068
1051
1082
1208
1185
1162
1139
1116
1082
1047
1024
1001
978
955
685
683
686
690
679
685
695
743
812
805
834
876
955
1045
1044
1042
1041
934
854
793
766
787
845
914
1054
1166
1055
1036
1024
977
977
963
967
1101
1241
1284
1243
1132
1035
1050
1229
1262
1087
1051
1034
1017
1035
1061
1203
1185
1125
1033
990
979
972
1002
943
925
906
881
860
841
827
826
838
883
1038
1010
1036
1058
1050
1112
1435
1290
1240
1073
1029
996
998
1049
1032
1002
1002
1017
1039
1040
1054
1094
1201
1412
1348
1219
1218
1283
1116
1103
1080
1041
1032
1039
1033
1063
1152
1224
1172
1211
1279
1221
1405
1282
1230
1308
1295
1312
1186
1154
1159
1118
1112
1152
1237
1256
1264
1214
1169
1118
1118
1091
1254
1237
1278
1297
1259
1235
1251
1249
1139
1134
1053
1156
1117
1047
1020
1003
1004
1043
1042
1069
1087
1141
1211
1218
1368
1173
1093
1227
1092
1043
1043
1131
1128
1231
1319
1254
1250
1234
1268
1274
1271
1181
1112
1060
1000
1037
1000
962
1076
1075
896
854
819
749
678
647
629
612
600
587
576
569
561
561
559
562
561
557
633
669
637
700
763
826
889
963
1023
1050
1116
1095
1105
1165
1185
1265
1540
1303
1296
1378
1482
1307
1110
1138
1236
1274
1283
1342
1362
1386
1432
1428
1737
1536
1493
1593
1443
1305
1202
1277
1252
1199
1237
1322
1379
1363
1328
1141
1161
1412
1412
1314
1333
1352
1323
1472
1370
1307
1242
1200
1148
1167
1146
1216
1187
1170
1273
1436
1430
1456
1548
1395
1517
1543
1543
1477
1421
1437
1618
1620
1587
1660
1664
1657
1604
1331
1387
1530
1448
1511
1534
1518
1517
1491
1465
1457
1568
1521
1473
1477
1566
1516
1539
1562
1628
1555
1594
1665
1665
1511
1313
1445
1520
1445
1469
1445
1478
1496
1463
1474
1606
1583
1535
1542
1434
1288
1456
1462
1457
1498
1495
1406
1234
1310
1405
1307
1292
1330
1364
1360
1326
1419
1419
1431
1456
1352
1333
1314
1275
1285
1294
1343
1293
1256
1238
1230
1263
1229
1176
1157
1154
1213
1304
1261
1408
1484
1489
1363
1333
1303
1436
1403
1390
1395
1267
1333
1399
1483
1587
1544
1481
1421
1504
1504
1563
1556
1430
1295
1475
1474
1434
1470
1495
1494
1453
1556
1535
1483
1457
1479
1617
1678
1639
1638
1558
1432
1458
1527
1523
1452
1542
1536
1553
1552
1340
1243
1265
1276
1250
1237
1173
1111
1068
999
949
913
880
855
831
814
808
797
781
776
767
746
731
716
705
704
720
732
752
817
882
976
1053
1129
1123
1225
1239
1252
1203
1213
1248
1234
1256
1255
1162
1161
1147
1134
1121
1108
1092
1120
1195
1333
1258
1322
1297
1211
1211
1298
1341
1355
1366
1405
1354
1288
1346
1378
1385
1408
1442
1475
1474
1515
1557
1565
1591
1622
1560
1486
1436
1507
1677
1555
1546
1724
1723
1688
1690
1689
1451
1564
1530
1645
1729
1726
1736
1741
1805
1748
1694
1543
1543
1573
1462
1253
1237
1278
1242
1248
1321
1325
1328
1367
1312
1344
1333
1327
1348
1349
1357
1347
1295
1235
1220
1193
1213
1246
1347
1236
1249
1292
1299
1282
1326
1398
1364
1331
1330
1408
1516
1547
1538
1556
1621
1637
1716
1716
1943
1752
1752
1776
1634
1665
1665
1679
1606
1688
1644
1578
1638
1745
1751
1666
1695
1767
1722
1810
1810
1707
1758
1757
1680
1726
1765
1813
1764
1791
1764
1737
1659
1641
1622
1683
1685
1728
1743
1728
1713
1697
1682
1667
1652
1679
1710
1679
1648
1678
1628
1578
1490
1552
1563
1563
1528
1566
1607
1649
1672
1671
1740
1728
1727
1701
1674
1646
1634
1706
1707
1709
1711
1713
1715
1717
1648
1548
1583
1569
1548
1527
1513
1536
1535
1535
1791
1874
1853
1833
1813
1793
1680
1662
1629
1664
1606
1563
1627
1681
1634
1649
1652
1666
1619
1637
1656
1675
1694
1757
1793
1717
1543
1584
1655
1687
1711
1722
1682
1705
1729
1791
1755
1716
1656
1671
1671
1716
1752
1666
1666
1709
1710
1711
1712
1713
1714
1714
1715
1705
1694
1690
1675
1645
1700
1732
1667
1579
1502
1497
1491
1563
1456
1396
1387
1424
1358
1340
1355
1413
1497
1496
1478
1504
1484
1567
1449
1433
1417
1521
1641
1726
1787
1729
1612
1625
1759
1744
1695
1762
1762
1755
1756
1792
1791
1858
1941
1839
1839
2000
1999
2000
1999
2000
1999
2000
1999
1848
1706
1735
1731
1648
1648
1673
1673
1575
1574
1493
1392
1308
1244
1166
1084
1029
971
907
841
774
779
753
734
719
712
699
697
695
698
703
709
828
909
932
1114
1266
1297
1349
1480
1437
1511
1471
1421
1344
1386
1331
1351
1379
1396
1453
1657
1877
1648
1753
1752
1854
1843
1926
1819
1927
1927
1656
1528
1448
1409
1413
1407
1400
1521
1599
1623
1709
1812
1637
1777
1874
1880
1880
1651
1775
1750
1859
1558
1509
1489
1583
1574
1586
1625
1599
1599
1518
1575
1654
1721
1777
1795
1817
1805
1808
1887
1866
1862
1873
1902
1910
1910
1879
1908
1906
2000
1999
1921
1955
1954
1971
1975
1972
1979
1964
1950
1946
1955
1900
1922
1924
1990
1997
1960
1963
1955
1946
1938
1928
1948
1926
1998
1941
1938
1912
1913
1907
1895
1856
1740
1530
1535
1674
1700
1775
1876
1794
1829
1937
1865
1891
1983
1965
1945
1952
1947
1975
1981
1981
1834
1829
1968
1973
1886
1883
1970
1970
1787
1809
1936
1915
1974
1959
1987
1979
1960
1992
1953
1954
1958
1928
1961
1988
1998
1961
1921
1966
1998
1988
1917
1896
1932
1933
1918
1954
1929
1979
1969
1972
1972
1810
1945
1944
1533
1646
1646
1641
1851
1733
1573
1525
1463
1442
1389
1388
1405
1345
1357
1479
1484
1513
1331
1215
1214
1134
1084
1064
1042
1022
1013
988
943
907
931
964
1011
1266
1466
1466
1316
1308
1445
1484
1671
1776
1820
1740
1819
1818
1790
1704
1713
1517
1255
1604
1913
1141
1166
1216
1210
1527
1692
1603
1602
1609
1826
1755
1758
1783
1795
1852
1921
1823
1970
1932
1904
1908
1907
1797
1811
1854
1895
1894
1864
1858
1926
1937
1937
1780
1592
1981
1630
1884
1780
1838
1917
1813
1909
1712
1750
1558
1876
1704
1589
1565
1465
1411
1454
1629
1609
1662
1741
1792
1830
1892
1855
1841
1841
1823
1735
1724
1852
1891
1698
1570
1810
1818
1739
1972
1760
1906
1893
1897
1896
1933
1975
1995
1924
1967
1941
1906
1919
1934
1956
1910
1972
1918
1943
1933
1897
1868
1867
1782
1703
1703
1667
2000
1999
2000
1999
1487
1487
1917
1856
1842
1849
2000
1999
1528
1847
1899
1796
1841
1782
1728
2000
1999
1750
1777
1792
2000
1999
1540
1861
1724
1733
1666
2000
1999
2000
1999
1743
1737
1731
1725
1719
1713
1707
1701
1695
1689
1683
1677
1670
1664
1658
1904
1854
1771
1742
1796
1795
1685
1684
1730
1700
1704
1663
1513
1736
1736
1712
1711
1697
1696
1618
1707
1803
1722
1607
1602
1597
1592
1586
1581
1576
1680
1562
1748
2000
1999
1721
1763
1782
1679
1771
1839
1753
1621
1635
1638
2000
1999
1561
1855
1891
1870
1969
1890
1870
1731
1751
1721
1781
1773
1644
1381
1582
1693
1598
1598
1456
1413
1371
1296
1236
1210
1141
1333
1525
1731
1552
1540
1420
1553
1649
1556
1513
1419
1274
1262
1298
1220
1187
1175
1161
1157
1149
1072
1016
943
898
875
844
812
790
771
759
765
752
738
717
699
697
690
682
659
654
650
646
642
656
694
767
847
977
1075
1174
1287
1314
1310
1448
1291
1133
1346
1195
1294
1286
1278
1285
1346
1352
1409
1500
1809
1351
1271
1453
1574
1468
1528
1346
1271
1362
1372
1191
1157
1104
1069
1062
1089
1048
1007
1068
1094
1123
1117
1143
1259
1315
1372
1324
1330
1338
1304
1218
1176
1140
1084
1064
1109
1095
1120
1145
1146
1020
1088
1155
1223
1291
1359
1427
1576
1562
1463
1399
1442
1408
1341
1271
1312
1245
1324
1338
1422
1436
1440
1653
1681
1676
1812
1732
1773
1719
1582
1639
1771
1725
1796
1800
1749
1815
1786
1887
1857
1909
1886
1886
1744
1757
1816
1850
1847
1935
1882
1909
1955
1910
1857
1911
1941
1944
1929
1972
1943
1956
1997
1908
1948
1968
1967
1816
1819
1842
1800
1954
1745
1682
1740
1687
1687
1681
1730
1834
1870
1732
1819
1788
1816
1855
1884
1919
1935
1986
1950
1929
1891
1911
1898
1909
1875
1870
1962
1897
1869
1926
1961
1906
1945
1945
1973
1934
1984
1984
1747
1645
1782
1512
1323
1271
1189
1120
1064
1024
974
905
855
828
794
785
782
774
759
760
762
760
768
763
762
780
837
802
777
760
765
751
730
731
800
790
908
969
1049
1185
1157
1227
1366
1398
1438
1600
1607
1619
1748
1729
1806
1789
1870
1913
1913
1731
1729
1913
1911
1927
1927
1807
1875
1990
1977
1977
1799
1820
1927
1925
1896
1895
1764
1628
1383
1532
1376
1702
1526
1545
1526
1701
1795
1790
1790
1813
1822
1862
1886
1873
1980
1956
1928
1927
1834
1802
1934
1929
1961
1951
1952
1952
1825
1845
1879
1986
1923
2000
1999
1855
1848
1782
1673
1716
1694
1678
1724
1732
1846
1870
1855
1906
1917
1939
1937
1966
1972
1919
1961
1963
1981
1991
1967
1966
1946
1962
1963
1959
1983
1982
1988
1998
1996
1997
1998
1998
1998
1997
1996
1994
1995
1986
1980
1952
1901
1957
1540
1528
1528
1251
1818
1755
1553
1419
1396
1405
1430
1519
1608
1590
1614
1615
1682
1791
1820
1840
1900
1923
1814
1567
1812
1853
1853
1961
1981
2000
1999
1935
1896
1908
1923
2000
1999
1948
1949
1993
1998
1989
1979
1959
1974
1972
1981
1971
1969
1967
1966
1953
1969
1974
1977
1978
1999
1969
2000
1999
1945
1925
1876
1926
1943
1986
1968
1957
1982
1998
1983
1987
1983
1986
1985
1984
1985
1985
1985
1985
1985
1985
1985
1985
1985
1985
1985
1985
1985
1985
1985
1985
1985
1985
1985
1985
1985
1984
1982
1983
1976
1973
1968
1963
1957
1951
2000
1999
1926
1932
1822
1929
1949
1931
1892
1969
1968
1976
1968
1988
1983
1984
1987
1984
1989
1991
1993
1995
1999
1996
1996
1996
1992
1990
1987
1984
1980
1977
1973
1969
1965
1961
1957
1953
1949
1945
1941
1936
1932
1927
1921
1928
1938
1904
1985
1997
1987
1932
1868
1840
1862
1949
1895
1900
1940
1930
1930
1955
1952
1989
1962
1901
1970
1932
1970
1956
1975
1958
1906
1823
1810
1597
1507
1509
1551
1658
1700
1780
1945
1862
1896
1960
1971
1931
1941
1942
1963
1955
1995
1994
1801
1868
1838
1888
1646
1723
1354
1292
1275
1231
1208
1144
1115
1228
1257
1232
1299
1314
1453
1460
1465
1531
1669
1618
1757
1866
1852
1872
1930
1874
1904
1925
1996
1953
1953
1956
1967
1995
1994
1869
1819
1912
1922
1931
1991
1937
2000
1999
1928
1870
1883
1958
2000
1999
1883
1853
1819
1883
1897
1913
1929
1990
1958
1932
1965
1969
1999
1970
1976
1974
1971
1971
1972
1973
1972
1978
1979
1978
1988
1972
1969
1965
1946
1960
1957
1945
1718
1590
1483
1398
1316
1247
1214
1264
1251
1254
1244
1268
1467
1549
1577
1696
1862
1824
1797
1915
1880
1968
1951
1955
1961
1995
1943
2000
1999
1923
1887
1905
1895
1891
2000
1999
1890
1876
1988
1974
1957
1939
1931
1869
1955
1889
1904
1853
1809
1890
1932
1906
1830
1863
1747
1897
1848
1947
1947
1891
1945
1959
1957
1950
1967
1918
1944
1991
1987
1979
1987
1987
1995
1984
1980
1966
1972
1960
1985
2000
1999
1897
1856
1767
1848
1897
1899
1975
1934
1934
1935
1915
1953
1942
1960
1978
1978
1982
1988
1999
1973
1998
1996
1967
1943
1956
1950
1948
1946
1956
1962
1968
1974
1983
1984
1984
1985
1996
1967
1979
1998
1955
1971
1970
1965
1963
1975
1963
1942
1963
1990
1951
1954
1996
1963
1947
1898
1968
1895
1896
1886
1960
1950
1946
1977
1954
1955
1981
1903
1921
1988
1949
1918
1917
1990
1945
1927
1983
1970
1987
1981
1977
1979
1978
1978
1974
1982
1984
1993
1986
1985
1983
1981
1982
1970
1970
1994
1977
1910
1941
1948
1939
1957
1963
1968
1984
1979
1981
1983
1985
1979
1983
1994
1971
1972
1952
1927
1982
1986
1915
1902
1903
1862
1756
1730
1888
1852
1852
1863
1963
1994
1920
1988
1971
1965
1966
1965
1942
2000
1999
1920
1892
1827
1969
1944
1978
1980
1984
1986
1984
1981
1994
1964
1958
1940
1961
1976
1980
1948
1995
1974
1966
1984
1958
1928
1951
1948
1953
1955
1960
1964
1968
1972
1977
1978
1986
1998
1991
1992
1987
1986
1984
1955
1991
1986
1988
1994
1995
1994
1992
1997
1983
1987
1985
1982
1983
1967
1976
1874
1992
1979
1830
1840
1707
1544
1462
1479
1463
1527
1647
1644
1719
1813
1884
1867
1910
1883
1922
1941
1953
1969
1997
1989
1994
1997
1997
1997
1997
1997
1997
1997
1997
1997
1996
1995
1997
1990
1986
1952
1878
1969
1763
1474
1430
1365
1359
1305
1239
1199
1127
1071
1018
985
950
938
969
975
970
1031
1084
1102
1123
1132
1269
1315
1228
1338
1404
1327
1354
1454
1569
1491
1387
1477
1503
1399
1347
1354
1320
1339
1196
1086
1013
799
788
777
766
754
520
516
474
486
497
515
533
545
557
507
507
507
507
507
507
507
507
506
556
543
542
699
617
698
779
771
729
655
650
645
639
634
629
624
499
562
561
561
561
534
540
547
517
550
583
639
630
640
639
639
642
641
644
842
547
841
1136
1102
1102
1765
1765
1868
1524
1482
1157
1160
1160
1058
929
799
670
541
550
556
556
555
555
550
540
535
529
533
536
542
544
546
542
534
531
526
522
520
521
523
533
523
523
523
523
523
522
534
527
528
529
530
531
532
533
534
535
536
537
538
538
539
540
539
536
542
529
520
522
514
512
515
518
521
520
514
520
519
521
523
529
527
527
521
521
521
517
517
521
522
521
531
536
540
535
528
517
507
496
491
487
487
484
486
496
485
479
482
479
472
464
457
450
443
440
434
432
430
432
431
430
427
423
429
427
420
420
415
414
415
414
418
417
421
435
441
444
452
427
446
435
435
429
422
422
419
419
418
418
418
418
420
422
423
424
424
426
429
430
426
445
445
445
444
444
444
444
444
444
445
445
445
444
444
444
444
444
444
445
445
445
444
444
444
444
444
444
445
445
445
444
444
444
444
444
444
445
445
445
444
444
444
444
444
444
457
458
459
460
461
462
462
449
450
454
458
456
454
447
446
444
443
444
446
444
442
442
444
443
445
446
446
445
446
449
447
450
448
447
446
446
443
447
444
447
443
443
443
443
442
445
448
446
448
450
449
447
445
445
447
447
447
443
438
432
430
428
425
423
417
416
415
413
412
411
408
412
413
416
418
419
420
422
420
422
427
420
420
421
429
429
433
435
437
437
444
451
451
457
461
467
462
453
445
434
434
430
432
432
428
433
435
437
439
444
444
447
445
438
435
431
434
434
434
436
439
439
440
447
442
439
430
428
421
428
423
421
424
428
431
441
443
445
445
451
452
460
458
466
459
462
463
452
444
438
438
437
435
431
425
427
423
424
421
419
416
416
415
419
418
418
422
424
430
433
436
437
442
448
452
454
457
455
452
447
446
447
451
461
485
493
484
482
484
492
494
494
491
482
480
468
455
452
449
444
440
437
436
435
435
433
433
432
432
436
433
433
436
434
435
437
443
445
452
454
459
462
461
462
464
467
468
469
472
473
466
460
459
456
458
459
458
461
460
458
454
449
441
440
435
434
432
430
424
425
419
417
417
415
415
416
417
415
418
415
417
416
420
421
425
428
430
432
438
436
437
436
426
420
415
414
413
412
409
409
409
403
402
398
400
396
397
394
394
390
391
388
388
386
384
386
386
386
388
387
396
395
400
405
407
410
413
417
418
420
423
423
426
424
428
425
433
430
421
413
408
405
404
398
397
393
395
393
391
390
390
390
390
388
389
391
391
394
395
398
396
402
406
411
415
416
421
423
428
431
424
423
422
424
426
430
429
427
424
418
417
414
412
416
412
415
415
420
421
424
427
427
432
433
435
437
435
437
431
428
429
427
430
423
425
422
419
414
414
414
413
413
410
409
408
406
404
404
401
406
405
406
409
415
426
430
437
444
456
455
463
472
477
483
479
484
481
483
487
485
483
480
474
457
450
445
444
440
442
442
441
440
437
434
431
427
424
423
420
420
419
419
418
418
419
419
424
429
430
443
449
459
464
471
469
471
477
474
479
479
479
478
476
473
473
476
476
479
480
484
487
486
483
473
463
459
457
458
451
451
451
449
446
443
444
446
447
449
454
457
461
463
470
470
476
474
473
474
478
478
480
477
469
463
454
451
444
444
440
439
437
436
429
429
425
421
421
416
418
418
420
419
425
425
429
432
437
442
445
446
448
448
449
451
456
458
462
467
471
478
481
484
489
490
494
497
498
502
507
509
512
514
516
521
523
517
499
486
481
477
476
474
475
473
475
473
476
475
479
479
481
484
484
484
485
483
480
486
492
493
495
488
488
486
483
485
480
477
474
470
467
469
461
460
448
445
442
437
438
435
430
424
423
420
415
415
419
424
428
436
441
450
465
482
476
481
487
493
499
505
514
523
532
540
545
539
528
528
523
525
521
521
515
507
506
508
508
508
513
516
514
506
500
499
496
500
498
504
505
508
507
509
506
504
502
500
498
500
499
497
496
500
493
490
481
480
479
477
472
478
472
465
463
459
457
456
457
454
457
460
460
464
470
472
473
477
479
486
489
498
499
505
506
509
507
509
510
507
503
491
481
479
474
475
471
471
472
468
466
462
463
466
465
466
468
466
463
463
464
458
466
455
463
463
465
470
472
472
472
468
468
469
468
473
476
479
477
472
467
462
461
456
457
454
453
453
449
448
446
446
447
446
449
450
455
459
457
461
472
474
473
474
476
479
486
490
498
499
508
512
512
508
494
488
480
476
472
471
469
468
468
469
464
461
459
456
453
453
450
450
451
450
452
455
459
462
467
478
478
488
487
493
496
500
503
503
499
487
476
468
465
462
455
453
446
442
441
438
435
431
433
431
429
431
432
435
437
439
442
446
450
456
465
480
499
542
528
563
533
523
523
527
520
517
507
497
494
493
495
494
492
488
489
496
500
504
511
518
520
525
529
530
535
541
538
531
518
512
511
509
512
511
515
511
510
507
509
511
513
518
519
520
516
514
511
508
506
507
508
509
511
511
513
513
514
515
519
520
525
529
530
523
515
512
514
516
516
516
515
516
518
521
525
527
533
533
538
539
541
543
532
516
515
511
507
503
498
499
492
492
489
488
483
483
479
473
476
473
469
469
469
467
461
462
460
460
461
459
457
454
456
458
455
456
458
457
454
449
443
443
433
435
434
431
427
426
425
426
425
429
425
428
430
434
442
446
452
458
465
472
478
488
497
497
505
515
512
513
517
518
517
503
494
488
486
479
479
477
480
479
482
485
491
495
501
505
510
510
514
521
531
543
550
545
556
557
562
559
561
564
563
560
539
523
517
516
515
517
514
505
500
495
492
484
478
474
469
466
467
466
465
468
466
470
470
474
479
497
515
540
560
565
560
572
572
572
569
570
571
578
579
584
581
576
568
562
555
545
540
537
536
533
538
531
524
524
523
523
528
528
529
532
532
534
539
542
548
548
549
539
530
529
528
528
530
531
531
534
532
533
536
534
539
540
538
528
517
509
507
508
511
516
521
524
532
539
543
538
536
538
541
546
554
564
572
579
582
584
585
597
603
605
605
607
597
583
572
565
562
558
552
550
540
530
526
523
516
514
508
503
500
497
496
498
498
500
500
499
499
497
498
500
495
487
487
477
476
473
467
466
462
458
457
451
453
449
447
441
441
438
434
435
436
433
431
433
431
431
432
434
438
438
445
455
463
472
478
487
495
495
500
505
506
507
507
505
498
495
495
502
507
508
512
506
494
491
486
486
484
484
483
487
491
496
496
501
495
491
486
486
491
495
501
505
519
528
539
539
538
544
541
541
544
544
547
547
548
542
538
531
528
530
533
536
535
534
532
526
521
519
521
522
526
528
528
529
526
523
523
523
528
532
539
550
571
632
608
626
644
661
679
716
662
631
619
609
604
598
597
595
602
602
605
606
610
604
605
613
623
628
632
633
643
672
664
678
719
745
740
717
693
666
665
663
665
669
670
660
640
625
615
610
604
594
595
590
580
573
570
568
570
564
566
561
561
561
559
560
565
572
580
591
596
598
607
617
621
625
627
626
611
607
596
595
595
599
601
604
607
609
602
580
575
573
578
580
589
590
597
588
588
588
588
588
588
589
596
595
604
598
595
592
593
588
586
593
595
608
605
603
607
609
609
608
611
616
616
614
602
599
594
591
589
588
582
569
562
559
557
556
552
551
549
542
537
533
536
529
528
528
532
539
546
561
609
658
580
573
579
586
674
616
597
585
582
577
575
575
577
579
582
583
587
589
599
608
617
617
616
615
611
587
570
562
559
556
553
550
552
554
554
556
554
554
553
550
548
544
535
534
531
533
531
539
543
547
554
558
563
561
556
551
554
558
560
564
562
566
565
563
563
556
553
548
544
541
542
547
550
557
557
563
574
613
629
661
692
735
753
721
684
662
651
627
618
592
584
570
567
558
556
550
547
545
544
543
540
540
545
547
550
553
553
552
554
559
551
540
536
534
533
536
540
541
547
549
555
557
569
580
589
588
588
588
577
575
580
579
578
587
581
576
566
561
561
559
565
563
568
562
563
630
618
724
786
793
771
744
720
692
678
639
625
615
605
599
593
588
589
587
579
580
581
587
588
596
605
649
648
655
661
664
670
665
665
661
646
641
654
666
673
671
664
654
650
650
655
680
772
771
761
700
657
639
629
620
610
572
567
557
556
542
537
535
532
536
544
547
554
559
566
573
586
597
604
635
613
613
605
590
585
585
584
569
557
550
550
548
542
538
533
535
541
544
550
559
567
582
595
609
646
653
665
682
676
671
649
650
648
665
665
678
693
747
814
795
789
774
761
757
745
724
706
692
686
680
675
673
687
707
779
801
799
783
756
729
710
694
681
678
672
666
659
646
616
610
600
594
582
562
550
543
536
528
521
518
512
513
510
514
521
609
582
749
834
863
837
820
795
775
732
705
665
674
734
861
879
889
891
867
821
790
765
733
717
722
729
732
738
745
742
734
701
648
645
646
640
640
633
624
616
606
596
597
596
598
604
619
662
682
789
835
847
817
803
786
785
784
811
837
863
897
933
904
857
831
779
734
703
693
688
672
663
654
646
634
626
627
634
641
637
642
647
648
646
652
662
661
664
655
640
641
663
664
674
677
700
715
711
700
691
688
680
643
634
636
635
664
666
687
759
785
873
853
844
794
766
751
733
723
726
711
698
687
674
664
657
653
656
654
635
632
622
623
588
565
575
566
559
560
557
562
558
560
565
572
580
593
604
614
614
615
615
615
611
610
607
601
602
604
606
603
599
594
594
597
600
602
604
649
676
729
756
793
771
741
721
733
815
830
813
803
774
747
735
706
683
682
687
693
694
693
693
694
694
688
679
674
644
635
630
630
632
636
633
624
617
608
604
604
601
603
603
607
609
617
651
659
683
695
709
714
713
717
725
727
728
723
689
649
614
617
615
608
606
606
609
612
614
629
655
656
663
667
636
619
604
596
592
590
586
586
595
629
650
780
843
954
951
966
960
938
927
918
1000
837
802
771
726
692
670
666
667
680
703
728
819
891
896
869
823
767
743
720
710
692
691
652
644
637
641
662
659
676
680
684
679
655
658
646
634
625
625
621
613
609
610
611
614
624
680
832
859
870
854
820
796
751
701
664
630
618
614
599
587
578
574
572
567
568
661
630
801
890
888
846
812
760
706
689
685
690
687
687
680
650
645
640
642
636
618
599
590
580
568
559
552
547
547
540
540
537
537
532
532
544
561
570
569
568
562
547
541
539
538
535
534
535
523
516
522
510
506
495
496
492
490
490
475
481
472
471
470
464
462
462
456
457
453
450
447
446
445
445
443
445
444
445
445
449
451
453
459
462
468
475
479
482
487
490
494
497
494
476
466
464
462
463
465
464
466
468
465
467
464
467
465
468
466
466
462
460
457
453
453
451
449
448
447
445
445
443
437
434
435
432
431
429
428
430
428
427
429
437
445
452
462
471
485
491
490
484
491
487
498
496
497
505
511
516
523
531
531
530
531
530
528
532
533
535
529
524
515
509
506
504
505
506
502
490
484
484
481
481
483
485
483
487
489
486
485
487
486
490
496
507
518
524
540
558
567
582
598
614
618
612
613
618
618
618
618
608
611
604
603
593
581
583
585
590
591
590
598
599
589
588
587
595
600
601
599
593
589
597
608
615
614
607
595
575
564
562
560
558
552
533
530
528
525
527
527
530
532
530
531
534
534
528
528
515
510
521
503
511
511
502
493
483
477
473
468
466
463
525
408
426
444
462
480
498
524
551
569
587
605
623
641
640
704
661
641
529
549
569
588
608
628
648
668
688
708
728
573
605
637
668
700
627
643
582
705
828
966
899
648
868
1088
1308
1527
1790
1773
1772
1686
1630
1199
1070
869
898
853
839
836
864
909
947
974
1048
1122
1064
1154
1134
1102
1122
1145
1201
1388
1127
1245
1250
1166
1055
962
992
1030
1014
1032
1157
1226
1227
1218
1210
1260
1528
1346
1355
1381
1292
1428
1357
1312
1357
1145
1119
1092
1201
1290
1282
1241
1428
1619
1407
1403
1366
1366
1307
1385
1405
1508
1416
1530
1431
1211
1141
1271
1311
1333
1355
1276
1341
1315
1253
1174
1291
1351
1352
1304
1261
1176
1121
1106
1135
1225
1506
1378
1243
1222
1299
1368
1376
1210
1209
1098
1078
1098
1154
1205
1192
1260
1216
1246
1246
1329
1329
1413
1271
1196
1185
1222
1212
1238
1264
1260
1258
1241
1270
1286
1304
1265
1113
1062
1055
1067
1132
1256
1450
1329
1471
1404
1399
1379
1326
1211
1210
1146
1111
1158
1206
1237
1229
1283
1264
1243
1424
1317
1352
1375
1316
1373
1357
1376
1333
1199
1196
1142
1218
1295
1411
1358
1271
1249
1336
1381
1342
1250
1201
1189
1188
1258
1258
1251
1275
1286
1257
1240
1253
1391
1391
1460
1398
1352
1240
1264
1272
1253
1264
1280
1376
1289
1326
1303
1259
1263
1274
1269
1310
1585
1416
1437
1376
1396
1325
1237
1242
1231
1272
1266
1282
1328
1559
1516
1398
1453
1370
1290
1250
1203
1243
1361
1658
1569
1420
1439
1315
1271
1276
1233
1200
1275
1271
1272
1342
1447
1318
1288
1275
1304
1296
1349
1336
1330
1368
1349
1313
1304
1316
1320
1370
1370
1441
1377
1360
1443
1469
1384
1384
1312
1229
1408
1255
1186
1204
1304
1279
1291
1292
1317
1326
1282
1301
1324
1339
1304
1314
1424
1486
1402
1402
1440
1419
1418
1383
1324
1258
1280
1379
1460
1416
1322
1353
1404
1286
1312
1345
1274
1177
1191
1218
1234
1322
1264
1251
1259
1268
1290
1258
1290
1305
1362
1416
1361
1427
1331
1267
1259
1306
1288
1292
1294
1504
1417
1342
1270
1205
1242
1256
1338
1333
1328
1352
1333
1314
1366
1333
1300
1307
1304
1307
1310
1310
1334
1326
1317
1351
1381
1381
1447
1599
1603
1480
1468
1467
1519
1461
1357
1330
1375
1422
1379
1341
1335
1366
1446
1641
1526
1529
1569
1534
1420
1353
1554
1569
1398
1361
1305
1250
1289
1303
1284
1276
1293
1298
1314
1341
1521
1518
1419
1351
1286
1347
1416
1376
1365
1440
1426
1421
1670
1609
1460
1358
1279
1292
1299
1386
1486
1445
1422
1306
1305
1271
1327
1338
1249
1336
1392
1397
1338
1242
1295
1623
1550
1403
1381
1380
1294
1372
1506
1432
1344
1321
1185
1164
1146
1117
1098
1093
1063
1045
1033
1014
1002
991
985
1082
1237
1137
1137
1137
1138
1236
1310
1309
1292
1497
1394
1453
1232
1181
1202
1308
1367
1349
1406
1386
1418
1357
1252
1162
1201
1170
1135
1130
1167
1255
1321
1333
1345
1325
1333
1341
1296
1246
1257
1268
1279
1295
1311
1322
1333
1344
1249
1293
1338
1468
1449
1413
1445
1361
1333
1305
1306
1305
1306
1300
1377
1309
1316
1444
1374
1357
1301
1376
1446
1487
1449
1489
1482
1676
1590
1635
1442
1521
1522
1701
1447
1414
1470
1429
1394
1481
1340
1340
1250
1333
1416
1501
1578
1470
1389
1321
1281
1384
1565
1503
1453
1471
1381
1270
1305
1403
1367
1272
1305
1449
1518
1370
1299
1297
1386
1357
1374
1326
1317
1342
1381
1380
1455
1493
1478
1482
1534
1570
1462
1465
1501
1532
1521
1486
1511
1470
1476
1468
1437
1437
1330
1521
1453
1383
1277
1308
1443
1420
1463
1406
1442
1503
1487
1661
1656
1534
1406
1317
1452
1532
1479
1507
1533
1504
1483
1436
1419
1398
1398
1398
1355
1321
1345
1277
1209
1103
1041
1005
978
977
957
936
926
930
1036
1128
1250
1423
1272
1333
1394
1468
1589
1478
1524
1637
1603
1621
1657
1633
1633
1598
1753
1647
1688
1687
1386
1257
1309
1305
1324
1441
1795
1345
1283
1406
1406
1401
1605
1561
1539
1591
1803
1662
1539
1415
1556
1631
1596
1781
1576
1515
1218
1449
1466
1371
1652
1668
1679
1667
1605
1460
1379
1451
1572
1608
1388
1387
1347
1528
1475
1443
1608
1739
1675
1749
1627
1676
1590
1481
1376
1279
1365
1364
1546
1352
1333
1314
1438
1438
1456
1468
1347
1333
1319
1112
1112
1402
1357
1385
1428
1481
1425
1374
1511
1540
1472
1455
1513
1541
1474
1503
1510
1572
1798
1553
1570
1594
1435
1382
1360
1363
1436
1480
1582
1487
1568
1567
1650
1672
1603
1474
1410
1552
1619
1599
1573
1573
1348
1281
1824
1803
1567
1596
1528
1698
1702
1400
1467
1462
1361
1438
1521
1502
1421
1677
1646
1455
1394
1463
1480
1460
1493
1507
1494
1687
1583
1519
1403
1403
1520
1495
1462
1531
1487
1526
1639
1597
1618
1621
1610
1538
1505
1583
1429
1446
1384
1329
1515
1562
1562
1593
1502
1662
1496
1496
1627
1503
1583
1562
1556
1411
1301
1386
1411
1411
1459
1540
1525
1545
1768
1674
1614
1718
1528
1497
1618
1524
1523
1609
1477
1431
1574
1597
1537
1515
1482
1331
1194
1167
1159
1222
1242
1333
1424
1410
1513
1575
1665
1536
1382
1331
1483
1957
1721
1467
1522
1522
1412
1651
1820
1559
1589
1696
1605
1634
1569
1448
1443
1398
1449
1437
1378
1321
1395
1580
1552
1751
1575
1568
1455
1415
1450
1705
1496
1405
1323
1297
1383
1439
1588
1593
1553
1494
1452
1389
1417
1420
1476
1585
1529
1518
1574
1635
1542
1492
1453
1548
1628
1715
1613
1641
1669
1788
1645
1605
1517
1536
1448
1479
1457
1476
1436
1393
1477
1517
1454
1369
1560
1721
1476
1444
1569
1617
1573
1554
1564
1566
1651
1734
1582
1456
1466
1448
1409
1480
1461
1469
1477
1413
1453
1464
1756
1508
1456
1497
1375
1363
1354
1447
1546
1566
1654
1547
1440
1451
1411
1506
1586
1494
1430
1369
1391
1329
1372
1548
1518
1479
1401
1299
1277
1590
1378
1467
1616
1609
1599
1776
1409
1520
1471
1568
1504
1470
1419
1318
1399
1250
1379
1684
1444
1452
1453
1453
1245
1250
1513
1776
1706
1643
1666
1832
1688
1745
1715
1607
1559
1540
1344
1618
1296
1444
1335
1333
1331
1278
1238
1277
1316
1426
1593
1598
1512
1523
1400
1332
1393
1468
1427
1522
1461
1473
1546
1519
1575
1531
1501
1464
1627
1562
1469
1434
1423
1353
1278
1244
1379
1299
1333
1367
1431
1484
1528
1519
1519
1595
1479
1519
1619
1730
1538
1434
1404
1585
1380
1541
1599
1441
1481
1448
1540
1514
1561
1562
1536
1584
1536
1458
1413
1423
1484
1497
1682
1625
1623
1444
1319
1362
1416
1397
1320
1319
1269
1459
1472
1607
1592
1531
1824
1506
1538
1931
1659
1687
1976
1732
1728
1726
1550
1519
1399
1358
1519
1369
1369
1576
1575
1587
1568
1570
1617
1518
1516
1773
1787
1561
1487
1478
1559
1440
1369
1461
1496
1480
1396
1448
1448
1447
1454
1407
1397
1324
1346
1328
1412
1378
1428
1472
1445
1552
1665
1601
1618
1564
1583
1479
1477
1460
1381
1521
1388
1387
1400
1365
1339
1342
1433
1422
1373
1360
1357
1508
1517
1452
1574
1402
1518
1553
1692
1844
1651
1666
1447
1327
1344
1562
1527
1580
1514
1535
1588
1601
1491
1476
1342
1332
1396
1466
1561
1614
1470
1450
1359
1352
1433
1367
1365
1432
1484
1484
1626
1697
1742
1679
1683
1668
1560
1570
1528
1668
1536
1591
1612
1672
1757
1656
1547
1660
1758
1559
1691
1871
2000
1999
2000
1999
2000
1999
2000
1999
1722
1716
1670
1540
1431
1519
1556
1567
1616
1630
1727
1633
1684
1610
1655
1546
1573
1621
1687
1673
1585
1533
1438
1445
1531
1441
1516
1562
1560
1619
1621
1619
1542
1588
1566
1545
1602
1455
1507
1595
1682
1550
1685
1703
1657
1690
1715
1643
1718
1588
1758
1572
1651
1665
1678
1646
1620
1674
1704
1609
1696
1630
1684
1625
1748
1728
1691
1670
1652
1626
1617
1656
1805
1655
1690
1720
1718
1731
1686
1753
1652
1810
1775
1786
1803
1704
1617
1729
1813
1542
1498
1527
1578
1598
1661
1670
1734
1616
1670
1667
1785
1756
1712
1734
1799
1746
1741
1761
1790
1796
1749
1784
1850
1822
1851
1803
1829
1812
1805
1765
1752
1702
1769
1742
1675
1767
1712
1683
1755
1699
1765
1707
1680
1755
1783
1700
1771
1640
1763
1639
1777
1713
1763
1752
1718
1737
1786
1712
1677
1774
1738
1686
1787
1711
1802
1785
1730
1787
1759
1756
1754
1752
1750
1748
1746
1743
1741
1739
1730
1672
1751
1788
1764
1748
1764
1684
1808
1812
1769
1757
1756
1827
1743
1617
1575
1613
1658
1696
1783
1799
1712
1770
1723
1810
1816
1812
1854
1794
1832
1862
1812
1841
1811
1820
1790
1813
1806
1766
1793
1722
1793
1789
1792
1784
1806
1772
1738
1824
1758
1829
1784
1731
1775
1747
1744
1766
1738
1743
1739
1741
1675
1822
1666
1808
1737
1666
1749
1821
1795
1765
1791
1696
1622
1836
1689
1823
1839
1781
1771
1829
1821
1761
1794
1729
1742
1595
1584
1562
1681
1738
1766
1832
1841
1870
1818
1902
1939
1800
1899
1828
1846
1780
1841
1854
1976
1843
1875
1872
1853
1848
1923
1856
1879
1816
1906
1839
1862
1867
1855
1859
1814
1836
1800
1871
1880
1804
1855
1828
1834
1737
1817
1821
1883
1874
1851
1782
1689
1905
1789
1837
1896
1978
1857
1902
1878
1998
1763
1850
1847
1847
1822
1835
1821
1795
1853
1829
1891
1798
1856
1895
1850
1870
1826
1863
1858
1812
1864
1823
1836
1898
1877
1816
1860
1864
1784
1896
1823
1788
1843
1809
1824
1810
1751
1812
1795
1733
1809
1728
1760
1771
1755
1782
1792
1791
1772
1852
1850
1836
1838
1786
1789
1822
1799
1780
1814
1782
1739
1812
1680
1719
1886
1767
1805
1814
1736
1891
1807
1815
1767
1783
1793
1724
1742
1740
1676
1787
1578
1515
1485
1426
1376
1291
1247
1152
1061
1029
1008
1004
1001
983
942
937
875
934
917
900
875
850
832
815
532
519
522
518
515
521
534
532
530
528
525
503
475
485
482
478
474
470
467
464
466
466
466
466
466
427
420
418
