# Supplementary material for: Effect of transportation and social isolation on facial expressions of healthy horses
Source: PLoS One. 2021 Jun 4;16(6):e0241532. doi: 10.1371/journal.pone.0241532 (PMC8177539; doi:10.1371/journal.pone.0241532)
Supplement: S1 File — (ZIP) [file pone.0241532.s002.zip › Horse 4/Baseline.hrm]

[Params]
Version=106
Monitor=38
SMode=000000000
Date=20190908
StartTime=10:08:25.0
Length=01:09:27.3
Interval=238
Upper1=0
Lower1=0
Upper2=0
Lower2=0
Upper3=200
Lower3=160
Timer1=00:00:00.0
Timer2=00:00:00.0
Timer3=00:00:00.0
ActiveLimit=0
MaxHR=230
RestHR=30
StartDelay=368
VO2max=10
Weight=0

[Note]

[IntTimes]
01:09:28.7	50	30	37	149
0	0	0	0	0	0
0	0	0	0	0
0	0	0	170	0	0
0	0	0	0	0	0

[IntNotes]
1	

[ExtraData]

[LapNames]
1	1	

[Summary-123]
3929	0	3929	0	0	0
230	0	0	30
0	0	0	0	0	0
230	0	0	30
0	0	0	0	0	0
230	0	0	30
0	2403

[Summary-TH]
3929	0	0	0	3929	0
230	200	160	30
0	2403

[HRZones]
230
207
184
161
138
0
0
0
0
0
0

[SwapTimes]

[HRData]
1668
1497
1769
1440
1000
1109
1059
1117
1526
1481
1486
1470
1498
1508
1558
1542
1558
1634
1546
1459
1588
1599
1625
1567
1565
1589
1662
1660
1659
1462
1450
1503
1500
1422
1311
1371
1217
1000
1226
762
678
645
644
695
674
643
612
591
415
415
417
419
404
443
437
444
450
473
506
518
528
539
538
566
566
659
599
599
735
618
618
687
630
629
745
756
785
814
833
1075
1126
1128
1153
1084
1090
1066
1104
1057
878
814
903
956
942
941
936
985
1072
1217
1256
1321
1349
1313
1350
1353
1354
1011
1055
1143
1054
966
719
891
891
827
884
899
880
912
931
1032
1162
1237
1235
1306
1312
1313
1320
1294
1320
1336
1327
1344
1313
1269
1374
1382
1351
1394
1362
1372
1437
1398
1383
1418
1499
1503
1479
1482
1590
1476
1563
1537
1244
1405
1396
1346
1465
1509
1543
1714
1542
1537
1647
1647
1385
1420
1148
952
928
1036
1035
889
756
841
951
1009
995
921
870
802
866
856
942
1028
1111
1202
1203
1066
997
979
1075
1118
1141
1186
1158
979
868
842
812
869
897
920
964
925
997
1061
1077
1121
1125
1195
1041
1416
1274
1321
1402
1354
1365
1389
1435
1510
1443
1466
1553
1595
1532
1531
1413
1384
1386
1392
1461
1336
1067
1463
1570
1645
1644
1492
1494
1530
1617
1644
1644
1510
1413
1508
1627
1635
1957
1414
1736
1515
1633
2000
1999
1580
1601
1499
1577
1880
1879
1692
1481
1525
1637
1761
1760
1635
1599
1518
1628
1824
1824
1637
1501
1562
1686
1685
1442
1443
1471
1546
1573
1556
1760
1759
1618
1573
1501
1607
1520
1441
1506
1568
1551
1551
1615
1651
1674
1593
1659
1452
1628
1562
1609
1747
1756
1696
1695
1772
1678
1738
1738
1600
1498
1577
1738
1745
1752
1600
1532
1612
1744
1743
1562
1516
1588
1742
1706
1705
1565
1533
1574
1630
1674
1713
1677
1676
1551
1569
1541
1540
1728
1685
1684
1528
1557
1601
1661
1707
1611
1660
1611
1562
1574
1614
1695
1695
1531
1567
1564
1671
1651
1674
1701
1700
1429
1628
1572
1670
1105
987
1012
1037
1061
1086
1111
1136
1161
1186
1211
1236
1173
1368
1137
983
983
937
916
896
808
807
847
847
843
776
881
881
1034
1118
1118
1184
1139
1188
1236
1285
1334
1257
1333
1409
1546
1520
1571
1584
1615
1614
1614
1635
1635
1699
1599
1697
1696
1583
1520
1589
1627
1575
1628
1535
1823
1823
1647
1559
1614
1504
1701
1617
1665
1646
1578
1578
1565
1578
1607
1686
1548
1738
1586
1583
1582
1587
1722
1688
1688
2000
1999
2019
2018
1737
1648
1647
1351
1239
1312
1291
1270
1239
1208
1186
1165
804
803
851
850
841
1112
1111
1179
1031
1452
1598
1435
1212
1638
1705
1716
1716
1618
1542
1562
1654
1361
2023
1652
1839
1651
1464
1542
1427
1757
1691
1666
1666
1575
1470
1451
1553
1664
1618
1607
1602
1641
1656
1632
1666
1677
1677
1661
1722
1721
1620
1553
1012
1076
881
769
883
1000
1009
1000
990
825
891
825
759
827
1021
1098
1098
841
916
992
1068
1144
1220
1296
1372
1448
1662
1621
1595
1541
1213
1671
1698
1697
1609
1556
1604
1657
1264
1411
969
1195
1195
1066
1067
1066
1022
1021
1251
1270
1407
1617
1597
1561
1586
1656
1552
1300
1643
1608
1636
1701
1522
1904
1610
1602
1707
1745
1744
1628
1637
1771
1770
1640
1627
1743
1742
1630
1635
1629
1864
1659
1643
1664
1679
1702
1747
1818
1817
1745
1612
1644
1670
1559
1527
1404
1808
1622
1591
1650
1709
1677
1750
1750
1749
1652
1575
1590
1657
1724
1699
1692
1692
1622
1535
1553
1651
1623
1695
1651
1684
1696
1651
1624
1407
1716
1537
1536
1603
1626
1550
1576
1614
1642
1689
1702
1703
1705
1645
1704
1732
1695
1717
1674
1713
1713
1641
1677
1667
1728
1686
1640
1654
1668
1726
1660
1675
1636
1603
1621
1625
1646
1699
1696
1692
1704
1704
1627
1516
1603
1638
1706
1690
1684
1683
1598
1496
1509
1571
1596
1648
1728
1650
1687
1760
1655
1646
1668
1689
1637
1699
1654
1632
1673
1674
1704
1687
1712
1686
1696
1729
1635
1677
1696
1689
1688
1687
1686
1685
1684
1683
1682
1680
1679
1678
1677
1676
1675
1674
1673
1672
1671
1670
1657
1655
1652
1650
1648
1646
1644
1642
1640
2000
1999
1651
1639
1633
1681
1665
1687
1671
1665
1693
1679
1644
1643
1644
1644
1683
1627
1669
1667
1667
1676
1667
1695
1666
1682
1666
1650
1646
1604
1683
1658
1647
1642
1661
1640
1660
1670
1677
1680
1712
1663
1660
1728
1671
1696
1691
1690
1719
1697
1719
1703
1691
1623
1693
1665
1671
1670
1653
1732
1673
1675
1783
1663
1637
1708
1708
1677
1719
1719
1695
1695
1685
1722
1686
1706
1650
1701
1700
1706
1654
1652
1670
1675
1672
1668
1659
1659
1684
1641
1651
1669
1673
1684
1659
1660
1662
1689
1696
1657
1659
1677
1677
1690
1665
1670
1462
1879
1611
1656
1658
1641
1649
1650
1680
1646
1652
1701
1651
1728
1735
1748
1803
1710
1709
1681
1650
1596
1653
1623
1611
1610
1651
1640
1700
1660
1717
1738
1650
1649
1685
1693
1668
1702
1667
1674
1696
1704
1671
1670
1706
1680
1693
1724
1691
1678
1719
1732
1677
1723
1715
1751
1724
1719
1695
1721
1789
1722
1752
1733
1687
1716
1701
1686
1663
1680
1645
1657
1665
1649
1686
1661
1675
1670
1625
1630
1649
1621
1618
1646
1683
1609
1633
1650
1670
1640
1661
1658
1632
1640
1632
1652
1646
1631
1623
1663
1682
1651
1677
1608
1729
1665
1635
1615
1566
1463
1480
1491
1646
1687
1676
1727
1727
1626
1522
1555
1705
1682
1692
1674
1743
1767
1718
1740
1739
1655
1533
1659
1787
1785
1737
1736
1744
1757
1729
1791
1714
1756
1736
1781
1778
1739
1729
1815
1760
1811
1780
1730
1757
1771
1756
1767
1718
1704
1741
1751
1726
1673
1643
1835
1559
1423
1483
1478
1498
1498
1547
1593
1600
1610
1604
1687
1639
1710
1831
1796
1796
1631
1600
1707
1738
1737
1816
1815
1632
1538
1660
1693
1595
1795
1759
1759
1648
1545
1572
1587
1772
1761
1760
1637
1628
1727
1821
1821
1706
1663
1762
1837
1836
1714
1588
1742
1654
1718
1752
1817
1733
1769
1790
1734
1718
1760
1747
1742
1760
1736
1768
1801
1836
1805
1804
1725
1639
1668
1732
1842
1846
1846
1743
1653
1679
1790
1898
1897
1811
1637
1666
1701
1809
1809
1698
1669
1742
1863
1863
1729
1646
1770
1802
1830
1829
1731
1600
1601
1739
1800
1832
1758
1781
1780
1684
1614
1555
1573
1686
1754
1754
1796
1796
1657
1643
1779
1797
1797
1622
1566
1826
1601
1632
1724
1689
1692
1682
1670
1627
1688
1715
1702
1710
1693
1749
1796
1795
1666
1618
1755
1864
1863
1738
1684
1830
1829
1660
1664
1844
1843
1664
1598
1670
1660
1676
1718
1741
1713
1781
1754
1766
1765
1652
1644
1750
1944
1944
1765
1715
1859
1859
1703
1686
1902
1902
1737
1666
1803
1802
1664
1600
1754
1783
1783
1716
1650
1716
1798
1797
1673
1646
1795
1767
1886
1885
1792
1625
1686
1757
1927
1926
1716
1658
1612
1696
1762
1764
1839
1839
1763
1569
1594
1599
1645
1712
1704
1600
1717
1629
1561
1768
1731
1704
1725
1776
1736
1797
1786
1769
1826
1826
1681
1621
1661
1765
1821
1821
1705
1682
1695
1706
1834
1856
1856
1665
1518
1794
1678
1679
1635
1535
1459
1430
1553
1592
1635
1630
1672
1640
1680
1711
1890
1890
1770
1666
1790
1862
1861
1759
1689
1876
1875
1729
1670
1792
1949
1948
1728
1719
1900
1899
1697
1716
1816
1840
1840
1707
1686
1679
1691
1816
1749
1783
1870
1764
1680
1621
1637
1677
1763
1791
1883
1883
1745
1600
1666
1822
1821
1692
1609
1732
1892
1892
1739
1696
1812
1871
1871
1788
1718
1736
1812
1857
1857
1726
1681
1755
1807
1844
1844
1730
1691
1691
1809
1842
1841
1735
1684
1648
1780
1793
1793
1718
1644
1700
1733
1805
1804
1658
1543
1744
1737
1693
1743
1712
1791
1758
1820
1779
1817
1816
1726
1639
1744
1940
1939
1843
1689
1713
1775
1934
1934
1763
1708
1714
1837
1836
1736
1692
1791
1924
1923
1732
1678
1702
1754
1687
1821
1841
1650
1685
1694
1699
1740
1803
1803
1675
1659
1722
1784
1783
1673
1653
1843
1890
1889
1803
1685
1684
1896
1896
1680
1685
1740
1890
1889
1735
1705
1749
1922
1922
1741
1717
1747
1832
1831
1692
1711
1703
1855
1855
1688
1485
1677
1848
1807
1752
1804
1828
1787
1812
1896
1896
1726
1578
1726
1869
1869
1747
1618
1810
1921
1920
1769
1666
1758
1809
1895
1894
1760
1754
1830
1841
1840
1756
1697
1745
1771
1916
1916
1754
1696
1678
1747
1880
1880
1756
1709
1716
1810
1823
1823
1710
1707
1753
1903
1902
1778
1690
1701
1788
1767
1896
1895
1750
1704
1826
1871
1871
1747
1683
1737
1744
1846
1845
1706
1580
1771
1789
1713
1769
1813
1813
1681
1592
1665
1865
1864
1752
1620
1762
1781
1956
1955
1752
1720
1721
1908
1907
1755
1695
1789
1911
1910
1738
1709
1783
1819
1942
1941
1812
1728
1855
1855
1652
1743
1866
1773
1732
1749
1776
1752
1736
1778
1821
1702
1850
1868
1868
1715
1578
1753
1757
1894
1894
1760
1687
1792
1927
1927
1738
1694
1872
1872
1739
1568
1865
1864
1714
1659
1859
1858
1700
1693
1883
1883
1736
1698
1870
1869
1724
1648
1749
1788
1827
1827
1732
1738
1768
1849
1847
1847
1846
1729
1720
1781
1837
1887
1886
1766
1719
1796
1814
1852
1865
1864
1746
1711
1821
1847
1847
1716
1636
1743
1837
1842
1842
1736
1635
1712
1737
1822
1744
1723
1737
1709
1742
1669
1688
1606
1767
1753
1790
1771
1817
1785
1792
1884
1805
1805
1719
1689
1762
1800
1890
1827
1827
1687
1661
1789
1852
1851
1715
1675
1787
1846
1846
1742
1717
1788
1899
1898
1762
1690
1792
1909
1908
1767
1690
1793
1842
1841
1715
1632
1701
1823
1832
1832
1716
1676
1776
1796
1877
1876
1745
1668
1737
1841
1815
1815
1746
1670
1740
1853
1852
1742
1688
1765
1873
1873
1739
1648
1747
1823
1818
1817
1694
1626
1561
1593
1621
1627
1748
1789
1758
1911
1751
1786
1891
1890
1728
1659
1685
1731
1770
1828
1843
1843
1729
1699
1757
1878
1878
1726
1723
1773
1833
1864
1864
1782
1732
1857
1927
1926
1757
1684
1786
1875
1874
1749
1714
1894
1832
1831
1756
1682
1798
1829
1883
1883
1769
1730
1779
1866
1865
1752
1692
1686
1866
1850
1850
1720
1663
1785
1900
1900
1761
1697
1773
1858
1858
1711
1684
1720
1706
1821
1771
1821
1821
1714
1683
1738
1748
1851
1851
1742
1698
1795
1865
1864
1678
1603
1807
1827
1826
1712
1651
1685
1790
1826
1820
1820
1691
1646
1654
1568
1752
1730
1717
1720
1688
1678
1820
1706
1652
1611
1562
1525
1454
1562
1619
1626
1674
1674
1746
1751
1809
1802
1842
1822
1821
1694
1725
1771
1747
1843
1836
1783
1782
1675
1697
1663
1608
1660
1774
1777
1776
1661
1560
1720
1767
1767
1418
1503
1698
1555
1435
1385
1506
1485
1562
1645
1654
1558
1728
1707
1734
1831
1831
1697
1722
1739
1815
1814
1647
1661
1738
1709
1759
1789
1788
1621
1642
1721
1744
1816
1815
1685
1681
1752
1797
1796
1687
1630
1666
1691
1721
1768
1821
1821
1683
1677
1706
1840
1805
1804
1704
1575
1728
1669
1903
1689
1724
1830
1830
1698
1653
1600
1732
1719
1831
1745
1839
1839
1672
1544
1729
1770
1758
1873
1758
1882
1888
1888
1780
1737
1801
1836
1858
1911
1875
1874
1763
1756
1558
1711
1852
1881
1880
1788
1710
1783
1855
1919
1861
1860
1753
1697
1712
1798
1878
1904
1843
1843
1733
1627
1734
1801
1863
1833
1832
1722
1726
1769
1817
1886
1885
1762
1686
1723
1767
1867
1851
1850
1731
1681
1702
1736
1840
1778
1825
1780
1801
1820
1809
1804
1802
1789
1812
1850
1881
1870
1921
1872
1871
1783
1705
1760
1818
1840
1839
1738
1710
1814
1888
1887
1780
1735
1812
1932
1931
1766
1702
1869
1863
1862
1770
1712
1778
1799
1715
1653
1807
1705
1693
1665
1610
1521
1541
1523
1545
1560
1542
1603
1702
1734
1695
1769
1818
1822
1826
1826
1704
1676
1719
1851
1812
1844
1843
1706
1634
1687
1754
1776
1645
1908
1627
1429
1887
1854
1854
1732
1656
1752
1807
1830
1830
1715
1690
1781
1850
1849
1711
1687
1752
1861
1860
1734
1675
1759
1842
1790
1865
1873
1873
1771
1707
1738
1842
1867
1866
1730
1687
1673
1758
1847
1840
1806
1830
1849
1890
1811
1854
1873
1870
1968
1914
1914
1825
1784
1777
1839
1985
1887
1886
1793
1709
1715
1734
1838
1874
1799
1918
1865
1865
1780
1740
1746
1820
1850
1906
1843
1843
1768
1705
1713
1724
1773
1776
1777
1796
1773
1809
1789
1838
1808
1852
1720
1858
1768
1814
1770
1744
1746
1806
1804
1827
1823
1891
1812
1930
1858
1857
1790
1707
1736
1817
1896
1838
1838
1771
1697
1778
1792
1842
1864
1823
1822
1739
1657
1680
1775
1801
1808
1891
1890
1757
1736
1774
1864
1836
1828
1830
1863
1793
1669
1792
1681
1655
1653
1716
1758
1668
1673
1684
1663
1635
1592
1795
1706
1770
1749
1813
1812
1833
1790
1866
1814
1831
1857
1856
1855
1822
1855
1841
1807
1781
1754
1728
1702
1707
1667
1685
1678
1671
1664
1657
1650
1643
1636
1629
1590
1666
1612
1629
1613
1578
1621
1617
1608
1617
1625
1644
1580
1562
1534
1589
1575
1590
1590
1565
1585
1544
1535
1631
1480
1552
1539
1555
1579
1604
1678
1678
1664
1713
1713
1743
1720
1729
1716
1715
1720
1718
1745
1675
1677
1664
1642
1621
1600
1578
1557
1591
1586
1587
1588
1589
1590
1591
1592
1593
1594
1573
1595
1595
1594
1569
1574
1554
1516
1596
1546
1558
1612
1579
1570
1569
1623
1636
1648
1614
1607
1600
1592
1585
1658
1633
1642
1657
1672
1682
1646
1621
1619
1628
1612
1584
1582
1547
1615
1596
1611
1604
1573
1605
1592
1573
1554
1541
1517
1537
1545
1552
1526
1525
1557
1612
1631
1688
1687
1665
1656
1624
1624
1637
1590
1589
1575
1580
1574
1568
1571
1574
1570
1565
1509
1509
1544
1528
1537
1515
1483
1532
1498
1567
1581
1621
1653
1646
1604
1537
1560
1609
1560
1510
1390
1521
1456
1465
1543
1549
1548
1505
1469
1436
1458
1455
1415
1413
1485
1716
1479
1516
1491
1553
1586
1594
1633
1602
1559
1619
1575
1564
1618
1617
1663
1665
1615
1632
1657
1603
1635
1433
1389
1306
938
940
730
707
672
634
593
560
625
595
667
743
748
777
796
844
866
898
958
982
1016
1040
1045
1021
1015
1011
978
919
893
859
866
862
961
1035
1106
1165
1187
1317
1396
1398
1337
1316
1363
1365
1314
1331
1352
1341
1427
1411
1505
1496
1502
1710
1709
1536
1507
1570
1670
1670
1513
1463
1551
1618
1718
1718
1562
1482
1529
1579
1559
1517
1492
1525
1544
1535
1561
1550
1479
1453
1326
1156
1236
1403
1225
1095
1009
1092
1027
1060
971
944
