# Supplementary material for: Effect of transportation and social isolation on facial expressions of healthy horses
Source: PLoS One. 2021 Jun 4;16(6):e0241532. doi: 10.1371/journal.pone.0241532 (PMC8177539; doi:10.1371/journal.pone.0241532)
Supplement: S1 File — (ZIP) [file pone.0241532.s002.zip › Horse 4/Isolation.hrm]

[Params]
Version=106
Monitor=38
SMode=000000000
Date=20190908
StartTime=11:49:14.0
Length=00:31:44.9
Interval=238
Upper1=0
Lower1=0
Upper2=0
Lower2=0
Upper3=200
Lower3=160
Timer1=00:00:00.0
Timer2=00:00:00.0
Timer3=00:00:00.0
ActiveLimit=0
MaxHR=230
RestHR=30
StartDelay=1299
VO2max=10
Weight=0

[Note]

[IntTimes]
00:31:47.2	65	33	57	169
0	0	0	0	0	0
0	0	0	0	0
0	0	0	180	0	0
0	0	0	0	0	0

[IntNotes]
1	

[ExtraData]

[LapNames]
1	1	

[Summary-123]
1904	0	1904	0	0	0
230	0	0	30
0	0	0	0	0	0
230	0	0	30
0	0	0	0	0	0
230	0	0	30
0	1831

[Summary-TH]
1903	0	0	6	1897	0
230	200	160	30
0	1831

[HRZones]
230
207
184
161
138
0
0
0
0
0
0

[SwapTimes]

[HRData]
1466
1486
1490
1480
1494
1430
1430
1328
1467
1542
1533
1521
1517
1575
1614
1586
1501
1462
1461
1433
1434
1341
1325
1284
1299
1325
1338
1266
1434
1480
1444
1464
1600
1599
1222
1207
1213
1234
1241
1270
1293
1281
1320
1405
1447
1408
1349
1386
1345
1347
1353
1363
1378
1399
1416
1431
1493
1561
1595
1542
1527
1504
1533
1573
1629
1568
1555
1562
1553
1479
1401
1364
1401
1408
1344
1301
1234
1268
1216
1287
1281
1308
1353
1366
1300
1307
1295
1295
1344
1353
1393
1336
1372
1416
1399
1431
1404
1256
1232
1143
1118
1132
1031
1031
1027
1025
1014
1017
1055
1126
1041
1111
985
876
807
735
694
659
640
622
589
570
553
533
516
499
483
465
454
443
437
422
415
410
409
405
399
399
396
394
395
393
391
387
388
388
391
387
390
414
357
380
414
448
470
516
521
528
549
593
579
532
562
592
622
652
718
775
784
691
691
632
587
524
491
470
466
460
457
457
455
448
449
448
443
437
433
428
422
414
414
411
404
402
398
396
395
401
386
404
403
400
396
400
404
415
418
418
418
413
409
408
403
402
397
396
403
399
401
397
399
398
397
396
411
398
394
393
392
392
392
392
392
391
390
386
391
376
403
389
391
390
391
391
394
395
402
399
404
410
417
419
420
421
422
422
423
423
421
419
417
413
415
417
417
410
408
408
405
398
399
397
397
397
397
400
399
400
397
398
399
400
405
411
408
415
420
420
425
430
445
451
455
445
430
432
436
431
430
427
425
429
430
433
442
447
449
453
461
470
486
483
484
498
497
507
516
514
491
492
493
487
498
520
557
544
549
555
544
584
509
495
490
490
496
498
501
506
510
515
519
527
562
577
575
592
608
626
567
539
521
514
513
501
497
500
502
509
520
529
537
551
556
560
569
587
550
628
705
800
791
805
844
869
888
902
824
722
726
686
726
766
794
821
860
881
886
929
936
921
883
857
823
835
912
940
884
788
704
927
926
866
907
938
1016
1031
1020
975
890
820
741
839
857
907
860
801
760
685
612
586
564
563
566
602
594
679
765
845
841
828
861
930
941
941
1001
1103
1124
1030
1029
953
940
894
850
862
951
954
934
903
911
970
1047
1199
1178
1161
1095
1062
972
926
896
892
931
985
981
1022
1046
1014
954
925
883
898
1004
1021
1022
1037
1002
956
902
848
805
816
865
916
973
932
920
882
886
877
927
1005
1003
1008
986
1021
1013
971
924
922
982
971
926
876
793
774
821
859
961
1022
977
980
1004
1021
1023
1019
989
998
972
937
932
914
905
920
966
1003
954
937
936
914
912
902
873
874
950
998
924
842
780
722
708
702
809
871
948
922
886
874
898
919
901
925
893
881
888
942
949
980
994
970
979
983
1038
1038
1009
1021
979
934
915
916
937
916
879
841
846
842
866
889
930
948
922
925
955
968
976
971
988
994
963
972
958
952
953
923
930
952
931
966
1057
1133
1138
1105
1076
1053
976
857
788
726
696
689
674
677
687
852
814
783
749
690
655
642
623
625
628
640
672
701
709
697
691
689
687
770
847
796
737
720
708
846
833
825
824
837
835
822
826
849
896
913
920
924
897
903
879
915
987
983
975
983
1055
1152
1076
1148
1106
1021
961
893
854
849
816
789
762
767
726
779
702
632
589
559
542
526
511
509
497
487
479
479
477
480
479
479
476
473
480
483
479
480
479
482
490
496
492
501
499
501
493
489
486
484
487
488
496
502
511
512
506
511
513
519
518
514
516
516
511
513
513
505
506
503
500
504
506
517
520
534
535
545
557
574
585
621
656
595
704
675
711
649
591
572
568
560
656
706
750
819
922
880
828
795
775
757
738
748
814
1005
1036
1000
1047
1037
1064
1093
1077
1110
1140
1208
1220
1224
1269
1309
1308
1275
1254
1309
1315
1297
1328
1366
1309
1343
1441
1429
1379
1383
1377
1333
1302
1338
1367
1309
1264
1295
1422
1526
1416
1433
1459
1439
1461
1443
1442
1439
1504
1454
1355
1128
1062
1136
1163
1212
1315
1269
1292
1312
1334
1327
1192
1156
1215
1143
1040
939
889
901
976
1083
1208
1288
1367
1338
1324
1312
1215
1174
1212
1286
1290
1289
1278
1305
1286
1263
1202
1125
1169
1169
1266
1320
1305
1294
1261
1273
1344
1414
1406
1302
1261
1311
1335
1361
1298
1227
1126
1161
1149
1185
1247
1247
1257
1262
1340
1380
1372
1432
1463
1384
1402
1273
1211
1288
1454
1387
1354
1323
1342
1396
1433
1457
1479
1464
1341
1297
1294
1276
1199
1089
1072
809
747
664
610
546
609
671
734
797
890
854
836
906
986
1030
1033
1014
1021
992
978
1031
1068
1094
1082
1148
1154
1174
1201
1218
1273
1299
1352
1356
1296
1366
1435
1391
1428
1442
1458
1524
1521
1655
1557
1547
1524
1615
1491
1474
1491
1501
1488
1593
1583
1468
1599
1481
1568
1600
1431
1596
1608
1475
1713
1673
1582
1484
1586
1490
1532
1640
1667
1504
1536
1578
1562
1727
1583
1598
1766
1491
1521
1556
1577
1564
1544
1512
1523
1456
1466
1366
1154
1133
1187
1250
1315
1381
1423
1413
1361
1275
1152
1143
1136
1162
1199
1281
1348
1358
1272
1297
1271
1268
1218
1257
1302
1359
1424
1431
1450
1466
1448
1494
1534
1539
1541
1458
1597
1476
1582
1496
1544
1543
1607
1187
1489
1518
1619
1594
1593
1488
1504
1459
1523
1494
1467
1425
1178
1529
1233
1231
1206
1086
853
979
833
840
842
824
823
833
896
937
926
901
941
1021
1092
1087
1103
1119
1177
1220
1255
1252
1259
1272
1285
1255
1296
1308
1341
1367
1328
1340
1411
1453
1426
1423
1460
1435
1473
1510
1486
1475
1460
1431
1479
1458
1420
1426
1505
1422
1409
1478
1452
1422
1407
1325
1291
1274
1155
1249
1300
1315
1383
1513
1474
1472
1479
1471
1508
1547
1506
1524
1527
1516
1481
1511
1476
1482
1571
1490
1472
1465
1429
1416
1431
1404
1399
1327
1177
1105
1089
1127
1154
1310
1276
1252
1274
1277
1364
1396
1413
1485
1466
1454
1458
1430
1410
1335
1364
1276
1184
1174
1222
1315
1364
1366
1320
1346
1357
1399
1397
1381
1274
1273
1257
1146
1171
1177
1179
1238
1293
1306
1412
1412
1437
1468
1325
1333
1341
1486
1492
1549
1594
1593
1437
1432
1454
1486
1448
1456
1398
1318
1275
1175
1183
1149
1138
1154
1204
1281
1295
1309
1333
1357
1308
1333
1358
1232
1272
1312
1352
1391
1538
1434
1388
1491
1442
1405
1367
1338
1195
1328
1347
1443
1463
1451
1461
1497
1517
1504
1558
1659
1584
1584
1459
1501
1444
1479
1525
1429
1491
1492
1426
1378
1400
1388
1265
1271
1345
1400
1396
1471
1443
1396
1426
1428
1423
1439
1471
1485
1428
1467
1460
1393
1390
1399
1412
1385
1438
1428
1366
1333
1396
1394
1306
1253
1249
1257
1230
1216
1195
1137
1167
1170
1220
1289
1339
1383
1432
1422
1415
1451
1490
1486
1485
1468
1487
1470
1478
1470
1384
1404
1390
1196
1190
1248
1275
1299
1271
1285
1321
1290
1261
1304
1278
1249
1249
1212
1094
1018
1104
1114
1132
1111
1102
1060
1034
1116
1181
1233
1188
1185
1194
1161
1099
1181
1075
1110
1053
1061
1098
1203
1245
1278
1340
1377
1381
1413
1421
1440
1475
1402
1406
1410
1364
1368
1298
1257
1240
1285
1313
1294
1286
1247
1310
1322
1189
979
1025
870
831
771
802
882
880
854
822
768
769
742
754
759
800
840
853
878
876
936
988
1031
1015
962
900
893
950
1012
1034
1080
1125
1164
1222
1269
1286
1272
1285
1284
1263
1266
1202
1146
1142
1174
1187
1233
1259
1266
1320
1328
1345
1338
1338
1250
1245
1245
1274
1309
1315
1333
1346
1304
1242
1217
1127
1127
1010
971
972
1035
1142
1172
1219
1258
1296
1271
1282
1251
1256
1280
1211
1127
1127
1111
1087
1114
1129
1101
1142
1177
1220
1217
1238
1279
1277
1276
1310
1313
1312
1329
1324
1295
1168
1161
1250
1336
1365
1363
1353
1379
1384
1407
1421
1378
1441
1121
1070
1319
1402
1378
1405
1380
1423
1465
1437
1455
1423
1413
1109
1221
1113
1355
1021
1101
1141
1129
1136
1137
1153
1105
1093
1079
1048
1007
946
980
1095
1103
1087
1080
1120
1145
1203
1186
1229
1268
1276
1303
1265
1150
1184
1229
1186
1178
1217
1262
1254
1278
1271
1238
1227
1241
1274
1277
1235
1216
1222
1171
1178
1181
1260
1303
1331
1358
1350
1348
1334
1319
1229
1187
1197
1264
1306
1358
1391
1366
1376
1337
1377
1386
1407
1394
1382
1369
1392
1406
1416
1417
1419
1470
1454
1470
1449
1463
1483
1486
1576
1575
1426
1426
1456
1533
1592
1592
1360
1406
1450
1450
1440
1479
1798
1624
1519
1502
1512
1533
1548
1614
1614
1380
1380
1052
1052
973
1032
1091
1425
1424
1344
1373
1655
1607
1397
1829
1828
1531
1521
1557
1585
1602
1604
1189
1318
1087
1087
1176
1176
1623
1406
1467
1405
1344
1469
1540
1533
1589
1610
1601
1603
1663
1662
1480
1572
1681
1710
1709
1546
1548
1638
1626
1626
1449
1501
1614
1638
1638
1468
1541
1602
1623
1623
1453
1530
1535
1553
1516
1558
1671
1561
1561
1430
1541
1523
1499
1568
1574
1476
1509
1560
1503
1497
1485
1611
1611
1385
1385
1296
1167
1094
1092
1020
877
933
833
806
725
697
687
649
632
620
598
591
573
564
564
562
548
530
514
490
490
485
455
473
444
428
418
407
402
396
386
387
383
378
372
369
365
364
360
359
360
361
357
358
356
357
360
362
368
374
379
380
382
376
378
381
384
395
400
410
418
421
427
437
454
473
478
485
492
495
501
486
483
481
480
488
515
544
591
569
568
589
610
586
590
613
674
735
788
840
840
832
856
870
884
910
934
923
897
897
1045
925
973
1045
1117
1164
1187
1125
1248
1240
1135
1288
