# Supplementary material for: Effect of transportation and social isolation on facial expressions of healthy horses
Source: PLoS One. 2021 Jun 4;16(6):e0241532. doi: 10.1371/journal.pone.0241532 (PMC8177539; doi:10.1371/journal.pone.0241532)
Supplement: S1 File — (ZIP) [file pone.0241532.s002.zip › Horse 4/Transport.hrm]

[Params]
Version=106
Monitor=38
SMode=000000000
Date=20190908
StartTime=11:31:37.0
Length=00:15:08.0
Interval=238
Upper1=0
Lower1=0
Upper2=0
Lower2=0
Upper3=200
Lower3=160
Timer1=00:00:00.0
Timer2=00:00:00.0
Timer3=00:00:00.0
ActiveLimit=0
MaxHR=230
RestHR=30
StartDelay=447
VO2max=10
Weight=0

[Note]

[IntTimes]
00:15:09.5	111	48	93	141
0	0	0	0	0	0
0	0	0	0	0
0	0	0	220	0	0
0	0	0	0	0	0

[IntNotes]
1	

[ExtraData]

[LapNames]
1	1	

[Summary-123]
907	0	907	0	0	0
230	0	0	30
0	0	0	0	0	0
230	0	0	30
0	0	0	0	0	0
230	0	0	30
0	1418

[Summary-TH]
907	0	0	0	907	0
230	200	160	30
0	1418

[HRZones]
230
207
184
161
138
0
0
0
0
0
0

[SwapTimes]

[HRData]
738
692
675
665
647
760
797
830
945
936
895
911
876
847
804
797
841
854
839
768
737
768
804
789
762
748
791
844
822
766
747
746
785
800
790
763
728
753
787
787
745
705
684
659
674
681
652
626
605
587
577
585
593
592
582
572
569
577
571
570
585
584
623
666
671
671
722
669
630
599
599
597
582
584
583
583
578
577
575
574
581
574
571
568
562
550
545
541
538
535
530
535
528
527
523
527
516
513
516
505
510
505
506
510
512
512
516
525
543
545
547
551
544
539
539
543
539
535
539
532
529
525
531
527
522
521
513
506
490
490
485
480
476
475
471
468
468
466
467
470
478
480
488
485
492
510
498
508
518
528
537
556
558
577
553
551
550
562
557
578
586
587
599
590
578
570
558
550
545
542
540
533
531
528
535
530
527
524
530
529
530
538
543
553
552
576
592
590
589
604
600
574
566
565
553
553
548
548
545
539
539
532
523
516
521
517
513
506
505
508
499
498
500
502
497
502
503
502
513
518
524
524
528
533
531
472
471
560
559
492
487
479
474
471
482
438
446
454
462
470
482
493
501
509
517
525
559
537
528
531
530
521
521
519
526
523
523
528
529
524
522
521
526
522
526
530
549
606
547
547
563
574
563
568
572
579
601
637
642
719
667
606
585
575
576
583
604
733
732
701
645
601
574
567
574
567
577
577
572
571
570
569
577
584
626
707
694
638
597
691
700
749
812
760
708
696
704
686
726
773
749
747
743
735
739
750
804
841
759
698
596
568
556
550
543
559
526
544
563
579
634
689
743
798
833
685
836
735
694
788
753
807
658
735
735
712
704
818
761
738
712
658
754
732
691
708
770
715
691
694
673
795
794
784
769
743
752
747
704
656
637
622
616
608
631
622
613
575
562
550
535
532
528
524
526
529
539
562
576
572
576
580
584
588
596
570
554
553
549
527
511
502
487
475
474
465
462
456
454
449
456
461
471
466
465
468
468
468
459
454
457
468
480
506
532
512
524
509
498
502
500
501
495
490
514
513
479
458
436
449
444
436
437
437
436
428
433
427
429
427
431
460
475
442
475
507
545
510
516
531
530
546
573
571
559
523
591
632
636
640
578
608
534
513
513
515
505
517
537
546
554
546
512
503
502
506
505
508
513
531
527
523
518
518
519
512
511
508
516
514
514
502
508
518
528
533
550
561
598
601
680
617
559
557
580
539
533
527
521
514
486
486
461
486
518
502
499
498
496
501
505
546
545
576
554
513
513
509
505
501
503
511
520
514
516
509
509
515
520
529
542
556
571
556
548
546
550
555
555
644
643
593
649
576
562
560
541
536
535
541
547
575
601
640
651
736
684
626
718
733
744
868
876
781
741
697
698
717
769
843
873
873
694
697
666
628
601
713
710
836
892
783
761
893
779
780
778
754
746
715
695
639
607
601
601
683
700
770
764
755
727
731
780
854
843
844
824
806
778
755
740
702
690
690
702
669
694
739
706
646
604
579
575
588
589
585
589
577
575
588
574
566
533
532
519
507
495
485
474
465
459
458
460
457
461
475
494
501
533
589
607
710
639
620
754
754
724
788
746
839
863
918
1010
914
857
788
772
782
847
889
930
885
850
798
883
671
662
563
549
555
531
518
509
525
573
635
607
634
661
603
668
573
542
529
529
521
523
525
530
530
548
565
578
577
559
538
560
564
595
597
608
607
602
632
577
563
566
570
578
587
609
610
613
614
627
789
807
776
762
764
742
718
678
646
760
673
709
617
564
531
516
506
496
496
493
484
478
473
469
476
482
491
495
493
486
487
486
480
477
473
474
467
464
465
464
530
591
591
612
696
652
618
742
747
727
612
538
509
506
527
550
560
569
539
512
490
489
490
482
479
472
466
456
451
450
452
451
449
449
450
451
449
445
446
442
447
451
449
452
453
448
452
449
446
447
439
438
439
438
437
435
435
435
433
434
435
434
433
435
433
434
436
437
439
440
429
429
445
448
450
453
456
444
439
435
436
437
439
440
438
445
450
461
472
497
528
549
552
530
515
506
521
525
527
534
538
533
545
560
573
569
553
544
528
543
548
555
566
505
505
582
507
472
542
611
681
751
827
827
764
788
824
906
914
834
797
777
828
881
1035
798
767
766
692
648
617
597
665
635
665
694
634
707
609
570
567
573
603
508
546
585
702
641
591
577
568
572
600
604
684
813
750
738
737
716
704
678
650
650
658
779
873
840
771
771
762
774
766
759
742
710
693
661
646
639
641
630
619
608
596
580
572
557
549
529
531
524
535
540
570
594
719
642
679
630
603
593
572
571
586
591
597
621
701
836
771
760
738
747
649
671
681
624
596
577
576
596
723
807
782
756
761
766
754
767
761
749
735
732
738
788
798
796
767
740
772
816
801
751
761
826
896
945
916
873
889
926
939
940
940
948
956
963
981
941
910
898
837
822
845
928
930
926
886
797
764
771
797
933
951
950
864
758
715
754
751
748
745
741
673
673
717
718
716
715
639
638
660
790
763
764
760
732
700
681
670
672
828
811
732
704
676
694
781
767
779
758
730
679
659
735
809
789
774
786
780
763
812
795
746
714
684
675
798
819
814
810
813
828
845
820
751
891
694
667
657
640
613
603
600
599
626
827
805
765
762
781
826
919
933
835
815
800
803
812
849
873
847
811
780
761
763
785
837
863
872
856
872
871
870
851
794
757
735
751
784
859
887
863
872
874
854
840
834
879
910
940
953
943
891
867
888
856
855
879
923
953
940
899
871
905
941
865
795
748
739
813
859
953
1064
1064
937
825
772
794
798
933
786
812
839
1001
832
767
756
801
968
1048
1048
925
855
817
838
873
948
826
812
799
912
877
857
910
1093
1242
1241
1049
972
981
1142
1262
1262
984
864
823
870
823
905
826
748
956
930
950
982
962
903
892
892
823
787
765
788
856
877
882
894
920
876
817
869
869
852
807
810
812
826
814
778
750
753
779
777
756
767
774
780
758
715
677
646
636
631
625
733
771
854
916
981
945
966
1021
1013
1037
1090
1068
1033
987
954
880
847
882
981
1055
954
960
928
921
881
896
918
918
910
905
867
838
846
832
832
744
686
639
612
576
575
551
532
524
508
506
494
484
483
493
499
510
537
563
558
525
487
492
477
467
463
461
461
462
462
463
465
464
464
463
466
484
487
499
520
570
572
549
571
593
629
576
554
534
536
556
582
589
591
647
570
553
550
