# Supplementary material for: Effect of transportation and social isolation on facial expressions of healthy horses
Source: PLoS One. 2021 Jun 4;16(6):e0241532. doi: 10.1371/journal.pone.0241532 (PMC8177539; doi:10.1371/journal.pone.0241532)
Supplement: S1 File — (ZIP) [file pone.0241532.s002.zip › Horse 5/Baseline.hrm]

[Params]
Version=106
Monitor=38
SMode=000000000
Date=20190908
StartTime=11:10:59.0
Length=01:06:20.8
Interval=238
Upper1=0
Lower1=0
Upper2=0
Lower2=0
Upper3=200
Lower3=160
Timer1=00:00:00.0
Timer2=00:00:00.0
Timer3=00:00:00.0
ActiveLimit=0
MaxHR=230
RestHR=30
StartDelay=288
VO2max=10
Weight=0

[Note]

[IntTimes]
01:06:21.5	40	30	39	56
0	0	0	0	0	0
0	0	0	0	0
0	0	0	170	0	0
0	0	0	0	0	0

[IntNotes]
1	

[ExtraData]

[LapNames]
1	1	

[Summary-123]
3697	0	3697	0	0	0
230	0	0	30
0	0	0	0	0	0
230	0	0	30
0	0	0	0	0	0
230	0	0	30
0	2417

[Summary-TH]
3697	0	0	0	3697	0
230	200	160	30
0	2417

[HRZones]
230
207
184
161
138
0
0
0
0
0
0

[SwapTimes]

[HRData]
1506
1607
1510
1607
1704
1762
1658
1643
1897
1665
1729
1665
1600
1735
1751
1675
1745
1578
1585
1656
1719
1631
1618
1642
1764
1693
1758
1722
1588
1562
1687
1596
1583
1629
1653
1583
1583
1523
1576
1633
1411
1763
1668
1841
1635
1732
1678
1677
1819
1819
1598
1476
1605
1601
1521
1604
1600
1582
1551
1571
1625
1594
1593
1685
1713
1809
1640
1666
1938
1937
1592
1477
1700
1785
1766
1792
1712
1818
1789
1602
1629
1776
1614
1590
1614
1627
1726
1678
1618
1589
1619
1597
1678
1715
1718
1844
1601
1628
1707
1627
1671
1738
1595
1664
1608
1630
1637
1644
1651
1658
1665
1672
1679
1686
1693
1699
1682
1801
1877
1546
1700
1641
1613
1592
1642
1677
1655
1732
1630
1613
1678
1750
1719
1762
1762
1835
1681
1706
1602
1650
1723
1813
1678
1587
1631
1665
1696
1727
1726
1654
1736
1747
1746
1943
1952
1962
1779
1707
1681
1782
1898
1838
1969
1968
1738
1554
1568
1568
1561
1604
1611
1716
1653
1715
1778
1780
1754
1677
1600
1522
1445
1522
1351
1388
1437
1341
1487
1584
1473
1450
1400
1368
1367
1337
1364
1355
1325
1312
1353
1330
1318
1314
1236
1484
1336
1291
1150
1347
1347
1245
1152
1129
1089
1129
1169
1252
1340
1284
1286
1247
1312
1245
1297
1354
1263
1340
1376
1378
1307
1320
1376
1315
1339
1343
1340
1361
1392
1391
1273
1333
1393
1554
1365
1369
1344
1367
1402
1362
1374
1414
1434
1362
1391
1434
1477
1505
1580
1501
1534
1520
1492
1523
1453
1419
1500
1499
1530
1592
1583
1499
1507
1607
1578
1582
1614
1594
1633
1688
1627
1657
1594
1669
1640
1675
1701
1662
1781
1775
1740
1703
1713
1705
1755
1641
1572
1454
1552
1518
1449
1438
1449
1459
1434
1439
1423
1448
1474
1515
1502
1500
1593
1599
1926
1692
1860
1812
1764
1691
1619
1571
1523
1545
1603
1550
1549
1574
1503
1544
1513
1529
1512
1511
1510
1476
1514
1514
1415
1226
1309
1306
1437
1358
1389
1452
1452
1435
1437
1399
1414
1479
1508
1533
1593
1563
1507
1527
1758
1507
1588
1624
1490
1653
1555
1615
1621
1555
1543
1541
1514
1532
1502
1552
1570
1553
1609
1546
1526
1678
1591
1663
1622
1766
1692
1644
1769
1802
1708
1579
1592
1532
1553
1509
1509
1553
1511
1530
1547
1567
1525
1559
1513
1575
1524
1556
1631
1571
1581
1548
1523
1497
1472
1470
1374
1374
1340
1348
1354
1322
1381
1407
1482
1484
1519
1545
1473
1456
1565
1563
1553
1526
1526
1568
1412
1515
1348
1347
1548
1354
1390
1421
1463
1468
1699
1619
1617
1598
1645
1510
1452
1508
1482
1478
1384
1388
1368
1388
1419
1435
1402
1437
1454
1482
1576
1541
1506
1472
1478
1480
1441
1510
1510
1596
1602
1601
1509
1563
1551
1571
1546
1545
1570
1570
1466
1431
1516
1371
1387
1346
1340
1356
1350
1368
1336
1384
1396
1392
1430
1429
1518
1531
1497
1515
1510
1404
1444
1460
1486
1447
1468
1478
1535
1583
1577
1562
1647
1588
1593
1538
1556
1596
1669
1565
1584
1578
1513
1512
1464
1512
1439
1433
1444
1457
1504
1437
1512
1526
1573
1512
1519
1455
1535
1563
1561
1542
1460
1490
1464
1479
1484
1489
1499
1511
1499
1487
1459
1501
1501
1454
1492
1412
1412
1412
1412
1412
1412
1412
1412
1411
1480
1488
1495
1466
1466
1483
1515
1521
1515
1461
1500
1500
1500
1500
1500
1499
1499
1499
1437
1460
1374
1382
1379
1368
1365
1353
1330
1410
1374
1415
1469
1497
1548
1559
1574
1548
1539
1488
1446
1457
1447
1403
1454
1470
1453
1604
1479
1521
1519
1579
1578
1529
1522
1494
1494
1624
1624
1590
1585
1636
1479
1447
1581
1459
1404
1448
1418
1469
1453
1524
1581
1476
1468
1491
1488
1542
1491
1557
1488
1416
1371
1528
1325
1410
1371
1439
1415
1444
1453
1472
1497
1466
1399
1490
1429
1455
1461
1460
1515
1461
1515
1514
1464
1469
1433
1446
1430
1410
1386
1377
1377
1413
1389
1443
1417
1417
1375
1400
1448
1468
1425
1425
1448
1424
1453
1459
1411
1402
1441
1404
1443
1453
1475
1454
1526
1550
1575
1564
1629
1572
1622
1526
1623
1574
1534
1516
1513
1503
1555
1525
1562
1520
1546
1582
1615
1491
1530
1543
1524
1503
1450
1455
1436
1485
1457
1442
1471
1561
1531
1556
1519
1533
1526
1603
1553
1686
1591
1511
1511
1549
1522
1450
1466
1484
1438
1449
1437
1497
1517
1503
1464
1419
1442
1465
1487
1510
1556
1585
1603
1606
1642
1612
1583
1512
1524
1521
1515
1520
1494
1482
1482
1432
1400
1375
1362
1362
1361
1368
1419
1403
1404
1399
1437
1478
1483
1391
1360
1377
1354
1410
1397
1390
1425
1440
1406
1451
1445
1387
1438
1421
1421
1462
1503
1515
1559
1583
1639
1559
1559
1524
1437
1439
1441
1442
1444
1533
1432
1558
1537
1518
1502
1565
1555
1549
1594
1632
1671
1588
1535
1578
1513
1513
1549
1478
1481
1385
1468
1378
1471
1462
1502
1478
1514
1572
1779
1502
1456
1591
1568
1589
1595
1611
1626
1650
1672
1683
1635
1615
1749
1652
1725
1532
1621
1561
1539
1554
1565
1528
1487
1506
1438
1491
1491
1446
1445
1435
1493
1487
1483
1550
1490
1581
1537
1508
1508
1515
1568
1604
1570
1641
1697
1641
1647
1729
1728
1689
1731
1611
1701
1732
1725
1720
1733
1688
1756
1808
1691
1717
1860
1690
1761
1745
1553
1485
1541
1572
1468
1446
1446
1448
1447
1492
1483
1366
1406
1446
1486
1526
1566
1606
1646
1686
1813
1629
1660
1660
1632
1632
1619
1756
1506
1577
1577
1547
1549
1548
1547
1546
1544
1566
1559
1546
1523
1522
1513
1513
1650
1523
1479
1511
1492
1405
1341
1397
1452
1564
1558
1596
1575
1555
1493
1568
1531
1556
1546
1531
1516
1505
1502
1498
1498
1510
1522
1535
1548
1557
1426
1481
1432
1503
1569
1701
1716
1554
1535
1514
1547
1521
1529
1486
1531
1539
1474
1417
1419
1467
1500
1499
1491
1520
1511
1501
1603
1633
1605
1648
1590
1721
1721
1608
1595
1665
1734
1812
1733
1573
1573
1652
1501
1527
1531
1526
1417
1447
1449
1484
1424
1448
1497
1457
1460
1487
1449
1439
1488
1475
1415
1400
1478
1434
1446
1450
1443
1455
1488
1521
1542
1549
1497
1562
1530
1540
1569
1428
1475
1513
1466
1417
1456
1444
1478
1398
1401
1487
1452
1460
1487
1480
1479
1554
1548
1552
1570
1570
1563
1611
1628
1538
1659
1618
1600
1536
1534
1535
1599
1505
1535
1510
1434
1487
1534
1479
1499
1544
1453
1546
1577
1585
1552
1564
1542
1669
1666
1680
1620
1710
1649
1653
1745
1707
1758
1737
1737
1758
1734
1591
1636
1672
1609
1729
1661
1637
1704
1637
1575
1649
1667
1606
1553
1613
1614
1610
1596
1690
1687
1638
1681
1701
1567
1609
1562
1470
1464
1496
1419
1398
1426
1410
1405
1463
1455
1447
1401
1411
1412
1422
1437
1466
1456
1525
1505
1530
1573
1532
1565
1410
1503
1502
1515
1576
1598
1628
1540
1625
1528
1444
1490
1470
1505
1524
1463
1464
1493
1445
1429
1437
1475
1459
1452
1453
1423
1474
1498
1551
1538
1567
1572
1542
1594
1437
1488
1476
1433
1462
1444
1431
1436
1443
1450
1455
1492
1489
1479
1563
1510
1505
1514
1491
1473
1488
1503
1518
1533
1548
1563
1577
1592
1624
1527
1593
1495
1486
1501
1462
1399
1484
1462
1406
1435
1459
1374
1456
1461
1436
1451
1453
1447
1498
1438
1493
1536
1525
1518
1528
1503
1526
1502
1468
1489
1467
1496
1469
1437
1428
1464
1622
1575
1459
1544
1519
1479
1521
1482
1526
1503
1472
1522
1519
1534
1615
1621
1585
1647
1605
1676
1636
1668
1655
1724
1660
1672
1628
1691
1690
1690
1669
1652
1695
1626
1585
1542
1540
1525
1524
1545
1475
1503
1492
1513
1544
1592
1726
1735
1669
1474
1505
1562
1625
1614
1622
1645
1641
1604
1674
1611
1553
1540
1577
1568
1547
1531
1538
1486
1461
1486
1512
1538
1564
1590
1616
1665
1729
1717
1660
1680
1696
1690
1729
1535
1664
1572
1590
1592
1683
1663
1596
1712
1752
1754
1814
1824
1729
1850
1737
1798
1779
1753
1983
1774
1890
1766
1879
1877
1758
1907
1899
1793
1808
1817
1784
1609
1590
1641
1615
1593
1639
1646
1591
1524
1523
1540
1452
1491
1442
1480
1509
1501
1603
1670
1751
1747
1637
1646
1717
1549
1594
1516
1567
1556
1614
1583
1583
1589
1674
1626
1573
1567
1638
1595
1609
1600
1588
1575
1569
1507
1556
1563
1575
1526
1505
1480
1485
1527
1567
1521
1499
1598
1596
1587
1585
1607
1597
1549
1543
1622
1525
1594
1532
1540
1606
1562
1586
1584
1556
1510
1589
1531
1562
1573
1608
1611
1648
1672
1633
1735
1765
1659
1710
1761
1714
1786
1739
1767
1664
1782
1826
1700
1653
1664
1613
1578
1534
1538
1506
1553
1505
1501
1498
1503
1518
1532
1481
1532
1515
1560
1552
1647
1643
1607
1533
1567
1597
1594
1633
1625
1622
1640
1668
1643
1638
1609
1870
1574
1619
1634
1620
1611
1596
1579
1674
1614
1598
1587
1564
1476
1377
1377
1271
1465
1402
1369
1406
1445
1469
1493
1517
1567
1567
1654
1654
1649
1662
1675
1692
1683
1765
1719
1751
1737
1718
1699
1686
1684
1863
1658
1570
1603
1613
1613
1632
1667
1659
1702
1691
1594
1646
1667
1700
1657
1671
1775
1555
1538
1586
1585
1577
1576
1574
1666
1575
1570
1531
1564
1578
1553
1569
1637
1624
1604
1688
1760
1682
1710
1760
1797
1802
1751
1802
1793
1712
1729
1765
1764
1794
1605
1527
1570
1540
1521
1479
1498
1480
1479
1468
1520
1459
1427
1517
1456
1409
1457
1431
1457
1479
1514
1581
1626
1613
1606
1529
1484
1506
1470
1434
1437
1461
1472
1526
1515
1521
1647
1630
1945
1534
1668
1733
1639
1465
1521
1624
1463
1548
1508
1490
1477
1597
1565
1702
1663
1735
1617
1795
1743
1743
1635
1720
1708
1715
1697
1577
1606
1383
1725
1475
1479
1478
1454
1477
1507
1538
1576
1584
1574
1481
1530
1590
1566
1506
1575
1533
1574
1616
1618
1579
1562
1608
1555
1551
1567
1494
1517
1539
1433
1496
1485
1488
1460
1459
1511
1499
1537
1563
1581
1610
1599
1612
1640
1594
1604
1633
1613
1536
1498
1517
1504
1470
1313
1354
1239
1408
1287
1465
1458
1458
1435
1447
1296
1486
1443
1472
1462
1479
1445
1504
1612
1514
1485
1553
1520
1504
1522
1468
1476
1479
1584
1612
1609
1596
1608
1630
1691
1651
1708
1708
1623
1615
1588
1577
1556
1500
1514
1505
1496
1469
1434
1434
1403
1350
1449
1367
1430
1398
1366
1334
1302
1270
1238
1121
1076
1103
1270
1146
1312
1312
1235
1229
1244
1352
1341
1292
1308
1297
1345
1369
1371
1423
1426
1473
1474
1479
1405
1471
1391
1414
1436
1470
1504
1527
1550
1584
1633
1537
1595
1563
1637
1502
1502
1538
1475
1474
1465
1379
1378
1357
1354
1364
1324
1316
1312
1352
1354
1386
1405
1436
1437
1472
1498
1524
1540
1561
1588
1675
1579
1532
1648
1587
1599
1647
1675
1528
1558
1461
1517
1466
1355
1371
1416
1396
1396
1382
1410
1375
1393
1382
1336
1410
1368
1393
1426
1370
1422
1422
1345
1345
1372
1396
1378
1418
1425
1390
1370
1371
1418
1387
1413
1385
1397
1450
1488
1404
1397
1493
1450
1490
1526
1556
1569
1546
1590
1519
1569
1499
1457
1493
1467
1420
1491
1456
1469
1445
1478
1511
1566
1565
1568
1568
1525
1594
1613
1509
1530
1521
1525
1504
1540
1532
1573
1548
1555
1562
1572
1582
1589
1596
1588
1675
1500
1457
1556
1506
1452
1398
1393
1513
1479
1417
1497
1517
1567
1545
1545
1610
1533
1533
1512
1563
1582
1554
1518
1545
1515
1487
1479
1435
1465
1475
1516
1432
1432
1456
1408
1402
1463
1670
1479
1378
1509
1407
1374
1367
1366
1355
1351
1366
1377
1393
1406
1418
1489
1511
1521
1504
1527
1490
1404
1376
1371
1413
1385
1399
1466
1445
1508
1504
1513
1493
1500
1468
1509
1451
1396
1419
1427
1437
1437
1471
1535
1554
1566
1624
1624
1604
1624
1626
1602
1571
1588
1638
1633
1605
1595
1582
1581
1548
1510
1558
1500
1529
1448
1373
1301
1444
1425
1479
1495
1565
1681
1646
1620
1577
1506
1521
1520
1539
1507
1569
1470
1471
1479
1456
1471
1430
1399
1413
1445
1460
1432
1413
1428
1439
1433
1490
1485
1498
1471
1507
1462
1586
1566
1546
1578
1529
1456
1445
1481
1451
1494
1479
1473
1432
1511
1496
1498
1516
1502
1616
1484
1605
1596
1490
1490
1484
1486
1489
1499
1634
1430
1615
1579
1555
1546
1555
1645
1558
1574
1631
1617
1587
1614
1535
1510
1523
1519
1519
1518
1519
1576
1628
1700
1604
1614
1604
1594
1669
1634
1522
1521
1525
1451
1449
1281
1552
1491
1449
1448
1445
1537
1548
1569
1743
1613
1527
1456
1595
1559
1532
1564
1573
1585
1574
1603
1522
1554
1477
1500
1533
1414
1397
1416
1389
1461
1420
1548
1490
1416
1473
1476
1482
1537
1517
1537
1574
1622
1589
1577
1577
1633
1578
1632
1632
1583
1707
1729
1614
1600
1573
1490
1521
1541
1632
1657
1528
1544
1542
1509
1534
1533
1498
1443
1437
1462
1475
1452
1422
1495
1459
1574
1465
1488
1430
1445
1444
1440
1503
1475
1489
1493
1457
1394
1431
1421
1420
1388
1338
1433
1314
1296
1400
1358
1346
1378
1432
1344
1272
1380
1385
1412
1428
1408
1407
1372
1419
1418
1390
1337
1336
1382
1378
1389
1413
1427
1454
1455
1504
1480
1521
1531
1464
1415
1397
1383
1372
1385
1423
1462
1489
1424
1442
1448
1451
1479
1411
1409
1478
1464
1483
1480
1416
1434
1424
1471
1457
1485
1470
1439
1475
1434
1430
1411
1507
1445
1476
1466
1511
1501
1445
1445
1439
1481
1500
1461
1494
1473
1517
1458
1443
1476
1476
1492
1495
1495
1530
1530
1500
1572
1517
1553
1531
1487
1477
1517
1554
1654
1740
1701
1630
1594
1444
1398
1351
1466
1375
1348
1196
1377
1377
1338
1339
1329
1390
1323
1392
1383
1365
1370
1396
1417
1378
1406
1396
1424
1382
1365
1325
1333
1341
1548
1521
1548
1575
1421
1490
1496
1429
1466
1422
1452
1502
1502
1478
1465
1473
1468
1434
1441
1442
1457
1411
1429
1456
1483
1501
1545
1534
1557
1450
1492
1557
1476
1487
1491
1569
1802
1579
1612
1463
1409
1424
1411
1436
1441
1400
1386
1392
1357
1447
1395
1470
1448
1501
1456
1491
1502
1517
1533
1524
1512
1460
1419
1426
1453
1454
1452
1501
1436
1386
1436
1471
1521
1604
1584
1629
1715
1687
1658
1693
1692
1470
1427
1586
1439
1415
1442
1470
1413
1476
1475
1422
1411
1430
1423
1431
1429
1452
1437
1502
1515
1494
1539
1585
1594
1588
1597
1562
1607
1576
1574
1609
1611
1485
1439
1576
1404
1432
1431
1436
1447
1509
1533
1561
1462
1519
1515
1467
1497
1391
1350
1407
1415
1352
1351
1276
1098
1322
1333
1344
1147
1139
1135
1146
1267
1277
1257
1218
1310
1305
1312
1382
1378
1410
1491
1518
1491
1648
1672
1602
1608
1663
1649
1735
1697
1605
1499
1559
1528
1523
1659
1611
1603
1650
1497
1567
1540
1456
1514
1542
1559
1509
1459
1511
1555
1604
1593
1592
1588
1549
1501
1521
1527
1508
1461
1461
1473
1502
1466
1381
1357
1396
1366
1361
1361
1355
1403
1400
1454
1440
1434
1547
1489
1540
1598
1615
1503
1417
