# Supplementary material for: Effect of transportation and social isolation on facial expressions of healthy horses
Source: PLoS One. 2021 Jun 4;16(6):e0241532. doi: 10.1371/journal.pone.0241532 (PMC8177539; doi:10.1371/journal.pone.0241532)
Supplement: S1 File — (ZIP) [file pone.0241532.s002.zip › Horse 5/Isolation.hrm]

[Params]
Version=106
Monitor=38
SMode=000000000
Date=20190908
StartTime=12:17:40.0
Length=00:31:01.1
Interval=238
Upper1=0
Lower1=0
Upper2=0
Lower2=0
Upper3=200
Lower3=160
Timer1=00:00:00.0
Timer2=00:00:00.0
Timer3=00:00:00.0
ActiveLimit=0
MaxHR=230
RestHR=30
StartDelay=603
VO2max=10
Weight=0

[Note]

[IntTimes]
00:31:02.4	49	32	58	124
0	0	0	0	0	0
0	0	0	0	0
0	0	0	170	0	0
0	0	0	0	0	0

[IntNotes]
1	

[ExtraData]

[LapNames]
1	1	

[Summary-123]
1760	0	1760	0	0	0
230	0	0	30
0	0	0	0	0	0
230	0	0	30
0	0	0	0	0	0
230	0	0	30
0	1703

[Summary-TH]
1760	0	0	0	1760	0
230	200	160	30
0	1703

[HRZones]
230
207
184
161
138
0
0
0
0
0
0

[SwapTimes]

[HRData]
1460
1501
1532
1492
1543
1546
1589
1602
1583
1570
1512
1512
1510
1509
1545
1564
1676
1577
1667
1693
1661
1558
1599
1545
1628
1572
1553
1686
1576
1618
1677
1653
1581
1611
1611
1559
1569
1558
1602
1612
1622
1631
1633
1656
1699
1710
1660
1622
1655
1588
1870
1496
1533
1486
1540
1490
1489
1619
1534
1574
1576
1561
1502
1550
1549
1520
1551
1531
1594
1557
1611
1623
1486
1543
1564
1591
1604
1685
1470
1439
1312
1536
1461
1411
1492
1430
1433
1466
1468
1511
1481
1436
1416
1446
1534
1486
1539
1694
1588
1720
1492
1478
1522
1524
1539
1534
1496
1498
1444
1398
1454
1472
1683
1549
1580
1513
1506
1526
1498
1494
1581
1580
1603
1544
1527
1551
1583
1527
1561
1605
1627
1668
1637
1646
1655
1668
1680
1689
1698
1696
1673
1584
1587
1550
1515
1564
1589
1561
1509
1486
1519
1499
1520
1548
1513
1542
1602
1513
1450
1475
1478
1525
1475
1444
1482
1489
1486
1480
1466
1492
1585
1585
1497
1619
1731
1603
1521
1513
1576
1576
1504
1560
1559
1562
1551
1574
1573
1658
1505
1568
1637
1569
1600
1564
1583
1678
1589
1533
1643
1662
1662
1720
1558
1567
1607
1585
1575
1614
1582
1578
1592
1548
1621
1507
1490
1584
1461
1505
1505
1554
1603
1599
1630
1603
1581
1571
1538
1566
1587
1607
1610
1603
1615
1620
1624
1617
1557
1569
1581
1576
1557
1538
1587
1587
1634
1634
1613
1592
1566
1544
1587
1469
1469
1493
1437
1364
1347
1332
1341
1347
1316
1301
1293
1213
1229
1222
1164
1107
1067
1067
1058
1058
1098
1116
1117
1157
1198
1195
1105
1013
979
1000
931
913
877
826
852
845
851
857
841
767
695
665
659
638
627
618
607
591
579
562
551
541
537
525
518
514
505
495
517
535
552
550
534
539
528
484
502
520
538
556
574
591
646
652
646
648
655
639
634
629
624
619
624
613
599
602
566
543
534
527
507
507
506
506
506
506
521
536
560
538
551
558
565
572
578
585
592
588
536
522
517
515
512
511
505
500
499
498
499
498
495
500
498
510
521
517
514
517
510
511
509
502
504
506
509
510
535
556
543
528
534
543
551
557
592
548
538
532
530
526
525
530
528
532
531
527
524
533
539
540
543
543
552
587
582
563
582
601
638
613
608
605
592
579
570
567
568
573
583
595
594
591
598
595
583
577
574
582
573
565
565
569
567
573
572
580
587
581
584
598
598
629
642
642
687
726
707
701
724
687
647
625
613
605
597
598
604
600
604
607
610
609
611
602
585
585
583
588
593
600
598
607
628
615
662
638
592
637
683
772
749
724
702
651
639
646
687
671
648
639
624
615
621
629
625
651
716
741
827
800
804
799
780
758
731
720
719
717
765
723
752
788
744
771
812
740
754
744
773
773
796
796
783
776
783
785
761
806
775
746
737
720
692
699
695
738
750
805
772
779
740
739
764
737
746
767
808
784
771
802
813
773
751
731
748
741
750
751
717
675
648
650
665
706
748
776
816
815
834
832
796
794
820
793
780
763
760
742
776
779
752
727
657
624
623
614
618
628
645
649
705
775
764
761
754
771
789
828
829
893
860
826
806
791
802
814
792
835
817
803
847
847
824
818
872
905
920
909
907
915
915
869
845
877
934
907
865
854
869
827
825
812
786
737
734
762
759
747
716
746
777
837
800
777
756
746
746
719
687
666
642
616
591
589
586
583
621
637
637
637
637
637
637
637
637
637
636
636
636
625
622
629
626
639
640
655
649
656
641
743
742
770
738
753
737
733
717
680
661
656
647
665
683
676
739
735
757
761
781
775
761
794
767
760
739
725
753
750
745
788
767
775
785
788
793
782
779
761
746
798
817
787
786
789
823
878
846
816
800
820
833
810
848
818
835
852
869
886
903
920
937
953
998
1059
958
942
1019
910
906
887
866
827
812
807
803
800
876
833
862
868
890
901
901
917
914
969
937
928
977
1101
1062
960
884
908
931
1025
913
852
829
812
805
813
910
902
849
827
818
833
845
852
854
888
933
950
949
915
898
884
876
892
931
1011
998
1075
1052
985
930
925
875
901
890
876
857
886
875
864
821
834
847
888
894
874
873
937
945
963
920
899
899
929
881
855
825
880
937
912
912
917
896
929
979
966
962
1008
1002
972
935
946
890
920
882
912
883
929
895
873
861
823
877
980
904
899
909
909
968
955
979
973
950
941
924
966
968
959
958
938
1016
981
986
1008
970
1008
991
952
992
1007
966
1001
1000
991
958
967
963
922
888
937
978
966
951
934
933
952
922
897
893
914
906
906
922
909
1014
972
968
1007
1007
948
947
942
966
944
1028
1020
946
926
947
928
952
903
893
899
896
872
854
852
913
933
942
904
934
942
990
951
957
926
937
978
987
965
946
921
872
856
907
944
965
987
976
936
979
960
949
942
900
884
851
850
837
933
925
910
900
900
916
924
995
1088
1014
1063
973
947
947
937
983
1050
1050
965
998
994
994
981
1008
1030
1002
1116
1155
1176
1034
1022
1246
1114
1134
1100
1069
1146
1078
1080
1017
1091
1107
1211
1211
1194
1181
1066
1117
1039
1024
994
983
949
900
991
986
951
944
1019
927
915
969
1003
973
988
1027
987
989
986
950
937
972
1035
1090
1092
1084
1158
1147
1051
1031
991
960
974
946
961
989
937
904
1053
1075
1029
1009
1028
1059
1076
1068
1081
1168
1060
1051
1032
1064
1085
1085
1079
1163
1050
1016
993
989
1013
928
950
1040
1095
977
1042
1066
1060
1046
1065
1025
1023
1040
1156
1084
1107
1058
1070
1128
1188
1128
1121
1054
1166
1132
1085
1141
1099
1091
1208
1098
1097
1203
1130
1040
1196
1136
1115
1103
1071
1109
1175
1214
1258
1188
1263
1209
1099
1050
1104
1114
1114
1175
1235
1238
1214
1210
1272
1222
1197
1156
1112
1191
1143
1097
1071
1177
1250
1240
1318
1235
1283
1143
1096
1104
1127
1134
1122
1152
1093
1082
1115
1232
1220
1119
1200
1152
1151
1131
1138
1144
1250
1236
1210
1173
1137
1175
1182
1161
1168
1221
1220
1260
1204
1149
1124
1278
1178
1165
1175
1205
1152
1151
1118
1258
1322
1233
1187
1216
1233
1232
1394
1200
1190
1187
1176
1139
1205
1260
1170
1133
1110
1144
1088
1168
1295
1341
1340
1227
1162
1301
1170
1153
1187
1119
1118
1078
1171
1172
1071
1209
1111
1095
1046
1031
972
976
967
942
901
916
943
924
901
911
908
940
987
991
999
992
969
971
990
1018
1020
1112
1148
1052
1121
1181
1177
1159
1085
1035
1023
1076
1151
1085
1050
1103
1151
1272
1146
1205
1279
1331
1337
1410
1339
1338
1407
1331
1164
1219
1216
1209
1201
1196
1192
1110
1082
1105
1218
1246
1205
1218
1218
1187
1279
1279
1325
1319
1348
1336
1341
1354
1261
1146
1201
1195
1279
1291
1198
1206
1194
1288
1350
1267
1113
1217
1205
1181
1166
1133
1082
1120
1147
1245
1172
1163
1264
1189
1183
1277
1216
1287
1328
1275
1231
1378
1352
1266
1109
1187
1180
1153
1179
1195
1149
1142
1180
1229
1285
1372
1334
1327
1323
1338
1356
1371
1403
1417
1437
1437
1397
1354
1384
1241
1240
1266
1180
1147
1234
1264
1240
1239
1249
1425
1377
1377
1222
1197
1037
1026
1016
1168
1021
954
917
914
894
878
892
913
937
1020
1000
991
1005
1069
1075
1132
1207
1202
1228
1214
1270
1279
1314
1139
1060
1067
1063
1036
1051
1036
997
962
1005
1004
1023
1018
1030
1035
1058
1188
1150
1146
1066
1030
1103
1154
1111
1076
1063
1084
1222
1246
1229
1268
1303
1291
1279
1326
1248
1325
1220
1121
1174
1057
1062
1070
1092
1032
1039
1036
1064
1064
1113
1057
1070
1080
1043
1050
1078
1024
1052
1089
1188
1184
1240
1283
1308
1280
1301
1324
1351
1262
1067
1116
1136
1070
1143
1133
1047
1037
1171
1072
1038
1066
1040
1062
1083
1055
1066
1136
1088
1072
1043
1101
1023
1054
1100
1146
1177
1222
1168
1141
1260
1236
1215
1232
1314
1333
1352
1291
1356
1333
1336
1316
1186
1077
1127
1108
1152
1024
1048
1154
1093
1083
1045
1089
1144
1058
989
922
905
937
969
936
916
875
896
878
912
847
807
778
763
751
751
751
734
732
751
761
831
820
847
807
772
820
779
900
858
907
960
902
1016
1015
1000
978
1006
1068
1058
1142
1187
1188
1166
1173
1359
1358
1147
1108
1175
1021
1063
1160
1092
1100
1236
1149
1195
1148
1102
1110
1114
1102
1224
1165
1158
1166
1158
1184
1201
1222
1429
1345
1282
1179
1161
1165
1128
1193
1193
1168
1144
1117
1196
1006
936
893
878
868
926
931
917
915
948
936
944
942
968
935
900
979
998
955
949
927
915
901
900
879
877
833
834
834
889
890
938
1032
1025
1026
1037
1134
1051
1034
970
1013
984
999
1002
1011
995
920
919
1026
1108
1009
1029
1013
1076
1064
1068
1061
1145
1227
1207
1107
1062
1198
1197
1216
1253
1289
1308
1235
1311
1315
1273
1242
1344
1351
1351
1354
1283
1225
1122
1231
1229
1089
1103
1137
1072
948
947
1045
949
930
908
935
955
1004
958
948
958
923
992
1016
996
985
981
978
947
953
949
949
897
834
828
818
732
732
770
718
670
657
646
640
639
635
651
644
702
698
853
853
913
837
837
940
963
1006
979
1041
1115
1148
1140
1173
1176
1203
1243
1248
1225
1150
1171
1240
1167
1136
1188
1318
1244
1235
1214
1261
1260
1199
1219
1375
1297
1305
1314
1263
1136
