# Supplementary material for: Effect of transportation and social isolation on facial expressions of healthy horses
Source: PLoS One. 2021 Jun 4;16(6):e0241532. doi: 10.1371/journal.pone.0241532 (PMC8177539; doi:10.1371/journal.pone.0241532)
Supplement: S1 File — (ZIP) [file pone.0241532.s002.zip › Horse 5/Transportation.hrm]

[Params]
Version=106
Monitor=38
SMode=000000000
Date=20190908
StartTime=13:02:19.0
Length=00:14:49.6
Interval=238
Upper1=0
Lower1=0
Upper2=0
Lower2=0
Upper3=200
Lower3=160
Timer1=00:00:00.0
Timer2=00:00:00.0
Timer3=00:00:00.0
ActiveLimit=0
MaxHR=230
RestHR=30
StartDelay=212
VO2max=10
Weight=0

[Note]

[IntTimes]
00:14:50.8	63	48	72	112
0	0	0	0	0	0
0	0	0	0	0
0	0	0	230	0	0
0	0	0	0	0	0

[IntNotes]
1	

[ExtraData]

[LapNames]
1	1	

[Summary-123]
868	0	868	0	0	0
230	0	0	30
0	0	0	0	0	0
230	0	0	30
0	0	0	0	0	0
230	0	0	30
0	1037

[Summary-TH]
868	0	0	0	868	0
230	200	160	30
0	1037

[HRZones]
230
207
184
161
138
0
0
0
0
0
0

[SwapTimes]

[HRData]
714
649
654
669
663
699
734
774
800
703
657
655
676
686
612
657
701
806
771
739
710
742
765
957
932
834
836
854
839
921
934
876
848
907
899
941
970
858
835
948
901
914
897
883
831
904
948
870
832
859
837
853
926
1049
926
878
928
881
800
787
948
846
799
816
901
922
890
1056
1037
944
953
993
1034
949
1010
943
919
885
880
1036
890
910
844
839
835
830
858
880
870
861
880
880
888
856
837
885
898
837
816
913
882
908
860
932
903
966
932
820
823
818
854
820
842
961
1009
933
842
863
859
833
800
820
799
832
787
825
857
867
806
787
733
740
699
702
633
579
564
550
549
545
544
557
556
579
631
641
641
641
687
671
654
586
581
577
557
564
549
551
547
541
543
542
544
562
584
603
646
636
646
656
631
583
562
558
555
545
556
555
555
571
632
647
703
758
798
800
798
812
799
812
785
833
906
906
867
869
992
877
834
863
858
831
852
1000
932
1025
854
876
906
910
873
879
977
891
813
851
800
819
869
755
753
752
863
855
880
876
903
854
826
893
967
885
856
900
942
990
1065
933
899
950
956
1124
910
908
921
890
824
892
928
868
896
850
819
858
859
896
830
833
852
860
695
646
630
622
635
608
605
614
577
610
665
661
703
744
786
865
896
890
890
964
902
867
910
933
1003
908
903
808
864
788
765
689
672
679
677
708
776
915
811
827
883
905
873
873
873
802
802
771
761
726
698
807
971
845
811
850
865
937
1004
922
905
967
949
933
977
1002
1053
975
886
933
1040
903
867
831
944
910
856
935
1072
1053
982
1024
1097
984
1058
1105
900
915
989
965
986
963
1014
1045
1005
988
987
905
914
949
1022
986
928
967
1148
957
965
958
983
961
885
899
899
887
860
880
822
821
687
635
628
608
604
607
608
743
784
800
887
855
806
736
698
715
732
724
781
695
684
655
658
652
685
704
668
704
740
779
683
666
657
649
660
656
656
671
751
909
808
770
984
983
1006
944
854
789
795
687
686
682
641
599
556
612
654
622
634
628
623
644
589
632
675
759
672
643
633
655
627
638
653
640
631
599
581
584
578
580
566
572
566
574
558
615
632
564
602
640
732
655
655
644
668
746
882
793
805
839
831
843
838
871
853
846
886
860
852
857
863
890
910
1013
923
908
927
1040
1017
964
991
908
869
903
913
896
937
1068
1098
1021
929
954
1055
958
931
1071
952
914
908
905
902
884
913
914
876
833
803
737
638
637
604
596
614
646
575
635
694
803
821
860
874
887
951
839
831
840
829
729
743
953
906
824
832
947
930
1080
945
893
918
1035
1003
974
941
976
1041
929
919
961
1115
1016
914
913
938
1179
1091
1031
976
995
1012
969
920
959
874
924
915
1075
1148
913
901
944
960
1004
1081
1003
964
975
988
1054
1125
933
931
1068
983
909
941
1112
981
923
937
932
940
985
1068
993
1020
1198
994
968
992
952
937
965
994
1064
994
1008
1042
1145
998
997
1104
1058
1021
970
985
1022
1086
1060
941
1026
997
998
1211
995
886
924
986
1069
902
881
919
948
974
983
963
936
912
926
912
889
916
906
971
1012
1104
1077
1075
902
833
912
1054
908
835
815
701
690
698
666
681
658
641
637
625
628
641
627
621
616
612
602
601
569
574
579
575
559
558
562
563
559
562
584
584
571
565
579
560
562
562
546
539
543
553
554
561
584
563
568
570
563
563
565
564
589
568
578
611
590
575
582
575
568
562
544
544
543
534
536
547
592
595
599
553
565
551
542
561
575
575
575
652
744
728
638
579
559
566
566
551
609
652
665
679
625
669
599
582
576
570
591
671
603
630
670
710
737
682
716
749
829
811
830
880
934
1048
844
851
929
865
813
793
703
624
615
600
591
614
598
592
587
596
576
575
591
600
573
659
746
840
859
922
937
912
924
911
854
832
963
925
878
834
854
802
791
884
941
847
768
728
664
625
624
687
652
698
744
814
817
866
949
987
962
899
902
1046
991
959
1072
1046
1081
965
1070
999
959
933
971
1101
1007
1071
1017
960
984
998
975
994
1079
1017
961
956
1134
984
895
943
944
1031
902
836
798
915
765
812
860
1034
903
894
1031
1039
930
892
897
929
1047
1067
1024
1166
1084
1062
1092
1091
1073
1002
885
814
751
841
894
793
899
899
967
915
970
1115
1065
1099
1061
1171
1005
974
1027
951
965
847
853
860
983
986
1132
1084
1083
1052
1194
1167
1130
1099
961
924
900
925
955
970
948
990
1122
1047
960
884
880
835
933
1118
928
906
981
968
974
900
1029
1060
1021
972
983
997
912
863
746
674
659
740
666
798
958
868
981
1001
1154
1053
950
1032
1079
1064
1053
1102
1080
1082
1061
1055
1050
988
1087
1160
1069
1175
1151
1134
1152
1174
1187
1155
1159
1123
1213
1207
943
887
881
911
1098
943
1019
1258
975
984
1042
1021
884
888
796
735
709
729
789
910
849
771
762
708
708
830
888
861
820
885
763
1023
1022
947
947
1078
1022
987
981
953
1005
1213
1057
973
1005
985
1021
983
