# Supplementary material for: Effect of transportation and social isolation on facial expressions of healthy horses
Source: PLoS One. 2021 Jun 4;16(6):e0241532. doi: 10.1371/journal.pone.0241532 (PMC8177539; doi:10.1371/journal.pone.0241532)
Supplement: S1 File — (ZIP) [file pone.0241532.s002.zip › Horse 6/Baseline.hrm]

[Params]
Version=106
Monitor=38
SMode=000000000
Date=20190907
StartTime=10:13:14.0
Length=01:08:25.8
Interval=238
Upper1=0
Lower1=0
Upper2=0
Lower2=0
Upper3=200
Lower3=160
Timer1=00:00:00.0
Timer2=00:00:00.0
Timer3=00:00:00.0
ActiveLimit=0
MaxHR=230
RestHR=30
StartDelay=1440
VO2max=10
Weight=0

[Note]

[IntTimes]
01:08:29.8	30	24	33	63
0	0	0	0	0	0
0	0	0	0	0
0	0	0	170	0	0
0	0	0	0	0	0

[IntNotes]
1	

[ExtraData]

[LapNames]
1	1	

[Summary-123]
3820	0	3820	0	0	0
230	0	0	30
0	0	0	0	0	0
230	0	0	30
0	0	0	0	0	0
230	0	0	30
0	2068

[Summary-TH]
3819	0	0	0	3802	17
230	200	160	30
0	2068

[HRZones]
230
207
184
161
138
0
0
0
0
0
0

[SwapTimes]

[HRData]
1879
1879
1879
1879
1879
2000
1999
1879
2000
1999
1835
1879
1754
1698
1751
1751
1755
1797
1829
1906
1958
2000
1999
1953
1961
1962
1963
1964
2000
1999
1967
1967
1967
1967
1967
1967
1967
1967
1967
1976
1977
1978
1979
1980
1981
1982
1983
2000
1999
2102
1984
1982
1981
2000
1999
2015
2011
2007
2003
1998
1994
1990
1986
1982
1949
1946
1846
1841
1837
1833
1829
1825
1821
1940
1915
1960
1987
1876
1876
2544
1794
1607
1515
1413
1694
1682
1688
1726
1764
1802
1840
1869
1828
1981
2201
1985
2156
1993
1993
1985
1997
1988
1936
1958
1878
1883
1854
1885
1929
1961
1970
1961
1988
1983
1902
1901
1843
1815
1782
1605
1524
1614
1976
1854
1831
1791
1742
1721
1738
1808
1829
1872
1896
1907
1945
1901
1898
1823
1746
1758
1778
1745
1791
1785
1833
1780
1838
1823
1810
1825
1716
1640
1826
1825
1820
1864
1845
1815
1800
1791
1858
1857
1815
1819
1805
1812
1811
1804
1811
1824
2000
1999
1859
1865
1900
1923
1806
1832
1771
1719
1736
1856
1859
1901
1923
1945
1949
1960
1929
1850
1973
1937
1950
1948
1992
2000
1999
1877
1956
1990
1965
1980
1953
1945
1974
1965
1969
1975
1977
1981
1984
1982
1965
1995
1956
1855
1815
1602
1520
1506
1622
1621
1786
1744
1775
1807
1822
1807
1854
1921
1866
1881
2100
1891
1975
1917
1855
1836
1740
1632
1769
1804
1769
1885
1905
1884
1904
1908
2000
1999
1845
1912
1620
1834
1874
1909
1864
1822
1845
1868
1884
1943
1967
1955
1968
1973
1975
1978
1980
2079
1978
1968
1992
1929
1881
1881
1894
1892
1875
2386
1841
1563
1720
1784
1846
1889
1875
1893
1833
1879
1921
1937
1930
1983
1973
1904
1937
1880
1923
1932
1916
1937
1947
1946
1953
1959
1963
1967
1971
1974
1978
1982
1985
1989
1983
1967
1999
1937
1869
1801
1827
1905
1986
1940
1957
1962
1959
1979
1971
1959
1947
1938
1771
1802
1789
1770
1751
1738
1859
1855
1812
1811
1835
1936
1905
1924
1939
1940
1941
1940
1937
1938
1939
1940
1941
1947
1948
1949
1950
1951
1952
1953
1954
1955
1956
1957
1958
1959
1960
1960
1961
1962
1962
1963
1963
1964
1964
1965
1965
1966
1966
1967
1967
1968
1968
1969
1969
1970
1974
1977
1971
1996
1986
1988
1990
1988
1986
1995
1993
1990
1988
1986
1984
1982
1980
1978
1949
1962
1960
1958
1955
1953
1951
1948
1945
1943
1941
1939
1937
1935
1921
1918
1915
1912
1909
1906
1903
1900
1897
1894
1891
1888
1885
1882
1879
1901
1898
1895
1892
1888
1885
1882
1879
1876
1873
1870
1857
1867
1863
1857
1851
1846
1824
1829
1842
1839
1836
1833
1829
1824
1821
1818
1815
1791
1728
1745
1763
1790
1817
1835
1853
1868
1965
1721
1831
1872
1944
1918
1934
1943
1943
1943
1943
1943
1943
1943
1943
1943
1942
1942
1942
1943
1943
1942
1941
1940
1939
1938
1937
1936
1935
1934
1933
1932
1931
1930
1929
1928
1927
1926
1926
1925
1924
1923
1922
1921
1919
1919
1918
1917
1916
1927
1926
1925
1924
1923
1908
1906
1904
1902
1900
1898
1896
1797
1802
1800
1797
1794
1792
1876
1710
1611
1723
1857
1885
1864
1890
1912
1894
1898
1902
1906
1912
1918
1921
1925
1929
1929
1933
1937
1805
1809
1814
1819
1824
1958
1870
1827
1785
1743
1701
1752
1799
1799
1799
1799
1761
1747
1792
1780
1710
1882
1810
1833
1862
1903
1977
1936
1944
1952
1938
1924
1954
1879
1934
1944
1897
1908
1951
1954
1983
1983
1989
1878
1923
1857
1812
1815
1828
1879
1864
1932
1906
1935
1947
1992
1992
1992
1905
1997
1955
1956
1961
1955
1954
1952
1948
1944
1952
1951
1938
1931
1937
1923
1839
1746
1752
1761
1840
1878
1824
1841
1909
1906
1928
1949
1958
1962
1989
1958
1949
1941
1935
1897
1940
1928
1921
1994
1854
1909
1909
1891
1890
1893
1919
1904
1937
1984
1966
2000
1999
1977
1983
1976
1943
1930
1900
1945
1842
1797
1854
1882
1835
1955
1904
1904
1947
1931
1906
1935
1993
1959
1965
1964
1954
1945
1932
1922
1869
1917
1954
1921
1930
1916
1922
1930
1865
1865
1751
1752
1797
1618
1562
1860
1832
1865
1866
1907
1892
1899
1911
1914
1973
1900
1883
1860
1895
1851
1970
1979
1939
1969
1971
1969
1995
1971
1967
1946
1958
1985
1931
1915
1844
1919
1943
1872
1882
1748
1398
1550
1491
1474
1478
1467
1373
1423
1546
1649
1646
1624
1681
1728
1677
1723
1767
1782
1838
1924
1906
1897
1906
1903
1902
1901
1900
1894
1893
1891
1890
1889
1883
1855
1884
1832
1705
1631
1826
1800
1870
1818
1859
1860
1850
1866
1891
1932
1925
1838
1802
1751
1693
1843
1800
1756
1692
1628
1585
1542
1384
1224
1288
1384
1479
1543
1853
1861
1880
1856
1862
1867
1918
1818
1896
1895
1887
1935
1951
1910
1888
1853
1741
1586
1585
1767
1800
1676
1757
1797
1836
1910
1957
1930
1903
1875
1848
1821
1794
1767
1740
1651
1642
1858
1763
1648
1631
1757
1738
1795
1879
1881
1968
1967
1920
1933
1945
1941
1935
1983
1873
1881
1841
1899
1965
1979
1915
1958
1910
1849
1813
1865
1926
1909
1923
1938
1946
1952
2000
1999
1983
1949
1940
1988
1936
1960
1996
1977
1918
1923
1969
1812
1842
1826
1874
1875
1830
1850
1932
1985
1964
1965
1972
1961
1989
2000
1999
2000
1999
1861
1860
1905
1929
1885
1675
1662
1877
1808
1777
1773
1774
1827
1951
1950
1856
1825
1929
1826
1557
1708
1548
1752
1789
1782
1751
1755
1823
1823
1818
1842
1891
1962
1874
1915
1916
1918
1949
1901
1917
1941
1964
1956
1975
1973
1951
1933
1940
1911
1938
1906
1910
1913
1917
1900
1918
1966
1914
1907
1953
1990
1967
1949
1935
1971
1784
1854
1900
1884
1889
1964
1857
1821
1540
1700
1479
1937
1757
1854
1887
1825
1842
1859
1872
1974
1928
1993
1990
1983
1993
1993
1994
1994
1995
1996
1984
1967
1997
1910
1880
1881
1876
1876
1836
1818
1705
1582
1731
1866
1804
1775
1775
1795
1790
1826
1891
1845
1877
1918
1945
1781
1887
1917
1881
1917
1877
1891
1880
1925
1999
1963
1978
1809
1572
1675
1689
1702
1716
1730
1682
1654
1576
1403
1479
1646
1959
1884
1925
1999
1952
1952
1959
1988
1964
1953
1896
1899
1944
1910
1932
1962
1890
1826
1750
1790
1464
1401
1348
1333
1318
1370
1366
1363
1306
1416
1475
1351
1275
1199
1261
1189
1179
1035
1076
1104
1068
1133
1133
1213
1239
1369
1377
1333
1289
1306
1227
1311
1399
1479
1442
1532
1595
1670
1746
1763
1844
2000
1999
1958
1957
1834
1828
1827
1846
1771
1965
1854
1795
1789
2000
1999
1790
1808
1783
1756
1634
1670
1445
1801
1734
1690
1792
1836
1844
1824
1849
1905
1891
1862
1912
1915
1931
1921
1906
1933
1939
1938
1926
1888
1838
1847
1898
1898
1919
1942
1893
1925
1905
1858
1866
1877
1860
1830
1826
1837
1843
1900
1914
1962
1984
1943
1934
1863
1858
1847
1805
1752
1694
1807
1807
1957
1792
1802
1816
1854
1866
1922
1910
1923
1934
1938
1942
1945
1949
1953
1956
1960
1963
1967
1970
1974
1969
1956
1984
1929
1878
1814
1773
1772
1812
1808
1762
1749
1765
1812
1784
1846
1862
1900
1862
1881
1900
1844
1920
1887
1935
1949
1982
1963
1998
2000
1999
1576
1575
1674
1513
1727
1708
1689
1670
1651
1398
1312
1188
1247
1171
1079
1026
1026
1074
1070
1027
998
1033
1095
1094
1117
1146
1174
1192
1192
1237
1286
1304
1329
1426
1385
1405
1365
1191
1089
1088
1026
1010
987
980
983
991
1021
1244
1274
1249
1433
1522
1444
1530
1621
1688
1688
1768
1812
1864
1886
1880
1989
1989
1883
1882
1883
1884
1884
1885
1885
1886
1886
1887
1882
1877
1888
1854
1852
1858
1836
1927
1897
1903
1914
1909
1900
1913
1890
1859
1828
1802
1755
1771
1777
1793
1793
1777
1785
1855
1903
1899
1978
1955
1965
1975
1974
1973
1972
1971
1970
1969
1968
1967
1966
1965
1964
1963
1961
1960
1958
1956
1954
1952
1949
1915
1870
1939
1716
1639
1668
1564
1538
1590
1760
1743
1769
1800
1804
1847
1853
1883
1902
1973
1991
1974
1986
1988
1987
1986
1985
1984
1983
1981
1980
1978
1976
1974
1972
1970
1968
1966
1964
1962
1959
1957
1954
1950
1926
1864
1939
1789
1520
1635
1874
1824
1890
1933
1987
1965
1979
1987
1987
1987
1987
1987
1987
1987
1987
1987
1987
1987
1987
1987
1987
1987
2000
1999
1999
2003
2002
2001
2000
1999
1998
1997
1995
1994
1979
1978
1977
1976
1975
1974
1973
1971
1970
1968
1966
2122
1931
1875
1952
1759
1573
1683
1776
1775
1813
1812
1757
1780
1767
1801
1813
1808
1818
1812
1839
1850
1849
1848
1872
1866
1858
1842
1869
1857
1865
1896
1872
1937
1924
1898
1891
1893
1849
1877
1928
1912
1925
1934
1936
1938
1940
1942
1944
1946
1948
1950
1952
1954
1956
1958
1960
1962
1964
1966
1968
1970
1972
1975
1977
1979
1982
1984
1987
1808
1811
1813
1816
1819
1999
1849
1787
1619
1765
1680
1919
1806
1810
1932
1899
1919
1938
1940
1942
1944
1956
1943
1945
1947
1948
1950
1952
1955
1958
1960
1962
1964
1966
1968
1966
1969
1972
1974
1977
1980
1983
1986
1989
1992
1995
1999
1998
1999
1999
1999
2000
1999
1997
1997
1997
1997
1996
1996
1996
1996
1996
1996
1989
1987
1968
1933
1979
1861
1744
1614
1628
1879
1824
1853
1958
1924
1943
1958
1958
1958
1953
1953
1953
1953
1952
1952
1952
1952
1952
1952
1952
1952
1952
1954
1953
1952
1951
1950
1949
1948
1947
1946
1945
1943
1942
1940
1937
1934
1921
1928
1921
1852
1856
1810
1790
1794
1757
1702
1525
1521
1766
1760
1828
1934
1855
1901
1981
1914
1996
1843
1770
1708
1816
1708
1600
1642
1540
1439
1338
1237
1045
1123
952
952
1018
1018
1038
1037
1170
1229
1170
1262
1215
1314
1443
1380
1388
1500
1678
1740
1737
1799
1825
1853
1935
1962
1941
1956
1959
1958
1940
1939
1938
1937
1936
1934
1933
1951
1950
1949
1948
1947
1946
1945
1944
1943
1942
1940
1939
1937
1935
1933
1931
1929
1927
1925
1923
1921
1919
1917
1915
1913
1911
1909
1907
1905
1903
1901
1899
1897
1895
1893
1891
1888
1886
1883
1880
1877
1874
1848
1844
1841
1838
1835
1832
1829
1846
1812
1692
1804
1801
1812
1918
1988
1926
1937
1930
1911
1939
1920
1900
1881
1862
1919
1893
1868
1843
1818
1793
1768
1743
1718
1723
1603
1937
1890
1962
1947
1949
1958
1957
1955
1953
1951
1949
1947
1945
1943
1941
1939
1936
1933
1930
1914
1901
1919
1822
1848
1937
1987
1960
1980
1987
1987
1987
1987
1987
1987
1987
1987
1987
1987
1987
1987
1987
1987
1987
1987
1987
1987
1987
1987
1987
1987
1987
1987
1987
1987
1987
1987
1987
1995
1995
1995
1995
1995
1995
1994
1994
1994
1994
1994
1936
1990
1840
1766
1537
1481
1566
1585
1738
1753
1745
1767
1837
1859
1878
1878
1888
1896
1902
1908
1914
1889
1874
1880
1888
1897
1903
1950
1890
1883
1897
1893
1909
1911
1938
1937
1924
1977
1968
1987
1981
1981
1979
1976
1979
1977
1975
1973
1971
1968
1966
1955
1952
1949
1945
1942
1938
1859
1866
1859
1852
1914
1867
1961
1923
1866
1809
1771
1630
1708
1629
1550
1503
1453
1402
1516
1380
1741
1516
1568
1568
1812
1768
1825
1870
1908
1854
1847
1917
1895
1873
1851
1828
1806
1784
1762
1740
1664
1823
1794
1765
1736
1707
1664
1620
1591
1562
1533
1504
1467
1409
1352
1457
1456
1228
1176
1204
1217
1310
1531
1501
1436
1669
1777
1749
1796
1846
1885
1930
1929
1949
1983
1967
1972
1973
1969
1965
1961
1957
1953
1949
1924
1920
1916
1912
1907
1903
1899
1913
1890
1884
1911
1945
1955
1946
1951
1952
1951
1950
1951
1957
1955
1954
1953
1952
1951
1950
1949
1948
1947
1946
1945
1944
1937
1936
1935
1934
1932
1931
1929
1927
1925
1923
1921
1919
1917
1915
1912
1815
1820
1818
1815
1812
1810
1892
1845
1795
1718
1748
1817
1928
1945
1903
1910
1900
1953
1941
1929
1917
1904
1892
1880
1868
1856
1844
1832
1738
1842
1823
1803
1784
1765
1737
1709
1690
1671
1652
1633
1592
1486
1485
1388
1388
1205
1048
1133
1148
1172
1213
1326
1406
1406
1527
1623
1682
1817
1740
1795
1857
1918
1999
1990
1981
1991
1990
1990
1990
1989
1989
1988
1987
1986
1985
1984
1983
1972
1971
1970
1969
1968
1967
1966
1976
1975
1973
1972
1970
1968
1966
1963
1953
1917
1954
1896
1718
1462
1628
1611
1578
1698
1781
1788
1810
1856
1900
1968
1927
1935
1934
1925
1916
1899
1910
