# Supplementary material for: Effect of transportation and social isolation on facial expressions of healthy horses
Source: PLoS One. 2021 Jun 4;16(6):e0241532. doi: 10.1371/journal.pone.0241532 (PMC8177539; doi:10.1371/journal.pone.0241532)
Supplement: S1 File — (ZIP) [file pone.0241532.s002.zip › Horse 6/Isolation.hrm]

[Params]
Version=106
Monitor=38
SMode=000000000
Date=20190907
StartTime=11:22:13.0
Length=00:48:47.1
Interval=238
Upper1=0
Lower1=0
Upper2=0
Lower2=0
Upper3=200
Lower3=160
Timer1=00:00:00.0
Timer2=00:00:00.0
Timer3=00:00:00.0
ActiveLimit=0
MaxHR=230
RestHR=30
StartDelay=440
VO2max=10
Weight=0

[Note]

[IntTimes]
00:48:52.5	66	30	88	8571
0	0	0	0	0	0
0	0	0	0	0
0	0	0	170	0	0
0	0	0	0	0	0

[IntNotes]
1	

[ExtraData]

[LapNames]
1	1	

[Summary-123]
2752	0	2752	0	0	0
230	0	0	30
0	0	0	0	0	0
230	0	0	30
0	0	0	0	0	0
230	0	0	30
0	4032

[Summary-TH]
2750	0	11	152	2587	0
230	200	160	30
0	4032

[HRZones]
230
207
184
161
138
0
0
0
0
0
0

[SwapTimes]

[HRData]
1947
1947
1947
1947
1947
1947
1947
1947
1947
1947
1947
1947
1947
1947
1947
1947
1947
1947
1947
1865
1776
1947
1644
1532
1412
1253
1053
938
904
793
730
718
699
694
703
700
719
763
755
800
822
843
854
786
745
717
708
726
811
821
924
1006
984
1016
1020
1037
1112
1003
1058
910
909
907
861
831
806
755
740
719
703
700
702
712
709
712
732
744
756
764
770
775
754
738
720
693
663
657
643
629
613
599
586
574
575
555
542
529
522
515
509
509
504
499
499
498
500
503
510
522
521
528
528
533
535
535
543
545
560
560
532
527
531
535
564
575
581
594
606
614
625
639
646
654
664
674
670
667
651
647
650
661
686
686
683
682
688
701
700
735
719
735
750
803
803
771
771
768
764
740
739
699
687
666
657
654
644
638
629
623
625
582
583
580
579
583
573
576
582
588
592
604
612
619
619
617
617
616
625
618
606
601
600
605
611
618
622
628
592
605
604
598
593
589
590
594
597
593
598
577
549
548
579
556
589
599
609
619
629
639
648
646
652
652
651
673
663
675
663
702
712
700
699
716
701
729
710
715
723
690
755
755
711
687
683
687
678
675
682
687
698
712
742
847
884
870
874
833
778
753
759
791
701
686
708
710
709
664
663
675
674
624
622
622
611
609
605
612
622
637
672
700
750
748
728
690
689
668
669
676
677
740
744
748
752
756
760
763
767
771
775
779
763
762
737
713
722
713
716
731
731
781
804
827
813
828
802
779
760
759
727
712
693
685
658
624
620
616
667
654
657
660
663
667
670
673
676
679
652
687
671
669
662
662
669
672
682
690
693
690
686
690
690
696
775
805
824
926
860
862
888
887
906
914
943
929
923
980
982
903
845
796
762
749
731
720
710
706
710
707
721
749
803
890
845
904
857
818
785
744
857
837
818
674
673
654
703
689
689
706
757
775
828
828
821
798
789
824
806
798
812
811
780
756
751
747
704
704
697
690
687
684
688
695
714
728
743
754
755
775
800
851
929
949
981
941
888
905
870
813
801
786
796
793
878
866
865
866
828
803
802
802
808
842
871
876
820
820
795
794
863
815
827
791
792
788
733
732
730
729
728
780
795
707
753
707
661
650
657
653
643
635
634
637
648
687
758
778
778
783
902
887
912
956
929
958
971
887
972
899
948
997
1106
1063
1094
1076
1027
952
883
846
811
788
758
797
736
735
774
772
799
823
932
953
1084
1017
1008
1077
1169
1079
1095
955
1041
933
836
836
758
741
733
737
766
802
803
796
796
789
794
767
771
835
731
750
799
767
810
839
824
937
955
982
1089
1104
1221
1134
1194
1134
1074
1057
1081
1081
1023
1022
1082
1137
1155
1156
1018
1092
1049
1048
928
967
949
966
1066
1134
1237
1183
1267
1121
1160
1194
1238
1255
1229
1216
1108
1056
1086
989
930
989
981
1055
973
979
1026
1009
1126
1043
1103
1003
1186
1043
1134
1050
1150
1146
1290
1206
1211
1270
1269
1235
1326
1332
1201
1315
1329
1175
1372
1235
1331
1411
1320
1203
1312
1415
1373
1372
1364
1338
1335
1230
1374
1297
1390
1337
1125
1112
1050
1022
997
1053
1114
1207
1310
1195
1218
1189
1236
1194
1178
1258
1156
1054
1035
986
1035
1108
1000
1015
1000
984
1000
1003
1000
996
1000
1009
1000
990
978
976
974
972
970
968
966
964
832
751
690
628
593
568
543
518
523
513
512
493
493
481
495
471
470
470
473
461
478
496
514
532
550
568
586
655
710
755
766
776
787
798
766
766
760
802
832
830
901
980
882
930
1006
1138
1030
1050
1171
1123
1186
1166
1142
1207
1102
1175
1312
1260
1312
1181
1108
1033
1028
1071
986
977
1025
952
952
921
897
883
868
868
857
902
859
819
901
808
829
876
876
911
956
980
1057
1026
1025
939
843
899
842
875
922
991
987
982
910
909
972
971
1070
1114
1024
991
966
858
848
857
865
858
840
883
804
724
681
648
581
589
547
554
561
568
600
599
624
621
642
684
678
746
815
884
962
954
1108
1051
1060
1168
1045
1026
990
920
890
881
932
927
899
870
842
814
784
896
877
895
913
971
1010
1020
1156
1154
1111
1098
975
1080
1012
1173
1194
1194
1212
984
1057
1036
998
1068
1046
951
989
1046
1103
1141
1270
1240
1148
1103
1286
1321
1322
1320
1399
1413
1487
1424
1415
1364
1363
1317
1290
1279
1467
1388
1368
1271
1333
1344
1356
1297
1390
1414
1261
1162
1258
1215
1172
1129
1085
1042
999
1014
946
1014
1038
1075
1126
1124
1233
1301
1238
1310
1344
1318
1307
1353
1359
1359
1411
1225
1311
1391
1478
1372
1415
1284
1327
1275
1207
1378
1326
1369
1321
1329
1328
1181
1081
1000
1000
988
1033
976
1017
884
883
878
882
834
890
946
1002
1058
1113
1240
1296
1425
1186
1314
1339
1304
1499
1470
1374
1304
1340
1275
1433
1323
1277
1277
1480
1509
1491
1530
1496
1556
1556
1644
1372
1333
1294
1351
1333
1315
1359
1333
1307
1370
1333
1296
1399
1333
1267
1164
1163
1043
891
865
889
929
889
848
742
775
842
830
857
868
879
890
901
917
933
944
955
966
976
1019
1126
994
1058
1130
1000
983
915
887
802
820
745
744
703
632
642
642
594
595
596
597
598
599
600
600
564
564
512
481
469
446
433
429
430
440
447
446
468
483
498
513
528
528
546
569
559
605
674
677
730
806
894
1048
1038
1031
1194
1342
1264
1347
1357
1472
1486
1568
1566
1549
1559
1607
1599
1615
1675
1614
1599
1670
1500
1903
1736
1398
1483
1328
1242
1084
993
891
857
747
746
712
712
629
629
603
562
521
509
460
412
411
368
367
371
370
369
368
367
366
364
363
362
361
356
358
365
376
357
365
370
373
371
384
387
385
379
400
393
388
383
378
373
375
365
356
369
368
374
368
387
401
399
398
418
419
420
408
402
397
391
381
380
376
369
376
364
355
353
346
338
335
331
327
323
318
321
320
306
308
301
304
312
317
316
335
342
348
362
376
388
378
381
384
386
389
383
383
386
384
383
388
375
378
381
405
418
431
454
467
489
492
532
568
589
588
609
614
656
611
610
654
654
592
635
591
548
537
517
517
506
500
506
478
472
446
442
437
431
425
421
417
416
414
411
408
405
402
399
395
391
388
384
381
378
375
359
359
349
361
368
358
368
378
388
394
402
413
413
436
453
452
442
460
460
460
460
459
459
462
461
469
456
457
451
435
445
442
438
421
415
410
405
400
395
390
396
397
400
398
407
413
439
444
430
426
429
400
396
385
364
370
368
359
368
377
386
384
391
403
401
417
444
439
459
456
446
456
430
404
415
382
391
374
366
353
351
345
333
335
334
333
331
330
327
327
314
331
333
355
377
396
401
426
420
422
413
397
417
397
389
392
392
417
410
441
458
438
446
446
437
454
428
422
416
401
398
404
391
401
425
436
432
428
424
420
400
392
384
399
399
383
378
378
341
334
328
322
333
345
331
336
331
327
312
315
296
295
295
295
295
295
309
317
325
333
330
342
332
322
327
323
322
324
328
334
332
347
359
357
368
361
365
351
354
339
340
341
342
343
344
345
349
353
347
342
337
332
320
314
324
325
331
336
351
358
370
385
387
412
430
428
432
435
448
419
430
426
419
431
427
425
427
427
412
426
420
411
402
396
386
381
376
370
365
379
383
389
398
406
415
425
431
447
455
451
452
460
448
430
430
407
415
410
420
411
445
447
441
442
436
443
417
411
399
387
377
360
359
359
359
359
359
361
364
363
363
382
400
399
397
428
427
411
430
401
406
405
398
397
401
400
402
407
416
434
434
462
490
518
555
568
626
685
729
783
751
751
711
739
767
795
823
882
881
933
981
970
958
962
948
935
922
909
896
883
870
857
789
789
737
630
669
638
607
516
499
464
464
464
464
464
463
463
469
482
495
508
521
534
547
557
547
526
505
484
462
449
452
453
453
452
462
480
480
450
451
451
452
453
447
437
436
454
469
482
501
504
537
572
598
633
671
686
748
805
863
902
957
956
1084
1084
1193
1218
1348
1237
1127
1136
1136
992
991
1040
896
867
810
752
726
659
663
629
597
633
604
664
663
666
666
740
769
831
866
958
941
1016
949
945
876
900
879
879
820
846
734
660
628
555
538
497
458
449
418
413
402
384
385
386
387
388
389
393
380
382
384
386
388
390
393
416
431
442
466
494
529
556
592
592
625
620
615
610
605
600
595
589
584
597
549
549
516
493
457
453
439
413
415
413
412
411
410
422
419
415
412
409
406
429
439
451
466
481
496
514
534
540
578
606
622
624
673
721
770
761
798
760
845
969
938
907
876
845
814
925
892
859
826
793
669
623
699
654
609
563
528
456
455
455
455
455
455
455
455
455
455
447
432
431
431
441
443
444
446
448
443
456
455
431
445
443
444
445
430
430
443
442
470
475
479
458
443
443
443
443
443
443
443
443
442
442
442
442
442
442
442
442
457
455
457
451
475
454
482
490
497
472
472
472
469
469
469
469
469
469
468
468
468
468
468
459
459
459
459
459
459
459
459
459
459
459
458
458
458
457
457
457
457
457
457
456
456
456
456
456
456
456
456
446
445
445
445
445
445
445
445
445
445
445
445
445
445
478
478
503
516
513
510
506
502
498
495
492
489
488
486
484
482
479
477
475
473
471
463
463
463
468
485
479
472
466
460
454
444
442
451
443
468
463
463
476
487
492
501
544
550
602
653
661
681
682
700
729
721
720
681
648
637
626
615
604
593
582
571
555
539
528
517
506
495
484
473
478
463
448
421
412
406
387
387
404
431
458
490
539
536
610
743
742
906
929
945
1314
1314
1318
1382
1460
1450
1016
1016
1021
868
939
867
795
750
686
628
562
513
498
454
426
418
410
432
422
395
382
371
361
364
370
373
374
381
388
395
402
412
422
429
435
442
449
441
442
424
415
398
397
386
386
375
377
355
344
332
325
308
308
307
289
287
285
283
280
290
293
299
305
308
324
332
340
362
364
366
368
370
372
399
414
434
467
462
509
606
640
677
740
739
754
753
718
717
702
644
597
596
527
506
484
463
470
456
463
455
448
443
424
436
435
444
444
413
414
415
416
416
426
437
436
436
453
453
453
452
452
452
452
452
452
452
452
455
448
445
446
448
455
465
462
462
462
462
462
462
462
454
454
454
454
453
453
453
453
453
453
459
480
465
481
497
502
502
540
529
519
509
499
479
448
454
448
441
448
468
460
448
436
428
410
389
380
382
384
386
389
392
393
395
397
384
378
372
348
347
347
347
372
387
385
391
397
402
408
414
420
439
442
449
438
434
433
418
409
406
400
401
397
399
399
408
408
408
408
408
408
408
407
407
407
407
407
407
407
407
407
407
407
407
411
412
413
424
412
400
388
395
398
395
412
419
437
433
430
431
435
420
420
404
410
402
388
393
398
403
410
417
422
427
432
416
412
406
388
393
380
387
394
399
416
427
440
452
462
479
484
485
484
484
484
484
528
513
515
517
519
521
523
525
528
531
533
535
536
538
540
542
538
533
539
523
507
483
459
471
457
456
484
489
512
545
591
618
688
701
723
745
767
788
856
942
942
942
942
942
942
941
941
941
1000
1000
1000
999
1124
1120
1115
997
996
980
1067
1066
949
949
993
915
993
1070
1001
1000
996
1071
1101
1070
1229
1273
1374
1493
1495
1524
1567
1543
1568
1558
1543
1528
1518
1708
1611
1540
1468
1493
1529
1597
1534
1528
1723
1657
1722
1788
1878
1878
1792
1735
1783
1555
1386
1553
1365
1364
1439
1539
1457
1344
1427
1529
1511
1591
1540
1570
1601
1632
1663
1710
1710
1798
1751
1769
1695
1722
1662
1602
1542
1482
1421
1361
1251
1417
1225
1232
1239
1310
1333
1356
1373
1372
1445
1393
1414
1445
1476
1496
1482
1470
1510
1410
1409
1396
1384
1372
1360
1348
1336
1324
1312
1289
1548
1464
1361
1548
1735
1860
1995
1705
1705
1714
1724
1714
1704
1571
1562
1554
1546
1538
1581
1560
1539
1586
1586
1404
1414
1403
1393
1200
1371
1333
1295
1257
1200
1143
1104
1066
1028
1006
1043
1040
1037
1034
1031
1028
1025
1021
1018
1015
1012
1009
1006
1003
1000
997
994
991
988
863
885
882
879
876
873
870
867
863
859
856
853
850
846
843
840
767
765
763
761
759
757
755
753
751
749
747
745
743
741
739
736
734
732
730
728
726
724
722
720
718
716
714
667
672
670
666
663
661
667
672
670
666
663
661
650
648
646
644
642
640
638
636
633
631
629
627
625
623
621
619
617
615
613
578
576
573
571
569
567
565
578
576
573
571
569
567
565
578
576
573
571
569
567
565
548
546
544
541
539
537
535
533
531
529
527
525
523
521
519
500
507
505
503
500
497
495
492
500
507
505
503
500
497
495
492
500
510
507
504
500
496
493
489
461
457
453
448
444
440
436
432
428
457
454
451
447
444
441
438
435
432
430
461
453
446
439
429
419
412
405
398
377
370
350
349
349
349
349
343
343
342
342
342
342
342
342
352
344
356
351
344
336
331
315
317
307
313
319
325
331
336
357
370
387
393
425
447
473
483
525
562
562
589
606
638
637
691
702
762
822
882
940
898
939
981
994
1032
1070
1108
1146
1154
1297
1441
1560
1540
1284
1284
1286
1286
1173
1132
1000
1063
1000
936
864
775
729
688
602
601
552
531
535
525
524
527
507
550
549
548
546
545
544
543
542
541
540
539
538
537
536
535
534
533
532
531
530
529
554
569
579
590
606
622
633
644
614
586
560
536
524
511
474
436
425
413
402
391
380
369
358
347
354
349
349
355
354
360
345
346
347
334
333
333
328
328
328
325
320
325
323
327
327
324
317
327
321
317
317
324
323
318
327
336
345
354
363
378
378
374
380
389
406
407
433
459
485
511
537
520
533
532
520
526
537
560
565
595
625
655
685
715
710
757
805
873
882
873
962
1034
1191
1296
1414
1605
1608
1554
1458
1615
1592
1620
1635
1400
1336
1141
1142
1141
1281
1281
1356
1521
1505
1559
1462
1365
1268
1171
963
837
803
719
636
592
572
534
507
465
456
448
440
432
456
455
454
453
452
451
450
449
448
446
445
444
443
442
441
440
439
402
408
392
390
397
417
418
419
419
420
421
441
450
454
479
464
464
464
464
464
463
463
463
463
463
463
463
463
463
489
489
464
459
451
429
430
427
415
416
417
418
419
420
421
422
423
424
425
426
427
428
429
430
431
432
433
434
435
436
437
438
439
445
442
443
444
445
446
474
472
473
474
475
476
520
507
510
513
516
519
523
526
529
532
511
515
514
513
512
511
509
508
507
506
505
504
503
502
498
498
498
498
498
498
498
498
498
498
498
498
498
498
498
497
497
497
497
497
497
486
478
469
461
453
445
437
439
438
415
433
420
423
426
429
433
437
440
443
446
435
434
419
428
437
446
454
500
493
509
514
522
530
538
546
554
562
570
578
586
594
602
610
618
626
633
641
642
647
651
656
661
666
671
676
681
656
655
693
650
700
680
649
619
599
608
601
594
597
601
605
607
565
562
527
537
547
557
567
577
587
597
606
616
626
636
598
598
562
563
557
534
549
565
576
587
598
579
572
568
564
560
556
551
547
543
539
535
529
523
519
515
511
507
503
499
495
491
487
502
501
487
485
501
500
500
500
500
512
509
526
543
560
557
537
517
495
485
475
464
454
439
424
414
404
394
384
407
387
395
406
418
426
434
417
423
429
435
441
447
453
459
464
470
476
467
475
482
490
498
506
514
515
525
535
545
555
562
574
586
566
569
575
593
582
621
661
623
647
619
574
557
540
523
530
530
536
546
566
590
594
639
708
728
821
914
1007
1024
1066
1066
1254
1372
1237
1260
1198
1198
1224
1242
1087
1086
914
902
826
825
720
720
688
667
616
637
637
581
565
581
581
570
619
654
674
736
810
850
964
1004
1067
1123
1212
1439
1518
1556
1719
1520
1335
1190
1194
1106
1030
1030
949
928
810
777
722
664
584
591
524
496
467
439
411
409
397
375
380
377
362
369
366
362
358
355
351
349
353
339
330
330
317
305
298
300
294
293
293
293
293
293
291
286
287
295
295
292
302
306
316
310
323
334
331
358
380
402
446
483
510
562
614
671
757
757
834
869
977
976
1052
1040
1039
1032
1019
1032
985
965
1074
1017
1012
1014
1016
1019
1021
997
996
1086
1032
940
939
849
850
849
848
847
846
820
820
867
885
907
940
940
977
974
971
968
965
962
958
955
952
898
852
810
828
810
791
756
734
691
684
677
670
663
656
649
642
635
628
620
595
577
563
541
518
496
474
461
472
474
476
481
492
493
473
457
457
455
464
462
460
458
455
451
449
447
445
428
418
410
404
404
390
400
410
420
434
434
437
453
446
436
426
419
428
428
436
427
418
408
399
390
381
382
378
372
372
398
395
391
388
385
382
379
376
373
370
367
340
336
338
335
328
324
313
316
319
322
325
328
331
334
336
339
342
345
360
359
372
388
406
425
431
448
442
449
456
448
469
483
524
534
589
639
697
755
813
870
844
956
942
1130
1203
1156
1216
1433
1432
1217
1164
1334
1265
1163
1061
993
1023
1022
902
901
721
720
598
597
616
615
560
472
384
354
354
354
379
388
406
423
450
450
465
458
489
482
475
468
457
447
440
433
426
412
399
392
382
392
391
397
394
391
388
364
363
343
328
323
319
319
303
303
303
303
303
303
303
303
303
303
303
303
303
303
303
303
303
308
310
316
324
320
340
360
380
400
466
484
531
541
593
709
749
770
837
858
828
836
820
804
925
909
921
960
933
983
897
1036
996
956
896
836
796
756
761
744
730
716
671
670
685
709
735
756
861
865
928
1044
1171
1184
1093
1071
1087
935
840
799
689
676
604
593
592
552
513
474
461
432
419
391
390
382
375
363
358
348
341
326
326
326
326
325
325
331
329
328
327
326
316
319
319
313
311
312
305
300
299
288
286
278
292
275
292
309
329
355
382
391
441
491
541
591
730
730
815
866
912
909
1078
1078
1242
1351
1305
1529
1511
1576
1558
1565
1422
1455
1383
1364
1466
1621
1617
1378
1266
1342
1095
1188
1133
1021
908
796
762
669
616
606
577
535
534
533
532
531
530
529
522
528
495
516
538
560
582
629
650
713
754
754
872
948
931
914
897
872
847
830
812
795
753
704
703
696
696
615
615
580
550
520
490
459
464
452
452
452
452
452
452
452
452
451
451
451
451
451
451
451
451
451
439
453
453
435
429
422
411
410
418
432
424
416
408
399
384
365
371
359
361
363
364
366
368
370
372
374
376
378
380
382
384
386
380
371
364
363
354
345
339
325
325
325
325
325
325
325
325
325
325
325
325
325
324
324
324
324
324
324
321
319
311
323
313
305
309
313
316
320
324
330
336
340
344
348
352
356
368
379
385
391
397
406
415
421
426
432
422
424
427
429
428
437
422
428
408
388
368
361
345
330
315
300
300
287
279
276
279
282
296
306
316
311
317
323
329
334
348
360
368
399
413
443
473
502
544
565
618
671
655
666
688
708
728
747
767
844
844
774
820
774
808
924
908
908
971
984
1068
969
1068
1166
1209
1291
1307
1435
1522
1522
1535
1534
1439
1344
1055
1054
1078
834
833
741
740
672
671
477
420
420
456
448
441
476
475
501
515
529
519
589
504
521
503
485
544
463
452
451
376
372
309
309
309
7
128
309
489
610
308
308
459
458
620
352
620
888
839
1134
1134
970
1238
1671
1492
1759
1187
913
913
893
892
776
931
730
942
799
1001
1321
1321
1439
1492
1396
1197
1010
779
729
676
676
535
534
408
393
362
363
390
357
390
423
446
439
393
440
410
410
410
410
410
410
410
410
410
409
384
384
387
387
406
406
405
405
388
378
378
378
378
377
377
377
377
377
436
433
433
434
435
436
437
438
572
548
539
530
521
512
503
493
510
506
501
478
445
443
440
438
436
434
432
430
428
366
366
366
366
366
366
366
365
365
365
365
365
365
365
365
365
410
448
449
453
451
454
467
491
518
539
576
611
562
562
563
591
614
607
600
590
580
573
566
429
429
405
418
415
412
409
405
400
397
394
391
352
367
367
367
367
366
366
366
349
346
275
293
311
329
347
364
382
400
418
361
382
403
424
445
466
487
508
529
550
570
591
612
633
654
803
758
803
848
787
803
792
820
796
772
748
723
675
635
554
635
715
592
400
477
591
706
783
885
962
1119
1081
1185
1197
1157
1193
1235
1145
1277
1005
1069
1429
1210
1178
1249
1222
1448
1015
871
871
873
882
972
936
881
827
791
606
748
581
581
693
717
797
782
778
819
716
674
632
756
744
732
720
708
441
526
492
441
389
355
446
418
445
472
435
440
417
416
487
520
516
601
439
679
920
1276
1399
1267
1433
1440
1456
1141
1226
1326
1405
1300
1485
1503
1423
1491
990
1070
1038
990
942
909
623
557
490
559
559
649
605
479
527
575
622
670
718
766
717
797
876
887
1042
992
986
1039
1074
1106
1166
1062
1107
