# Supplementary material for: Effect of transportation and social isolation on facial expressions of healthy horses
Source: PLoS One. 2021 Jun 4;16(6):e0241532. doi: 10.1371/journal.pone.0241532 (PMC8177539; doi:10.1371/journal.pone.0241532)
Supplement: S1 File — (ZIP) [file pone.0241532.s002.zip › Horse 6/Transportation.hrm]

[Params]
Version=106
Monitor=38
SMode=000000000
Date=20190907
StartTime=12:24:41.0
Length=00:16:34.7
Interval=238
Upper1=0
Lower1=0
Upper2=0
Lower2=0
Upper3=200
Lower3=160
Timer1=00:00:00.0
Timer2=00:00:00.0
Timer3=00:00:00.0
ActiveLimit=0
MaxHR=230
RestHR=30
StartDelay=3274
VO2max=10
Weight=0

[Note]

[IntTimes]
00:16:38.7	111	30	83	284
0	0	0	0	0	0
0	0	0	0	0
0	0	0	190	0	0
0	0	0	0	0	0

[IntNotes]
1	

[ExtraData]

[LapNames]
1	1	

[Summary-123]
993	0	993	0	0	0
230	0	0	30
0	0	0	0	0	0
230	0	0	30
0	0	0	0	0	0
230	0	0	30
0	1443

[Summary-TH]
993	0	1	6	986	0
230	200	160	30
0	1443

[HRZones]
230
207
184
161
138
0
0
0
0
0
0

[SwapTimes]

[HRData]
368
368
367
367
380
389
415
333
366
415
464
496
540
594
595
592
593
600
600
593
602
612
630
642
642
634
625
616
595
594
577
568
552
547
546
536
527
526
520
513
512
508
513
508
514
520
518
528
531
540
560
567
595
615
633
653
641
632
605
588
572
566
573
582
586
590
593
622
607
599
598
587
574
560
557
552
549
550
549
548
544
537
521
520
508
518
510
518
523
519
522
520
527
533
545
543
550
552
546
539
536
531
530
531
519
530
514
519
505
508
510
512
497
497
491
497
495
510
504
514
511
521
497
518
497
476
459
460
463
467
458
458
479
498
501
504
506
509
500
528
527
508
499
494
486
479
479
475
467
472
464
468
462
463
470
476
482
494
505
502
521
529
520
519
530
517
521
530
529
538
537
538
549
549
535
540
530
530
537
541
539
538
527
516
516
508
518
509
514
517
513
524
521
523
516
521
510
503
500
500
494
499
505
499
499
487
496
499
503
511
524
530
539
556
582
594
591
595
604
615
647
690
719
698
698
621
620
585
596
600
600
614
618
559
585
585
582
601
589
591
591
577
584
579
576
584
595
606
626
636
622
607
602
593
585
568
565
557
546
543
543
531
530
538
531
513
514
500
508
517
526
535
544
553
572
576
593
586
585
575
569
569
562
564
559
572
587
592
595
596
597
605
608
614
613
555
550
545
539
534
516
516
574
570
565
569
552
550
539
539
539
538
598
597
553
566
552
539
562
562
538
574
582
629
601
590
589
586
591
591
596
603
606
568
566
568
572
567
566
573
568
591
629
604
583
563
543
523
526
580
580
583
391
446
501
583
665
720
774
860
985
834
839
937
1036
1120
1029
958
837
817
863
859
854
983
982
997
821
773
726
877
810
767
779
789
733
698
657
615
609
600
623
613
622
681
660
630
600
570
539
520
519
495
501
500
500
500
516
516
546
545
497
494
494
503
506
500
502
505
508
510
482
488
494
500
506
512
518
524
529
535
541
514
568
571
585
576
572
561
553
553
482
507
481
456
431
443
430
418
419
428
413
428
442
467
447
455
467
479
487
500
494
493
500
500
494
501
509
504
516
520
518
526
531
530
530
528
521
522
515
521
518
524
523
521
516
508
511
507
511
506
511
511
511
511
511
511
511
511
511
511
511
510
510
510
510
510
510
510
510
510
510
512
520
529
517
536
534
531
509
514
514
511
517
528
528
527
531
524
522
523
517
522
533
539
545
543
558
558
576
571
569
579
608
601
600
603
587
591
587
580
580
565
550
550
536
536
532
528
531
534
544
545
544
550
552
562
562
591
616
614
632
644
665
650
679
613
639
573
575
591
532
549
581
509
493
497
482
481
480
481
486
494
523
522
547
613
514
513
550
553
549
546
498
543
529
528
519
479
518
557
637
649
643
652
663
707
649
660
679
686
730
719
710
700
704
703
702
739
740
729
724
733
737
1048
1048
979
1062
1146
1230
1314
1398
1482
2000
1999
1792
1455
1373
1291
994
980
884
720
722
746
747
783
818
852
754
714
707
713
749
717
732
748
795
733
647
755
695
738
777
752
762
772
805
713
683
681
677
711
745
831
837
796
769
753
749
828
869
954
845
751
728
729
731
766
765
733
681
669
671
666
647
651
639
569
571
536
553
557
552
548
511
501
490
509
498
503
495
508
514
517
534
543
566
584
599
611
619
625
630
641
642
654
667
691
710
734
734
754
783
854
827
796
765
810
736
727
732
806
788
813
788
762
798
711
736
764
737
764
790
808
711
693
721
760
797
834
835
752
672
680
696
791
776
790
804
833
752
697
712
737
736
734
742
701
708
674
673
651
628
616
604
597
612
616
614
609
602
607
608
621
620
638
673
693
745
745
732
718
765
705
674
661
681
726
660
670
719
727
697
688
679
656
663
673
696
719
719
659
658
678
646
647
657
739
764
788
706
770
700
672
685
688
683
684
687
690
692
727
701
702
763
790
863
937
982
889
915
980
1057
1032
996
995
1076
1128
1068
1052
1038
1039
1023
1034
1023
1058
1058
1047
1082
1129
1089
1045
1067
1089
1099
1244
1033
1045
1144
1129
1071
1131
1080
1064
1122
1118
1123
1117
1171
1137
1114
1122
1109
1072
1028
1070
939
908
921
977
1061
996
1025
1078
1034
1030
1075
1048
1063
1089
1034
1062
1047
1020
1076
976
906
886
817
829
835
979
900
793
758
744
746
768
827
861
814
795
811
784
761
742
689
667
646
650
622
503
610
567
503
438
395
319
279
288
297
306
319
332
341
350
359
309
314
211
234
257
280
314
347
370
393
416
436
436
555
554
554
549
552
557
550
550
586
586
586
585
557
535
535
550
556
550
552
543
546
550
543
556
556
573
568
581
582
582
590
585
582
594
591
601
590
605
620
626
632
642
661
663
675
695
699
704
698
699
701
702
726
747
758
762
754
739
787
694
727
760
874
829
829
866
851
813
1040
892
915
878
827
971
826
885
825
765
844
778
790
727
766
804
896
800
820
730
814
897
1040
915
840
958
966
900
789
951
880
849
765
779
792
887
886
883
850
802
815
828
886
823
929
1092
963
896
863
994
994
983
829
911
809
834
892
873
854
835
816
797
778
690
646
601
557
513
581
611
649
749
762
775
658
679
700
720
741
836
870
945
694
693
714
844
818
990
976
1142
1041
1006
1135
1179
1064
863
920
919
883
1144
1347
1123
1191
1283
1094
1048
1114
1078
1085
1327
1051
1002
1048
1089
1195
1181
1131
1079
895
1199
1044
996
1010
1107
1250
1151
1158
1192
1277
1126
1166
1059
1001
1144
1150
1318
1203
1153
1192
1249
1451
1272
1151
1114
1233
984
922
921
880
1114
1094
1278
1139
1232
1271
1239
1259
1210
1306
1074
1223
1196
1184
1034
1004
1087
1138
1056
951
874
874
1302
1078
1099
1162
1132
1025
1042
945
1233
1100
1145
1019
966
921
978
845
1141
1073
1147
1083
1073
1138
1154
1115
1143
1075
1076
1105
1125
1231
966
1124
1111
1198
1187
1030
1166
1143
1160
1118
1056
1148
1235
1123
1195
1208
1130
1057
1083
1130
1170
1139
1165
1075
1093
1025
1216
1170
1183
1149
1135
1139
1145
1172
1179
1203
1197
1195
1253
1214
1179
1098
1186
1341
1172
1158
1114
1132
1172
1127
1093
1189
1132
1113
1184
1150
1147
1179
1181
1160
1108
1133
1184
1189
1209
1185
1229
1232
1232
1257
1260
1119
996
1226
1020
1140
1199
1115
1117
1140
1160
1135
1162
1010
1024
949
824
777
787
841
765
768
771
848
846
846
730
722
807
722
637
454
454
454
454
454
453
446
391
413
445
478
500
588
587
617
616
633
637
647
651
676
686
676
685
695
701
687
663
631
619
601
577
566
560
547
537
521
521
536
526
516
505
495
485
475
432
