# Supplementary material for: Effect of transportation and social isolation on facial expressions of healthy horses
Source: PLoS One. 2021 Jun 4;16(6):e0241532. doi: 10.1371/journal.pone.0241532 (PMC8177539; doi:10.1371/journal.pone.0241532)
Supplement: S1 File — (ZIP) [file pone.0241532.s002.zip › Horse 7/Baseline.hrm]

[Params]
Version=106
Monitor=38
SMode=000000000
Date=20190907
StartTime=09:07:15.0
Length=01:16:02.7
Interval=238
Upper1=0
Lower1=0
Upper2=0
Lower2=0
Upper3=200
Lower3=160
Timer1=00:00:00.0
Timer2=00:00:00.0
Timer3=00:00:00.0
ActiveLimit=0
MaxHR=230
RestHR=30
StartDelay=312
VO2max=10
Weight=0

[Note]

[IntTimes]
01:15:59.2	38	30	38	86
0	0	0	0	0	0
0	0	0	0	0
0	0	0	180	0	0
0	0	0	0	0	0

[IntNotes]
1	

[ExtraData]

[LapNames]
1	1	

[Summary-123]
4562	0	4562	0	0	0
230	0	0	30
0	0	0	0	0	0
230	0	0	30
0	0	0	0	0	0
230	0	0	30
0	3030

[Summary-TH]
4562	0	0	0	4562	0
230	200	160	30
0	3030

[HRZones]
230
207
184
161
138
0
0
0
0
0
0

[SwapTimes]

[HRData]
1946
1823
1724
1855
1409
1350
1333
1316
1272
1271
1333
1333
1333
1270
1281
1273
1265
1242
1770
1494
1515
1523
1504
1522
1617
1536
1525
1531
1530
1513
1529
1546
1579
1578
1602
1609
1631
1604
1654
1612
1724
1663
1750
1750
1612
1631
1596
1606
1615
1630
1645
1655
1665
1689
1667
1679
1684
1691
1658
1677
1663
1604
1660
1615
1562
1547
1479
1410
1353
1318
1298
1376
1344
1436
1454
1437
1509
1565
1538
1569
1546
1529
1509
1471
1395
1337
1240
1371
1346
1335
1374
1186
1278
1333
1388
1287
1333
1379
1410
1542
1517
1535
1543
1554
1573
1585
1584
1623
1571
1448
1522
1460
1426
1453
1317
1309
1141
1198
1161
1134
1074
1102
1124
1097
1113
1160
1137
1172
1163
1212
1285
1258
1319
1283
1360
1361
1307
1356
1362
1396
1389
1330
1333
1336
1377
1397
1358
1312
1343
1314
1346
1326
1333
1340
1341
1366
1307
1339
1358
1407
1407
1427
1427
1386
1458
1461
1462
1430
1430
1435
1459
1459
1445
1487
1481
1467
1490
1491
1492
1469
1195
1333
1471
1807
1476
1491
1491
1500
1485
1489
1495
1501
1502
1512
1521
1511
1510
1390
1333
1276
1446
1330
1448
1481
1429
1533
1482
1488
1494
1500
1506
1512
1518
1524
1533
1542
1548
1554
1560
1566
1572
1577
1583
1624
1611
1613
1614
1616
1618
1620
1623
1626
1628
1630
1632
1634
1636
1617
1604
1620
1569
1628
1573
1526
1537
1562
1565
1565
1558
1593
1577
1596
1591
1616
1592
1709
1646
1661
1802
1756
1750
1771
1764
1715
1719
1527
1674
1629
1653
1633
1620
1628
1638
1626
1615
1615
1602
1603
1577
1589
1578
1568
1548
1555
1520
1464
1417
1174
1150
1260
1225
1244
1321
1237
1212
1234
1174
1164
1206
1325
1393
1342
1297
1321
1165
1194
1175
1208
1214
1257
1329
1357
1202
1343
1342
1158
1182
1273
1228
1213
1254
1211
1217
1414
1380
1419
1388
1480
1431
1492
1519
1542
1553
1577
1608
1621
1625
1593
1590
1584
1656
1687
1674
1833
1634
1909
1806
1825
1852
1810
1802
1942
1782
1552
1482
1514
1481
1448
1463
1678
1817
1655
1692
1701
1823
1588
1646
1617
1603
1627
1529
1539
1413
1390
1498
1525
1549
1572
1599
1646
1640
1625
1603
1597
1629
1623
1615
1594
1604
1585
1595
1579
1589
1584
1569
1557
1561
1557
1533
1521
1500
1488
1480
1457
1445
1421
1408
1354
1301
1311
1287
1343
1395
1467
1454
1484
1526
1505
1510
1516
1508
1515
1496
1510
1509
1485
1475
1470
1444
1330
1393
1402
1410
1397
1369
1493
1437
1438
1421
1416
1457
1432
1486
1468
1482
1420
1453
1439
1496
1509
1438
1423
1312
1199
1132
1187
1149
1248
1253
1346
1205
1264
1264
1166
1380
1350
1466
1437
1466
1465
1469
1492
1452
1460
1452
1486
1506
1533
1557
1552
1598
1604
1581
1617
1617
1643
1600
1605
1616
1614
1636
1739
1607
1655
1763
1586
1614
1693
1604
1600
1672
1643
1634
1672
1657
1647
1666
1599
1664
1632
1627
1645
1635
1643
1584
1595
1555
1516
1523
1507
1491
1481
1525
1525
1526
1240
1240
1455
1344
1505
1553
1468
1434
1435
1264
1325
1368
1354
1389
1598
1461
1458
1380
1408
1454
1261
1311
1425
1376
1376
1483
1547
1479
1422
1474
1501
1518
1518
1552
1558
1606
1594
1603
1639
1650
1636
1610
1651
1644
1806
1748
1632
1664
1674
1804
1583
1604
1641
1628
1646
1757
1610
1568
1553
1559
1498
1326
1306
1581
1380
1512
1083
1298
1297
1413
1296
1454
1337
1387
1399
1536
1529
1549
1581
1604
1638
1642
1646
1667
1671
1824
1583
1634
1609
1582
1345
1800
1535
1502
1497
1450
1451
1422
1499
1494
1564
1532
1565
1570
1627
1601
1561
1592
1559
1563
1560
1542
1540
1531
1529
1523
1519
1547
1547
1569
1578
1593
1611
1633
1639
1641
1663
1666
1669
1615
1673
1784
1566
1605
1625
1623
1626
1608
1585
1579
1484
1483
1210
1315
1434
1368
1306
1262
1405
1430
1326
1347
1416
1489
1513
1529
1550
1572
1599
1603
1618
1619
1636
1639
1655
1620
1686
1626
1652
1663
1644
1656
1676
1661
1676
1708
1709
1853
1646
1715
1874
1770
1656
1875
1766
1646
1701
1700
1687
1720
1683
1708
1681
1682
1702
1687
1692
1703
1727
1701
1685
1678
1679
1653
1636
1622
1553
1610
1510
1491
1434
1353
1444
1510
1537
1561
1542
1578
1578
1613
1621
1647
1650
1669
1671
1672
1831
1668
1812
1755
1604
1606
1621
1613
1637
1679
1643
1619
1621
1586
1571
1531
1486
1488
1516
1548
1541
1563
1579
1584
1597
1597
1602
1588
1587
1591
1598
1422
1760
1437
1302
1561
1560
1565
1552
1571
1559
1536
1522
1519
1508
1536
1533
1549
1548
1559
1571
1593
1580
1592
1602
1619
1643
1645
1794
1548
1604
1646
1628
1646
1630
1452
1452
1369
1200
894
976
1241
1546
1534
1548
1515
1512
1516
1549
1521
1521
1562
1057
1246
1272
1224
1577
1552
1578
1582
1568
1571
1580
1585
1600
1600
1618
1635
1656
1665
1668
1823
1755
1706
1596
1636
1641
1629
1668
1647
1653
1637
1668
1660
1661
1676
1804
1733
1693
1641
1658
1806
1607
1628
1621
1592
1585
1575
1557
1563
1544
1581
1526
1525
1539
1561
1572
1601
1615
1630
1654
1674
1651
1646
1678
1796
1764
1722
1735
1741
1728
1682
1652
1646
1595
1598
1576
1521
1539
1510
1501
1476
1482
1512
1512
1507
1512
1531
1519
1496
1552
1521
1504
1481
1451
1476
1474
1471
1534
1530
1546
1543
1561
1579
1586
1607
1744
1639
1657
1647
1657
1617
1626
1606
1572
1549
1538
1542
1540
1567
1527
1507
1502
1502
1491
1493
1402
1383
1374
1383
1433
1470
1378
1516
1445
1485
1449
1501
1458
1449
1383
1326
1316
1349
1404
1384
1520
1496
1457
1467
1437
1379
1363
1320
1318
1315
1350
1334
1314
1328
1463
1424
1432
1433
1480
1423
1429
1355
1351
1495
1430
1407
1347
1219
1269
1338
1501
1463
1496
1512
1516
1483
1488
1507
1516
1520
1541
1571
1742
1663
1686
1717
1676
1674
1650
1630
1619
1606
1589
1591
1591
1557
1547
1523
1492
1432
1325
1285
1294
1312
1370
1318
1334
1412
1366
1445
1454
1480
1488
1543
1519
1516
1535
1552
1590
1545
1551
1529
1487
1504
1498
1484
1488
1499
1491
1445
1338
1329
1384
1322
1347
1342
1279
1450
1497
1550
1572
1566
1704
1602
1611
1567
1559
1548
1495
1387
1246
1225
1270
1355
1265
1288
1152
1204
1243
1346
1241
1251
1217
1256
1251
1315
1333
1378
1530
1504
1534
1580
1615
1629
1767
1661
1676
1746
1753
1746
1796
1761
1759
1770
1733
1697
1662
1621
1631
1607
1652
1569
1598
1566
1552
1563
1555
1514
1518
1520
1493
1535
1501
1526
1502
1496
1521
1487
1492
1487
1497
1450
1449
1456
1415
1437
1465
1486
1445
1405
1317
1518
1546
1489
1507
1525
1498
1485
1411
1309
1332
1322
1281
1532
1441
1571
1487
1466
1409
1318
1315
1374
1386
1400
1388
1451
1337
1379
1477
1502
1495
1483
1493
1495
1505
1506
1515
1538
1514
1519
1547
1529
1518
1520
1517
1509
1496
1247
1298
1578
1578
1280
1266
1322
1385
1372
1374
1390
1427
1454
1465
1484
1474
1510
1514
1539
1552
1555
1592
1729
1689
1643
1577
1543
1508
1540
1519
1511
1507
1507
1534
1553
1558
1566
1582
1587
1603
1590
1611
1723
1668
1574
1612
1594
1600
1604
1596
1579
1566
1538
1533
1544
1511
1467
1515
1519
1532
1552
1594
1625
1605
1761
1581
1793
1700
1717
1587
1812
1580
1767
1682
1681
1666
1709
1722
1749
1726
1749
1756
1747
1740
1772
1751
1776
1745
1751
1716
1737
1699
1756
1637
1846
1721
1747
1729
1663
1826
1758
1667
1822
1718
1718
1760
1664
1706
1694
1664
1683
1668
1680
1680
1667
1641
1599
1592
1556
1532
1519
1506
1514
1543
1528
1551
1552
1565
1568
1581
1580
1594
1606
1609
1623
1644
1645
1660
1655
1662
1660
1657
1839
1604
1816
1588
1681
1647
1696
1659
1854
1614
1837
1760
1762
1664
1865
1665
1873
1757
1805
1788
1630
1680
1453
1837
1610
1580
1561
1495
1488
1502
1508
1527
1557
1532
1574
1554
1555
1562
1581
1556
1581
1582
1626
1592
1631
1626
1611
1633
1615
1586
1588
1556
1551
1533
1530
1500
1512
1527
1527
1547
1546
1553
1554
1547
1562
1571
1575
1599
1591
1589
1578
1597
1576
1579
1601
1585
1592
1583
1589
1586
1571
1543
1543
1551
1556
1544
1561
1556
1555
1584
1572
1600
1588
1632
1781
1603
1819
1555
1681
1547
1377
1579
1621
1611
1604
1579
1585
1577
1594
1589
1596
1558
1574
1591
1568
1587
1590
1597
1592
1584
1575
1569
1545
1572
1563
1570
1580
1556
1602
1578
1589
1593
1622
1634
1672
1823
1733
1763
1743
1741
1751
1749
1729
1652
1791
1764
1605
1670
1667
1635
1647
1628
1654
1650
1822
1624
1843
1737
1766
1774
1781
1780
1774
1790
1804
1433
1512
1511
1342
1342
1113
1134
1112
1091
1027
969
1026
1083
1329
1240
1687
1654
1682
1622
1609
1613
1581
1539
1529
1544
1335
1711
1523
1510
1464
1463
1295
1354
1380
1489
1541
1504
1473
1392
1335
1351
1366
1382
1398
1414
1430
1497
1487
1475
1487
1531
1533
1534
1556
1517
1563
1573
1593
1596
1618
1628
1646
1795
1597
1596
1631
1624
1732
1692
1720
1696
1690
1687
1680
1638
1630
1596
1558
1543
1493
1323
1194
1212
1205
1148
1188
1170
1169
1138
1122
1175
1173
1151
1175
1266
1357
1322
1336
1430
1415
1476
1417
1435
1434
1402
1373
1456
1411
1364
1395
1482
1529
1499
1535
1540
1535
1549
1562
1544
1602
1774
1691
1718
1714
1702
1727
1695
1631
1649
1603
1591
1559
1488
1495
1386
1570
1552
1428
1605
1334
1565
1312
1262
1313
1321
1441
1481
1508
1562
1591
1601
1645
1829
1743
1778
1792
1799
1790
1808
1779
1793
1759
1770
1772
1741
1750
1675
1716
1716
1683
1757
1721
1767
1763
1790
1655
1661
1775
1609
1243
1266
1290
1314
1338
1361
1167
1018
1353
1416
1300
1421
1469
1483
1511
1579
1629
1635
1648
1666
1703
1849
1597
1687
1694
1711
1632
1664
1628
1619
1608
1624
1604
1600
1628
1569
1581
1569
1557
1588
1601
1601
1610
1621
1610
1631
1631
1629
1671
1654
1666
1681
1658
1694
1664
1668
1833
1746
1759
1738
1644
1692
1705
1691
1850
1641
1668
1685
1845
1623
1704
1686
1695
1701
1701
1696
1694
1682
1684
1674
1675
1676
1669
1664
1677
1722
1708
1725
1908
1674
1916
1684
1742
1894
1668
1744
1726
1708
1717
1721
1705
1755
1752
1745
1771
1915
1691
1780
1734
1734
1759
1730
1764
1768
1770
1797
1742
1917
1701
1914
1717
1781
1791
1767
1778
1781
1732
1768
1726
1940
1600
1656
1614
1549
1487
1397
1369
1408
1583
1577
1593
1646
1674
1694
1706
1742
1734
1766
1749
1688
1752
1684
1679
1656
1765
1587
1620
1787
1562
1606
1586
1645
1635
1636
1672
1653
1703
1676
1745
1747
1907
1663
1743
1741
1706
1712
1726
1926
1620
1729
1907
1652
1745
1750
1733
1723
1896
1666
1718
1942
1679
1931
1669
1799
1798
1671
1599
1387
1638
1628
1596
1580
1572
1582
1332
1333
1334
1584
1606
1603
1595
1602
1598
1579
1594
1583
1599
1634
1650
1648
1685
1692
1904
1789
1651
1945
1648
1950
1797
1698
1925
1836
1816
1701
1893
1680
1721
1885
1649
1885
1646
1742
1889
1674
1863
1683
1890
1683
1735
1739
1882
1646
1747
1890
1675
1728
1705
1716
1692
1649
1629
1618
1312
1633
1339
1337
1275
1397
1507
1461
1472
1494
1527
1472
1518
1579
1557
1577
1612
1618
1634
1679
1682
1695
1711
1735
1725
1719
1755
1749
1771
1967
1825
1859
1838
1885
1849
1848
1857
1869
1876
1828
1694
1942
1682
1944
1814
1716
1938
1815
1808
1816
1670
1713
1716
1784
1630
1641
1652
1694
1706
1687
1604
1604
1632
1644
1620
1663
1635
1649
1613
1596
1581
1522
1631
1573
1552
1524
1527
1482
1382
1325
1230
1249
1126
1106
1095
1081
1157
1161
1160
1338
1156
1202
1260
1366
1514
1471
1491
1499
1481
1533
1557
1589
1591
1622
1618
1648
1663
1634
1683
1664
1875
1602
1706
1891
1631
1687
1653
1192
1191
1138
1538
1344
1237
1525
1432
1325
1319
1320
1514
1465
1476
1461
1502
1544
1572
1539
1182
1468
1545
1555
1521
1535
1552
1563
1596
1582
1621
1600
1627
1251
1452
1644
1248
1521
1448
1671
1842
1592
1584
1588
1594
1587
1614
1118
923
947
1127
1127
1168
1244
1328
1320
1615
1588
1585
1605
1591
1604
1607
1604
1436
1811
1608
1599
1626
1629
1656
1656
1654
1677
1667
1862
1613
1854
1647
1852
1661
1877
1796
1593
1562
1788
1505
1761
1587
1629
1618
1649
1621
1596
1604
1597
1635
1645
1666
1834
1578
1673
1669
1665
1833
1582
1673
1672
1654
1670
1639
1646
1624
1619
1645
1631
1654
1660
1670
1651
1656
1642
1688
1623
1614
1591
1561
1521
1518
1500
1521
1505
1508
1601
1551
1561
1554
1557
1543
1577
1563
1578
1593
1607
1621
1584
1655
1653
1636
1691
1682
1683
1700
1659
1701
1679
1588
1817
1686
1677
1680
1694
1686
1736
1896
1665
1903
1684
1895
1659
1725
1705
1707
1599
1652
1631
1670
1637
1594
1550
1352
1435
1342
1406
1515
1482
1512
1510
1545
1536
1519
1504
1540
1518
1395
1607
1471
1427
1438
1443
1359
1359
1535
1456
1471
1467
1442
1519
1541
1559
1551
1537
1573
1589
1582
1579
1596
1604
1600
1626
1601
1598
1579
1572
1577
1559
1557
1565
1546
1564
1582
1605
1613
1613
1640
1630
1631
1620
1659
1672
1856
1644
1904
1793
1822
1841
1834
1849
1839
1828
1827
1845
1836
1866
1857
1842
1837
1681
1846
1664
1699
1829
1786
1779
1800
1796
1798
1802
1713
1924
1843
1821
1884
1847
1836
1735
1769
1886
1673
1748
1719
1726
1748
1731
1761
1738
1749
1714
1724
1734
1711
1739
1750
1778
1770
1929
1724
1902
1724
1911
1731
1917
1718
1791
1786
1765
1760
1770
1762
1928
1690
1753
1771
1748
1745
1747
1730
1757
1756
1753
1942
1704
1898
1740
1934
1850
1852
1869
1896
1883
1866
1868
1866
1902
1869
1887
1925
1952
1813
1822
1730
1695
1459
1764
1680
1647
1366
1574
1387
1546
1498
1400
1313
1382
1576
1518
1506
1507
1447
1497
1515
1571
1565
1587
1596
1636
1626
1636
1646
1662
1652
1685
1658
1708
1701
1713
1701
1680
1616
1711
1645
1633
1609
1607
1638
1617
1647
1670
1684
1713
1729
1745
1771
1771
1960
1708
1951
1710
1991
1720
1820
1967
1724
1759
1792
1784
1771
1752
1789
1805
1959
1725
1808
1784
1823
1948
1719
1814
1820
1729
1983
1774
1871
1861
1884
1779
1861
1996
1776
1834
1853
1837
1827
1837
1822
1796
1807
1790
1791
1777
1756
1765
1735
1796
1745
1765
1731
1739
1725
1758
1742
1782
1773
1790
1941
1749
1991
1883
1891
1787
1999
1883
1897
1883
1908
1896
1914
1936
1913
1927
1791
1998
1888
1712
1826
1814
1705
1691
1653
1606
1614
1659
1655
1650
1701
1720
1719
1746
1794
1948
1875
1899
1911
1975
1943
1953
1963
1964
1971
1978
1984
1989
1999
1994
1994
1996
1990
1985
1999
1961
1982
1937
1859
1935
1925
1982
1968
1908
1896
1789
1860
1918
1892
1929
1868
1953
1942
1961
1927
1974
1836
1547
1582
1581
1493
1492
1412
1681
1591
1560
1564
1550
1570
1612
1631
1634
1647
1683
1683
1699
1724
1737
1782
1783
1792
1794
1729
1741
1896
1638
1904
1782
1458
1133
885
931
1032
694
1031
1368
1651
1679
1665
1676
1719
1695
1717
1735
1756
1769
1936
1710
1938
1677
1773
1956
1703
1790
1911
1691
1769
1764
1666
1397
1338
1251
1286
1338
1389
1424
1515
1599
1595
1636
1635
1626
1668
1675
1691
1687
1742
1693
1727
1440
1583
1495
1582
1670
1679
1697
1667
1674
1695
1714
1713
1703
1707
1695
1712
1712
1716
1735
1737
1743
1730
1762
1728
1747
1744
1725
1715
1694
1710
1740
1721
1761
1728
1734
1746
1739
1744
1761
1730
1796
1921
1692
1809
1962
1845
1760
1949
1856
1731
1805
1789
1810
1817
1803
1820
1782
1794
1762
1782
1756
1762
1760
1737
1735
1742
1748
1732
1751
1767
1786
1786
1788
1812
1806
1968
1703
1966
1740
1777
1854
1813
1835
1828
1839
1830
1807
1861
1805
1862
1738
1737
1706
1347
1290
1223
1106
1195
1897
1571
1569
1558
1569
1638
1629
1657
1688
1688
1797
1724
1710
1719
1735
1690
1682
1690
1684
1702
1704
1717
1716
1746
1756
1771
1775
1790
1804
1989
1849
1750
1854
1958
1732
1773
1856
1962
1749
1885
1964
1901
1923
1911
1916
1886
1897
1729
1725
1691
1532
1766
1647
1726
1648
1604
1581
1585
1542
1505
1504
1339
1347
1313
1233
1198
1219
1224
1276
1312
1455
1476
1535
1513
1412
1669
1526
1511
1522
1510
1493
1501
1458
1405
1326
1411
1399
1433
1495
1500
1521
1522
1553
1553
1585
1586
1603
1607
1604
1641
1651
1669
1632
1658
1607
1651
1658
1664
1668
1637
1645
1660
