# Supplementary material for: Effect of transportation and social isolation on facial expressions of healthy horses
Source: PLoS One. 2021 Jun 4;16(6):e0241532. doi: 10.1371/journal.pone.0241532 (PMC8177539; doi:10.1371/journal.pone.0241532)
Supplement: S1 File — (ZIP) [file pone.0241532.s002.zip › Horse 7/Isolation.hrm]

[Params]
Version=106
Monitor=38
SMode=000000000
Date=20190907
StartTime=11:12:01.0
Length=00:34:12.2
Interval=238
Upper1=0
Lower1=0
Upper2=0
Lower2=0
Upper3=200
Lower3=160
Timer1=00:00:00.0
Timer2=00:00:00.0
Timer3=00:00:00.0
ActiveLimit=0
MaxHR=230
RestHR=30
StartDelay=322
VO2max=10
Weight=0

[Note]

[IntTimes]
00:34:12.6	42	39	51	101
0	0	0	0	0	0
0	0	0	0	0
0	0	0	160	0	0
0	0	0	0	0	0

[IntNotes]
1	

[ExtraData]

[LapNames]
1	1	

[Summary-123]
2039	0	2039	0	0	0
230	0	0	30
0	0	0	0	0	0
230	0	0	30
0	0	0	0	0	0
230	0	0	30
0	1743

[Summary-TH]
2039	0	0	0	2039	0
230	200	160	30
0	1743

[HRZones]
230
207
184
161
138
0
0
0
0
0
0

[SwapTimes]

[HRData]
1187
1146
1133
1138
1120
1172
1281
1132
1034
1072
1198
1276
1154
1056
1031
1084
1424
1346
1170
1029
1069
1337
1402
1225
1070
1143
1273
1417
1152
1073
1196
1196
1372
1323
1338
1420
1348
1288
1240
1428
1409
1365
1153
1165
1499
1413
1386
1389
1384
1379
1382
1327
1101
1104
1521
1415
1388
1405
1396
1375
1395
1401
1404
1441
1426
1456
1469
1424
1422
1429
1417
1386
1189
1117
1094
1530
1417
1386
1404
1378
1105
1071
1159
1296
1246
1257
1227
1248
1136
1138
1274
1431
1339
1164
1169
1261
1389
1437
1295
1159
1193
1479
1405
1349
1193
1100
1335
1438
1208
1044
1016
1078
1271
1178
1331
1440
1323
1198
1491
1372
1384
1417
1401
1407
1414
1407
1396
1409
1396
1392
1392
1389
1398
1379
1384
1274
1159
1104
1247
1293
1166
1030
1084
1194
1169
1070
1050
1100
1401
1423
1350
1305
1272
1438
1406
1374
1344
1325
1237
1188
1187
1210
1220
1228
1193
1162
1149
1150
1109
1111
1155
1146
1206
1201
1136
1125
1086
1187
1158
1116
1038
1041
1122
1092
1102
1127
1367
1469
1391
1397
1418
1436
1465
1457
1404
1376
1401
1292
1230
1105
1450
1487
1406
1431
1424
1443
1434
1439
1439
1468
1421
1413
1272
1076
1022
1033
1075
1097
1139
1237
1244
1191
1224
1281
1243
1120
986
962
983
1036
1101
1205
1126
1027
1109
1190
1178
1125
994
933
938
955
929
954
958
974
1065
1150
1145
1292
1394
1347
1345
1273
1240
1240
1172
1180
1477
1351
1154
1093
1260
1479
1382
1389
1384
1365
1378
1375
1325
1237
1163
1163
1218
1084
995
974
998
1104
1304
1403
1406
1398
1396
1416
1420
1426
1420
1433
1425
1427
1419
1411
1320
1317
1318
1215
1169
1162
1181
1187
1143
1137
1125
1086
1063
1050
1003
1003
1022
1061
1072
1095
1085
1007
1000
1020
1121
1075
1268
1426
1402
1349
1402
1392
1391
1398
1407
1437
1423
1452
1463
1413
1420
1431
1434
1428
1404
1279
1275
1114
1021
1070
947
899
839
839
743
700
669
647
629
617
614
607
608
613
612
619
624
662
692
668
667
665
679
702
745
898
909
922
938
901
873
883
874
904
972
871
894
916
1034
901
952
1062
1098
975
920
886
890
917
935
1012
1119
1021
927
951
965
1174
1321
1341
973
1220
1077
1087
1400
1342
1161
1020
1074
1118
1298
1157
1072
1031
1069
1208
963
932
960
1015
944
892
855
813
815
857
1096
1242
1226
1231
1287
1318
1192
1249
977
1001
1141
1173
1187
1086
1091
1080
1080
951
939
977
1063
1134
1061
914
899
904
895
891
869
862
854
850
833
812
787
740
717
702
708
724
731
748
771
921
899
889
917
940
1004
943
887
906
918
926
922
918
946
1004
1094
1043
1030
1001
1012
1083
1203
1343
1110
968
947
965
987
969
950
960
924
948
999
1119
1146
1124
1107
1054
1054
1087
1018
987
981
979
967
961
980
910
934
944
919
926
937
911
902
899
889
898
910
937
986
976
925
933
916
922
953
1023
1083
1192
1089
1017
1021
961
1004
1035
944
921
932
965
1013
1102
1134
1166
1131
1064
999
947
939
941
957
960
962
954
961
966
985
972
984
1024
1043
1058
1060
1071
1049
1033
1026
1029
1007
872
1006
938
934
960
1053
1034
1007
1062
1016
956
944
979
1093
1255
1135
1055
1081
1177
1275
1122
1238
1168
1139
1127
1298
1415
1218
1204
1350
1234
1214
1237
1413
1358
1353
1360
1358
1357
1364
1358
1360
1343
1312
1332
1416
1366
1273
1071
1011
1010
1037
1086
1141
1335
1327
1254
1192
1282
1228
1001
952
927
980
1358
1372
1317
1346
1340
1331
1238
1055
1086
1189
1301
1113
1096
1085
1213
1269
1197
1100
1138
1090
1271
1110
1027
1113
1416
1383
1342
1354
1334
1205
1114
1419
1418
1344
1347
1095
1007
1021
1070
1080
1111
1126
1082
1142
1288
1229
1159
1121
1237
1246
1132
1030
1011
994
1038
1090
1118
1093
1110
1101
1008
982
1022
1051
1067
1034
1029
1037
1002
990
982
959
942
922
901
895
927
961
998
1054
1042
1050
1181
973
988
1016
1132
1171
1165
1124
1022
1009
997
983
1007
1022
1054
1072
1189
1353
1375
1176
1099
1060
1086
1067
1112
998
1013
1060
1097
1135
1106
1044
1068
1085
1099
1067
1140
1205
1171
1092
1032
1011
1037
1138
1229
1316
1109
1069
1015
1039
1130
1164
1129
1198
1145
1116
1104
1083
1093
1268
1330
1236
1120
1055
1042
1072
1098
1104
1115
1134
1162
1143
1219
1145
1126
1111
1118
1075
1016
965
975
1002
994
980
875
1080
957
941
937
935
935
934
936
944
945
942
948
924
872
768
692
662
648
646
642
638
643
642
642
658
657
675
697
711
737
818
983
972
897
919
967
1022
1054
1162
1272
1314
1240
1221
1317
1315
1241
1243
1322
1345
1307
1322
1312
1236
1273
1310
1225
1176
1234
1271
1244
1171
1155
1214
1265
1393
1407
1363
1367
1371
1372
1367
1370
1371
1374
1368
1396
1400
1403
1395
1361
1209
1224
1101
1053
1024
1054
1123
1428
1438
1390
1406
1422
1448
1454
1458
1453
1453
1452
1463
1448
1465
1461
1471
1477
1403
1194
935
913
940
986
1020
1030
936
921
895
871
851
840
814
795
839
956
937
969
968
939
952
1091
1201
1091
1062
1093
1130
1165
1315
1315
1338
1253
1107
1480
1190
922
908
954
1025
1110
1100
1123
1077
1079
1069
1035
1046
1165
1439
1361
1324
1348
1347
1296
1326
1187
1063
1104
1182
1164
1312
1348
1278
1298
1369
1396
1345
1227
1242
1242
1150
1302
1302
1290
1407
1351
1310
1279
1220
1217
1089
1039
1016
1046
1099
1206
1290
1261
1183
1366
1445
1371
1322
1286
1322
1433
963
932
919
937
949
967
977
992
973
967
944
980
1047
1132
1218
1179
1117
1079
1137
1176
1213
1221
1196
1190
1310
1324
1351
1421
1360
1361
1347
1262
1268
1238
1400
1361
1228
1232
1185
1191
1223
1242
1191
1157
1067
1019
982
993
986
991
950
936
872
848
876
926
1051
1048
1015
979
989
1057
1210
1126
1094
1232
1401
1381
1367
1388
1396
1390
1396
1409
1402
1397
1388
1391
1380
1363
1303
1277
1297
1357
1369
1363
1254
1274
1225
1311
1387
1372
1326
1249
1262
1334
1334
1259
1187
1191
1321
1261
1227
1183
1139
1045
1029
1030
1043
1091
1137
1212
1245
1337
1414
1411
1245
1298
1239
1328
1477
1369
1208
1505
1429
1416
1465
1451
1457
1474
1395
1340
1142
1179
1280
1350
1509
1419
1405
1206
1168
1145
1159
1325
1341
1283
1404
1378
1160
1096
1015
1035
1130
1415
1439
1391
1396
1404
1399
1423
1436
1417
1421
1444
1432
1437
1446
1434
1418
1439
1438
1396
1404
1409
1414
1430
1416
1386
1255
1061
1052
1148
1319
1459
1404
1437
1401
1326
1063
1078
1151
1467
1473
1393
1397
1405
1188
1099
1120
1214
1243
1308
1350
1339
1265
1222
1172
1144
1129
1139
1104
1108
1086
1046
1038
1054
1058
1034
1035
1027
1019
987
971
963
957
968
975
982
975
961
970
968
968
1012
999
986
964
962
958
984
1018
1024
1021
1013
1016
989
995
991
974
959
969
967
970
959
937
925
928
959
954
982
1046
1093
1026
1091
1115
1149
1207
1256
1191
1243
1262
1236
1362
1397
1343
1324
1264
1273
1275
1354
1445
1344
1419
1358
1255
1230
1384
1326
1107
1080
1051
1093
1191
1139
1186
1255
1243
1481
1419
1395
1422
1432
1426
1446
1435
1436
1448
1440
1460
1465
1452
1456
1449
1448
1457
1449
1433
1442
1424
1407
1312
1256
1361
1411
1349
1324
1362
1290
1177
1120
1104
1157
1324
1359
1362
1467
1419
1413
1402
1335
1305
1298
1361
1323
1158
1060
1071
1236
1278
1526
1391
1387
1213
1136
1225
1271
1358
1295
1353
1217
1175
1168
1217
1272
1227
1176
1203
1257
1280
1289
1175
1136
1179
1230
1373
1431
1358
1360
1407
1406
1223
1278
1358
1332
1276
1258
1266
1222
1157
1216
1275
1349
1334
1281
1206
1119
1153
1135
1186
1102
1182
1146
1122
1133
1151
1102
1135
1180
1340
1292
1277
1320
1324
1372
1394
1293
1230
1316
1210
1499
1386
1317
1297
1324
1472
1475
1437
1454
1453
1433
1376
1112
1104
1241
1289
1242
1268
1340
1429
1351
1325
1363
1299
1357
1379
1435
1394
1325
1364
1379
1344
1306
1313
1321
1262
1270
1349
1353
1319
1437
1329
1294
1335
1485
1414
1383
1490
1480
1447
1449
1449
1458
1454
1460
1440
1452
1452
1464
1439
1382
1385
1440
1337
1336
1290
1286
1233
1334
1548
1446
1435
1455
1462
1450
1442
1304
1237
1211
1176
1219
1192
1176
1219
1146
1143
1137
1105
1124
1089
1073
1071
1082
1070
1065
1073
1052
1058
1054
1063
1049
1027
1023
1026
1022
1040
1034
1041
1057
1049
1048
1053
1018
1063
1115
1110
1105
1087
1079
1029
1018
1046
1035
1049
1047
1051
1061
1064
1058
1052
1056
1032
1037
1022
1000
984
1146
1046
1045
1303
1424
1342
1341
1182
1125
1131
1158
1158
1112
1125
1086
1090
1092
1079
1087
1071
1087
1140
1094
1069
1059
1093
1093
1127
1141
1107
1102
1091
1100
1099
1144
1130
1097
1093
1091
1117
1030
1120
1143
1210
1165
1116
1122
1096
1062
1028
1022
1098
1225
1212
1236
1364
1167
1096
1036
1024
1020
1029
1035
1065
1122
1200
1147
1202
1281
1152
1225
1350
1331
1260
1127
1058
1206
1224
1071
1234
960
891
860
771
698
664
638
621
608
598
596
592
592
593
594
613
640
647
661
662
663
708
898
1040
955
895
949
994
1134
1159
994
924
953
1007
1251
1333
1276
1301
1340
1339
1360
1385
1397
1433
1463
1417
1449
1466
1436
1447
1450
1465
1460
1456
1448
1448
1437
1431
1432
1431
1244
1297
1294
1134
1552
1407
1312
1325
1494
1432
1437
1442
1459
1442
1447
1458
1455
1486
1458
1460
1454
1338
1333
1328
1373
1372
1424
1332
1333
1334
1381
1428
1395
1136
1237
1376
1533
1418
1431
1468
1467
1467
1426
1440
