# Supplementary material for: Effect of transportation and social isolation on facial expressions of healthy horses
Source: PLoS One. 2021 Jun 4;16(6):e0241532. doi: 10.1371/journal.pone.0241532 (PMC8177539; doi:10.1371/journal.pone.0241532)
Supplement: S1 File — (ZIP) [file pone.0241532.s002.zip › Horse 7/Transportation.hrm]

[Params]
Version=106
Monitor=38
SMode=000000000
Date=20190907
StartTime=10:53:42.0
Length=00:13:11.7
Interval=238
Upper1=0
Lower1=0
Upper2=0
Lower2=0
Upper3=200
Lower3=160
Timer1=00:00:00.0
Timer2=00:00:00.0
Timer3=00:00:00.0
ActiveLimit=0
MaxHR=230
RestHR=30
StartDelay=2363
VO2max=10
Weight=0

[Note]

[IntTimes]
00:12:46.4	108	30	68	323
0	0	0	0	0	0
0	0	0	0	0
0	0	0	190	0	0
0	0	0	0	0	0

[IntNotes]
1	

[ExtraData]

[LapNames]
1	1	

[Summary-123]
781	0	781	0	0	0
230	0	0	30
0	0	0	0	0	0
230	0	0	30
0	0	0	0	0	0
230	0	0	30
0	904

[Summary-TH]
780	0	0	1	779	0
230	200	160	30
0	904

[HRZones]
230
207
184
161
138
0
0
0
0
0
0

[SwapTimes]

[HRData]
1122
1122
1122
1122
1122
1122
1122
1122
1122
1121
1121
1121
1121
1121
1121
1121
1121
1121
1121
1121
1113
1113
1113
1113
1113
1083
1082
1224
1233
1243
1116
1130
1066
1084
1102
1129
1156
1174
1192
761
783
805
827
849
871
892
914
936
958
980
908
937
943
1013
947
947
833
936
1141
1175
1489
1281
982
981
1316
1315
938
995
593
541
518
526
528
530
532
534
536
538
540
542
543
545
547
549
551
553
584
596
603
600
596
592
589
558
541
559
541
523
545
530
515
499
484
435
435
435
435
434
434
434
434
434
434
434
434
434
434
434
434
426
426
426
425
425
425
425
425
425
428
427
427
428
447
446
445
446
446
449
451
452
454
456
458
460
462
464
466
453
479
468
452
436
425
399
370
369
362
368
186
237
289
367
445
497
549
530
530
722
721
833
946
955
951
945
939
935
1251
1333
1415
1237
1500
1283
1333
1383
2000
1999
1745
1162
1161
1536
1535
1223
1083
1083
827
749
748
499
483
467
508
507
447
447
447
447
447
446
446
446
446
446
446
446
446
524
478
493
481
471
429
469
509
548
588
628
668
729
685
714
728
777
790
771
751
750
750
800
800
772
623
623
653
652
719
718
789
770
760
763
774
554
588
479
475
438
441
418
455
492
529
566
605
604
573
572
584
593
602
611
620
629
638
647
655
664
673
411
410
435
447
377
397
417
447
477
497
517
561
561
561
524
430
457
484
523
563
590
617
532
596
595
834
825
820
813
799
695
670
620
602
585
647
646
595
588
580
690
690
663
663
757
826
802
792
767
771
812
887
737
877
789
822
808
819
844
890
852
851
854
837
831
825
824
824
804
802
814
803
810
815
826
837
849
848
824
812
813
809
826
848
855
838
835
825
825
896
845
893
849
821
832
854
866
870
892
889
890
871
861
855
864
900
936
979
937
886
857
855
874
883
861
855
861
854
907
879
873
875
883
878
892
982
1101
1018
914
888
890
873
886
937
1022
983
946
920
939
1030
1055
986
920
901
878
891
899
895
889
880
877
878
857
854
855
844
863
873
861
863
884
904
916
913
924
950
954
957
958
977
946
920
896
883
879
893
905
937
962
980
965
918
928
921
955
957
937
921
924
931
952
970
968
933
931
954
953
954
960
937
922
929
948
936
926
947
942
914
892
854
799
775
772
812
889
1119
1184
1094
938
889
885
896
931
779
1102
922
909
939
939
916
893
914
922
945
930
921
896
915
913
922
939
990
1010
998
1014
1058
1008
1006
1060
1127
1082
959
956
1012
1048
1001
979
990
992
1061
1062
983
946
935
951
955
992
996
967
962
937
937
949
957
1033
1040
979
981
945
928
936
958
986
1021
1036
1068
1068
1110
1009
1006
1012
995
982
967
1095
1066
1187
967
979
967
971
991
1057
1106
1028
1006
1006
979
1014
1080
1123
1013
961
970
1018
1124
1140
1057
979
975
1030
1116
1121
1032
999
1014
1091
1202
1155
1044
992
1032
1118
1263
1197
1053
1031
1119
1149
1030
989
1011
1038
1077
1146
1214
1070
992
1014
1087
1147
1100
985
962
988
1062
1057
987
959
990
992
1028
995
973
994
1035
1036
987
1001
979
963
975
995
987
967
957
964
968
949
948
978
1021
1033
1064
1046
1010
990
994
983
1039
1010
1073
1112
1058
991
992
999
974
985
1038
1077
1062
997
1008
1058
1108
1041
1037
1135
1173
1134
1150
1167
1158
1126
1051
1055
1009
1006
997
1046
1032
1030
1041
1030
1018
1070
1112
1163
1110
1135
1170
1153
1086
1129
1157
1067
993
978
994
1043
996
956
943
963
987
1008
1018
1023
1021
1138
1046
1014
999
1034
1107
1172
1117
1029
1005
1008
1015
1027
1164
1103
1221
1050
1051
1178
1109
1083
1056
1113
1168
1095
1072
1078
1156
1189
1198
1120
1093
1128
1170
1292
1234
1132
1096
1164
1404
1192
1009
1008
1154
1403
1258
1070
992
993
1093
1221
1115
1032
1079
1103
1071
1146
1104
1055
1073
1096
1066
1112
1124
1081
1096
1125
1176
1197
1140
1101
1082
1008
998
1029
1025
1042
1068
1088
1017
989
1009
1011
981
1008
1009
1007
1010
1004
1013
1009
1018
1013
1037
1032
1006
1001
981
974
962
966
971
990
988
976
988
995
1012
1041
1004
1001
983
972
936
941
934
915
907
884
871
882
901
912
926
894
908
927
901
895
887
878
863
854
840
824
726
726
660
660
617
591
568
560
543
534
523
508
500
488
483
480
477
473
479
480
488
488
501
509
519
534
522
516
513
515
515
516
516
518
512
512
509
503
506
505
510
513
519
524
534
544
552
559
585
580
561
551
545
538
542
546
561
568
564
565
571
567
572
565
