# Supplementary material for: Effect of transportation and social isolation on facial expressions of healthy horses
Source: PLoS One. 2021 Jun 4;16(6):e0241532. doi: 10.1371/journal.pone.0241532 (PMC8177539; doi:10.1371/journal.pone.0241532)
Supplement: S1 File — (ZIP) [file pone.0241532.s002.zip › Horse 8/Baseline.hrm]

[Params]
Version=106
Monitor=38
SMode=000000000
Date=20190830
StartTime=09:35:18.0
Length=01:03:53.9
Interval=238
Upper1=0
Lower1=0
Upper2=0
Lower2=0
Upper3=200
Lower3=160
Timer1=00:00:00.0
Timer2=00:00:00.0
Timer3=00:00:00.0
ActiveLimit=0
MaxHR=230
RestHR=30
StartDelay=762
VO2max=10
Weight=0

[Note]

[IntTimes]
01:04:01.8	33	27	32	48
0	0	0	0	0	0
0	0	0	0	0
0	0	0	190	0	0
0	0	0	0	0	0

[IntNotes]
1	

[ExtraData]

[LapNames]
1	1	

[Summary-123]
3633	0	3633	0	0	0
230	0	0	30
0	0	0	0	0	0
230	0	0	30
0	0	0	0	0	0
230	0	0	30
0	1956

[Summary-TH]
3632	0	0	0	3618	14
230	200	160	30
0	1956

[HRZones]
230
207
184
161
138
0
0
0
0
0
0

[SwapTimes]

[HRData]
1918
1914
1921
1939
1967
1960
1943
1943
1976
1908
1973
1942
1945
1804
1787
1769
1896
1868
1888
1891
1920
1923
1957
1958
1982
1983
1992
1977
1984
1984
1981
1981
1987
1960
1957
1967
1970
1937
1949
1923
1892
1903
1903
1928
1913
1919
1955
1957
1968
1978
1995
1988
1991
1991
1989
1986
1985
1978
1975
1963
1969
1970
1966
1980
1947
1955
1967
1955
1988
1956
1969
1978
1979
1983
1991
1999
1982
1987
1974
1949
1943
1921
1948
1951
1973
1958
1978
1976
1974
1976
1977
1980
1976
1984
1996
1995
1986
1995
1991
1994
1983
1992
1999
1992
1992
1998
1991
1981
1989
1993
1991
1968
1970
1945
1967
1964
1968
1956
1986
1965
1938
1952
1957
1934
1948
1940
1930
1907
1910
1919
1912
1944
1932
1929
1930
1917
1925
1906
1912
1938
1920
1934
1932
1889
1927
1926
1907
1917
1896
1896
1812
1888
1774
1792
1749
1649
1498
1412
1475
1971
1633
1697
1954
1810
1678
1706
1706
1827
1875
1975
1894
1880
1926
1944
1908
1914
1917
1917
1868
1908
1908
1914
1871
1965
1892
1903
1909
1890
1908
2000
1999
1819
2000
1999
1736
1983
1945
1907
1869
1831
1793
1735
1678
1640
1602
1564
1526
1488
1456
1462
1622
1643
1727
1785
1729
1604
1626
1648
1670
1691
1713
1735
1757
1779
1910
1892
1874
1758
1818
1560
1849
2000
1999
2206
2206
1931
1799
2000
1999
1875
1884
1906
1921
1998
2000
1999
2000
1999
2000
1999
1842
1841
1918
1917
1881
2000
1999
1749
1749
1861
1728
1627
1727
1729
1786
1866
1866
1720
1743
1733
1867
1783
1761
1746
1915
1830
1753
1669
1718
1730
1717
1705
1631
1621
1667
1596
1609
1621
1634
1647
1666
1685
1698
1711
1724
1737
1714
1730
1746
1761
1777
1793
1809
1825
1841
1451
1450
1904
1923
1995
1980
1966
1981
1956
1972
1852
1972
1784
1844
1799
1687
1709
1769
1833
1916
1988
1915
1918
1971
1934
1953
1975
1958
1957
1954
1915
1959
1884
1839
1838
1798
1874
2000
1999
1611
1884
1895
1856
1897
1831
1817
1841
1873
1972
1949
1952
1994
1925
1982
1981
1948
1981
1968
1970
1961
1960
1970
1969
1961
1965
1953
1961
1956
1958
1949
1937
1946
1952
1920
1941
1908
1896
1895
1913
1844
1908
1868
1909
1910
1896
1896
1909
1948
1939
1927
1917
1953
1921
1941
1933
1931
1914
1934
1914
1912
1904
1929
1938
1929
1969
1986
1946
1974
1977
1989
1987
1966
1992
1964
1958
1969
1949
1941
1979
1961
1973
1953
1989
1988
1979
1973
1960
1946
1940
1969
1950
1962
1992
1994
1985
1990
1989
1989
1987
1985
1993
1973
1970
1933
1969
1921
1941
1907
1897
1836
1729
1817
1727
1817
1907
1966
1962
1929
2000
1999
1910
1981
1982
1981
2000
1999
2000
1999
1976
1965
1984
1981
1992
1980
1976
1971
1968
1954
1967
1963
1973
1983
1984
1995
1953
1993
1985
1974
1961
1995
1948
1983
1973
1976
1980
1979
1987
1975
1975
1984
1978
1966
1979
1934
1998
1984
1953
1964
1956
1958
1964
1965
1970
1973
1973
1983
1976
1966
1980
1976
1962
1996
1981
1997
1967
1980
1981
1981
1987
1996
1971
1974
1999
1991
1989
1992
1988
1992
1992
1988
1997
1990
1962
1967
1966
1880
1873
1818
1684
1735
1933
1947
1939
1935
1925
1959
1996
1976
1981
1985
1985
1963
1916
1995
1818
1818
1818
1818
1818
1818
1818
1817
1817
1582
1599
1616
1633
1650
1666
1683
1700
1717
1734
1751
1983
1983
1990
1927
1966
1930
1950
1982
1947
1975
1999
1962
1983
1985
1974
1977
1997
1979
1974
1995
1953
1932
1993
1950
1984
1984
1971
1937
1990
1978
1983
1997
1977
1995
1936
1923
1906
1860
1729
1811
1860
1936
1959
1948
1993
1993
1948
1966
1950
1976
1905
1874
1835
1787
1739
1724
1966
1801
1963
1963
1975
1964
1960
1935
1951
1987
1916
1893
1860
1817
1782
1805
1791
1776
1762
1748
1734
1720
1502
1469
1437
1634
1954
1873
1972
1982
1973
1973
1944
1967
1956
1969
1949
1947
1964
1944
1929
1970
1943
1964
1975
1998
1991
1982
1966
1979
1986
1987
1968
1982
1985
1980
1985
1982
1987
1989
1991
1993
1998
1970
1994
1999
2013
1874
1971
1944
2000
1999
2000
1999
2000
1999
2000
1999
2000
1999
2000
1999
2000
1999
1947
1947
1947
1947
1947
1947
1947
1947
1947
1947
1947
1947
1946
1859
1847
1852
1858
1865
1870
1972
1994
1997
1970
1979
1971
1995
1962
1988
1978
1985
1967
1981
1986
1991
1981
1995
1977
1995
1974
1975
1950
1932
1913
1892
1871
1850
1829
1808
1762
1736
1710
1683
1657
1675
2003
1819
1979
1997
1954
1978
1970
1955
1979
1950
1988
1957
1962
1994
1984
1993
1968
1993
1914
1874
1825
1823
1822
1655
1975
1828
1834
1841
1795
1612
1670
1612
1554
1647
1970
1884
1990
1961
1986
1947
1928
1903
1839
1664
1711
1823
1866
1891
1973
1918
1995
2000
1999
1958
1575
1419
1262
1581
1961
1962
1989
1962
1967
1951
1977
1969
1955
1984
1994
1995
1993
1995
2000
1999
2083
1995
1989
1979
1993
1943
1917
1886
1850
1814
1778
1665
1733
1664
1595
1592
1994
1953
1951
1878
1916
1896
1959
1944
1966
1962
1996
1999
1988
1990
1987
1983
1978
1975
1973
1962
1976
1979
1983
1999
1905
1990
1923
1945
1923
1900
1928
1891
1871
1871
1815
1978
1979
1940
1924
1962
1995
1928
2000
1999
1872
1948
1947
1880
1928
1935
1857
1816
1739
1717
1869
1782
1806
1810
1876
1794
1953
1819
1845
1861
1852
1866
1893
1852
1889
1893
1856
1831
1818
1884
1810
1654
1786
1735
1731
1824
1982
1815
1773
1714
1729
1893
1734
1901
1860
1851
1875
1763
1688
1752
1736
1703
1710
1711
1656
1682
1599
1709
1834
1871
1760
1705
1749
1744
1651
1729
1615
1667
1704
1736
1697
1659
1630
1664
1648
1714
1647
1698
1653
1707
1555
1457
1647
1538
1662
1604
1910
1670
1731
1751
1713
1721
1832
1720
1759
1847
1715
1788
1742
1600
1707
1740
1633
1806
1655
1935
1826
1731
1830
1560
1620
1653
1722
1698
1922
1723
1827
1684
1630
1758
1711
1750
1804
1862
1845
1720
1735
1860
1666
1802
1755
1899
1731
1740
1829
1543
1815
1589
1819
1552
1570
1591
1633
1664
1631
1783
1687
1844
1674
1870
1869
1844
1764
1747
1826
1752
1918
1782
1654
1917
1523
1411
1556
1712
1681
1854
1604
1906
1622
1541
1951
1581
1502
1653
1663
1667
1679
1749
1794
1668
1710
1812
1778
1702
1951
1620
1771
1613
1792
1644
1619
1691
1644
1731
1629
1580
1600
1599
1723
1784
1698
1815
1693
1915
1664
1666
1654
1665
1718
1758
1641
1544
1489
1852
1411
1439
1538
1510
1603
1718
1718
1979
1810
1765
1666
1665
1761
1720
1737
1628
1661
1717
1726
1850
1939
1760
1616
1640
1736
1793
1792
1710
1664
1890
1700
1703
2000
1999
1684
1684
1932
1749
1768
1717
1629
1705
1773
1771
1819
1837
1838
1750
1620
1701
1730
1781
1880
1699
1700
1641
1705
1636
1607
1691
1569
1601
1600
1676
1650
1576
1602
1601
1600
1598
1597
1580
1577
1574
1571
1568
1558
1556
1554
1552
1550
1548
1546
1503
1482
1490
1502
1514
1522
2000
1999
1608
1785
1682
1709
1735
1750
1693
1678
1685
1666
1687
1670
1844
1704
1704
1780
1780
1693
1826
1679
1678
1718
1707
1746
1719
1812
1632
1562
1470
1611
1685
1604
1522
1621
1668
1640
1639
1561
1528
1487
1687
1760
1748
1667
1681
1670
1593
1678
1616
1657
1724
1711
1750
1713
1587
1749
1794
1783
1524
1582
1588
1900
1699
1821
1820
2000
1999
1486
1486
1954
1851
1780
1754
1594
1988
1607
1494
1608
1484
1491
1498
1505
1512
1519
1526
1654
1481
1539
1602
1558
1561
1665
1741
1760
1838
1830
1854
1884
1890
1933
1843
1793
1549
1830
1808
1652
1589
1628
1631
1454
1654
1558
1540
1601
1656
1740
1562
1518
1353
1376
1668
1533
1539
1568
1495
1492
1468
1417
1388
1565
1645
1896
1855
1855
1856
1869
1912
1896
1904
1856
1891
1878
1880
1889
1875
1909
1867
1864
1853
1860
1837
1841
1822
1889
2000
1999
1531
1605
1460
1540
1537
1651
1765
1871
1853
1902
1879
1898
1886
1895
1908
1905
1921
1949
1923
1919
1894
1904
1935
1933
1897
1911
1911
1890
1900
1930
1890
1889
1972
1835
1794
1680
1508
1645
1730
1829
1871
1784
1566
1929
1618
1936
1855
1966
1926
1959
1960
1959
1868
1869
1870
1911
1911
1905
1920
1897
2000
1999
1793
1965
1950
1915
2000
1999
2000
1999
2000
1999
1890
1909
1909
1875
1871
2000
1999
1658
1657
2000
1999
1988
1958
1928
1898
1868
1838
1808
1778
1748
1718
1688
1658
1627
1597
1567
1537
1507
1461
1942
1909
1889
1876
1878
1895
1882
1902
1929
1908
1937
1974
1946
1958
1978
1945
1980
1964
1986
1985
1988
1958
1950
1973
1978
1948
1939
1890
1903
1892
1865
1868
1917
1852
1872
1832
1937
1887
1959
1919
1931
1933
1921
1997
1979
1999
1992
1991
1995
1994
1995
1995
1994
1999
1987
1982
1975
1966
1960
1957
1938
1950
1964
1952
1941
1929
1729
1851
1898
1955
1938
1956
2000
1999
2000
1999
2087
2087
1986
1990
2000
1999
2062
2000
1999
1947
1959
1958
1999
1948
2000
1999
1830
1914
1946
1972
1930
1967
1968
1998
1986
1969
1959
1939
1938
1844
1576
1564
1744
1723
1693
1814
1776
1838
1926
1899
1924
1937
1913
1991
1965
1977
1983
1989
1997
1990
1985
1996
1962
1944
1923
1899
1874
1849
1824
1645
1696
1645
1594
1694
1653
1665
1652
1639
1656
1495
1569
1643
1716
1790
1991
1883
1696
1993
1801
2011
1860
1980
1982
1987
1975
1975
1970
1960
1987
1947
1990
1997
1986
1984
1976
1902
1981
1992
1877
1996
1998
1894
1884
1838
1837
1816
1675
1989
1995
1856
1852
1993
1920
1933
1945
1955
2000
1999
1701
1832
1831
1878
1930
1983
1964
1980
1989
1990
1992
1993
1995
1994
1995
1995
1995
1994
1994
1995
1990
1994
1986
1983
1997
1936
1974
1965
1962
1966
1965
1965
1965
1964
1963
1963
1954
1961
1960
1954
1913
1902
1913
1853
1762
1893
1878
1911
1866
1960
1978
1973
1972
1979
1982
1981
1978
1994
1959
1943
1924
1900
1876
1852
1828
1804
1780
1756
1776
1747
1718
1688
1659
1604
1607
1567
1576
1585
1594
1607
1619
1628
1637
1646
1612
1622
1632
1642
1651
1682
1623
1633
1643
1653
1663
1673
1683
1693
1703
1713
1722
1780
1792
1804
1816
1828
1840
1852
1864
1876
1888
1900
1912
1924
1936
1948
1960
1968
1974
1995
1980
1981
1983
1983
1973
1998
1986
1988
1990
1989
1988
1988
1988
1988
1987
1987
1986
1984
1980
1972
1979
1956
1934
1878
1748
1725
1852
1946
1959
1916
1988
1933
1876
1847
1801
1645
1730
1644
1559
1576
1991
1879
1932
1991
1991
1991
1991
1991
1991
2000
1999
2082
1973
1953
1966
1963
1963
1967
1970
1974
1977
1981
1981
1980
1991
1971
1971
1963
1946
1980
1962
1992
1986
1979
1998
1973
1972
1977
1974
1975
1975
1976
1977
1977
1978
1978
1979
1979
1980
1981
1982
1981
1987
1989
1992
1998
1996
1997
1998
1998
1998
1998
1998
1998
1998
1998
1997
1997
1996
1995
1994
1993
1992
1990
1988
1985
1979
1981
1971
1952
1895
1903
1926
1982
1963
1974
1985
1979
1976
1973
1968
1964
1959
1954
1949
1944
1939
1934
1929
1924
2017
1907
1900
1911
1920
1880
1991
1952
1964
1998
1947
1929
1908
1878
2000
1999
1985
1927
1869
1810
1752
1694
1636
1734
1569
1987
1874
1930
1991
1992
1994
1995
1996
1998
1997
1997
1997
1997
1996
1995
1994
1993
1992
1990
1988
1985
1983
1980
1972
1956
1974
1971
1971
1974
1974
1974
1974
1974
1974
1974
1974
1974
1974
1974
1975
1975
1975
1976
2000
1999
2071
2070
1965
1943
1994
1987
1955
1973
1972
1970
1976
1965
1996
1985
1988
1991
1988
1986
1984
1979
1981
1980
1979
1979
1979
1979
1978
1978
1977
1976
1974
1972
1972
1968
1960
1979
1917
1849
1565
1487
1599
1603
