# Supplementary material for: Effect of transportation and social isolation on facial expressions of healthy horses
Source: PLoS One. 2021 Jun 4;16(6):e0241532. doi: 10.1371/journal.pone.0241532 (PMC8177539; doi:10.1371/journal.pone.0241532)
Supplement: S1 File — (ZIP) [file pone.0241532.s002.zip › Horse 8/Isolation.hrm]

[Params]
Version=106
Monitor=38
SMode=000000000
Date=20190830
StartTime=10:39:38.0
Length=00:22:04.6
Interval=238
Upper1=0
Lower1=0
Upper2=0
Lower2=0
Upper3=200
Lower3=160
Timer1=00:00:00.0
Timer2=00:00:00.0
Timer3=00:00:00.0
ActiveLimit=0
MaxHR=230
RestHR=30
StartDelay=3145
VO2max=10
Weight=0

[Note]

[IntTimes]
00:22:09.6	38	30	39	108
0	0	0	0	0	0
0	0	0	0	0
0	0	0	200	0	0
0	0	0	0	0	0

[IntNotes]
1	

[ExtraData]

[LapNames]
1	1	

[Summary-123]
1214	0	1214	0	0	0
230	0	0	30
0	0	0	0	0	0
230	0	0	30
0	0	0	0	0	0
230	0	0	30
0	783

[Summary-TH]
1214	0	0	0	1214	0
230	200	160	30
0	783

[HRZones]
230
207
184
161
138
0
0
0
0
0
0

[SwapTimes]

[HRData]
1917
1880
1872
1900
1860
1775
1639
1759
1909
2000
1999
1522
2000
1999
2000
1999
2000
1999
1604
1859
1935
1831
1874
1877
1799
1824
1848
1814
1668
1435
1359
1347
1537
1382
1149
916
867
788
746
708
679
656
640
631
745
803
836
988
1061
981
904
847
796
760
759
679
639
614
603
566
553
565
577
633
607
593
590
588
588
586
588
595
607
623
637
652
829
852
846
846
850
830
914
892
914
935
894
851
767
766
741
736
745
827
899
957
958
957
945
932
919
911
905
904
1044
1044
1144
1159
1112
1052
1109
1192
1222
1216
1262
1294
1322
1303
1221
1311
1184
1142
1236
1259
1298
1362
1456
1394
1330
1291
1305
1340
1336
1306
1258
1147
1099
1041
1030
1015
1062
1189
1256
1276
1305
1343
1315
1271
1293
1358
1437
1614
1922
1719
1773
1735
1746
1845
1698
1462
1333
1204
1457
1271
1227
1189
1340
1429
1410
1379
1388
1495
1544
1528
1562
1535
1642
1636
1635
1623
1761
1653
1816
1708
1714
1773
1595
1400
1291
1373
1326
1333
1340
1316
1333
1350
1572
1571
1426
1550
1537
1557
1577
1703
1703
1758
1757
1729
1728
1728
1756
1727
2000
1999
2000
1999
1868
1813
1757
1702
1647
1739
1809
1781
1739
1697
1669
1445
1333
1221
1372
1392
1312
1284
1206
1221
1211
1189
1187
1202
1292
1244
1236
1281
1319
1467
1571
1604
1630
1596
1758
1664
1670
1683
1667
1686
1641
1726
1613
1818
1656
1631
1650
1697
1700
1747
1638
1739
1732
1757
1718
1808
1817
1778
1774
1788
1800
1761
1813
1693
1786
1720
1583
1783
1628
1760
1646
1540
1689
1665
1619
1686
1651
1723
1642
1646
1677
1761
1700
1701
1798
1728
1654
1804
1727
1766
1703
1686
1786
1701
1797
1674
1631
1731
1600
1619
1411
1461
1398
1309
1319
1318
1406
1605
1554
1489
1509
1513
1518
1523
1528
1533
1538
1543
1548
1553
1558
1563
1568
1592
1596
1600
1603
1607
1533
1590
1457
1437
1646
1504
1409
1419
1524
1589
1806
1809
1795
1776
1865
1748
1820
1756
1783
1770
1791
1739
1737
1735
1777
1712
1753
1728
1728
1397
1387
1314
1248
1247
1176
1175
1141
1228
1221
1392
1317
1316
1316
1316
1316
1316
1316
1316
1316
1389
1403
1306
1295
1266
1355
1488
1470
1489
1595
1509
1509
1578
1611
1592
1655
1718
1780
1843
1918
1822
1812
2000
1999
2000
1999
1745
1684
1622
1561
1500
1729
1767
1723
1736
1775
1775
1759
1783
1745
1762
1780
1750
1778
1760
1657
1479
1410
1315
1188
1107
1064
1068
1048
979
942
927
920
912
891
1092
1177
1262
1181
1327
1310
1244
1389
1369
1368
1591
1754
1725
1696
1667
1638
1609
1580
1551
1522
1493
1464
1435
1405
1144
1301
1270
1335
1354
1450
1367
1460
1396
1444
1456
1423
1481
1597
1713
1771
1625
1687
1761
1833
1673
1684
1879
1841
1823
1811
1811
1816
1815
1821
1799
1785
1772
1749
1704
1729
1761
1798
1711
1797
1784
1791
1912
1814
1816
1810
1820
1796
1833
1807
1841
1765
1850
1711
1740
1592
1687
1616
1705
1620
1808
1678
1841
1861
1847
1865
1831
1852
1834
1870
1870
1854
1858
1854
1841
1924
1852
1857
1892
1867
1863
1858
1852
1868
1816
1850
1896
1928
1884
1890
1892
1913
1885
1891
1882
1868
1817
1598
1741
1812
1776
1728
1645
1559
1722
1633
1679
1712
1627
1740
1694
1630
1574
1455
1424
1535
1405
1382
1429
1533
1556
1675
1601
1635
1667
1849
1652
1669
1791
1636
1817
1684
1689
1714
1903
1677
1847
1758
1732
1770
1757
1605
1708
1658
1605
1476
1397
1439
1543
1587
1628
1620
1645
1618
1679
1616
1620
1452
1425
1415
1427
1427
1563
1508
1477
1446
1470
1366
1400
1410
1385
1458
1549
1630
1674
1688
1644
1807
1761
1886
1841
1856
1867
1864
1864
1853
1843
1881
1841
1701
1800
1771
1764
1579
1462
1521
1602
1598
1581
1752
1359
1487
1473
1435
1396
1483
1520
1584
1630
1661
1682
1724
1723
1806
1783
1693
1770
1854
1872
1858
1860
1809
1888
1854
1863
1857
1882
1889
1900
1866
1871
1874
1891
1881
1847
1859
1880
1816
1835
1835
1857
1856
1861
1866
1849
1905
1867
1873
1903
1896
1909
1888
1931
1904
1906
1914
1907
1883
1903
1893
1879
1880
1895
1871
1886
1904
1880
1674
1718
1714
1997
1863
1913
1934
1922
1923
1952
1928
1916
1926
1909
1880
1877
2000
1999
1639
1872
1877
1852
1903
1878
1846
1846
1898
1845
1858
1869
1814
1933
1846
1879
1874
1905
1896
1859
1892
1883
1906
1893
1856
1837
1865
1814
1814
1817
1646
1675
1553
1377
1184
1155
1082
1206
1013
946
910
842
767
731
706
687
670
657
647
638
633
637
629
633
638
642
647
664
695
727
779
939
985
1086
1085
1177
1237
1062
1008
1289
1333
1377
1345
1333
1321
1236
1124
1156
1188
1236
1283
1315
1347
2000
1999
1313
1313
1671
1643
1753
1774
1741
1768
1807
2000
1999
1679
1678
1791
1672
1356
1793
1575
1384
1684
1645
1558
1597
