# Supplementary material for: Effect of transportation and social isolation on facial expressions of healthy horses
Source: PLoS One. 2021 Jun 4;16(6):e0241532. doi: 10.1371/journal.pone.0241532 (PMC8177539; doi:10.1371/journal.pone.0241532)
Supplement: S1 File — (ZIP) [file pone.0241532.s002.zip › Horse 8/Transportation.hrm]

[Params]
Version=106
Monitor=38
SMode=000000000
Date=20190830
StartTime=11:35:38.0
Length=00:15:09.4
Interval=238
Upper1=0
Lower1=0
Upper2=0
Lower2=0
Upper3=200
Lower3=160
Timer1=00:00:00.0
Timer2=00:00:00.0
Timer3=00:00:00.0
ActiveLimit=0
MaxHR=230
RestHR=30
StartDelay=1349
VO2max=10
Weight=0

[Note]

[IntTimes]
00:15:12.0	87	65	116	151
0	0	0	0	0	0
0	0	0	0	0
0	0	0	240	0	0
0	0	0	0	0	0

[IntNotes]
1	

[ExtraData]

[LapNames]
1	1	

[Summary-123]
895	0	895	0	0	0
230	0	0	30
0	0	0	0	0	0
230	0	0	30
0	0	0	0	0	0
230	0	0	30
0	1736

[Summary-TH]
895	0	0	0	895	0
230	200	160	30
0	1736

[HRZones]
230
207
184
161
138
0
0
0
0
0
0

[SwapTimes]

[HRData]
495
496
487
481
478
476
475
478
475
467
460
457
452
451
451
447
446
447
448
447
447
447
447
446
445
444
444
444
441
442
441
439
441
439
439
441
445
444
443
443
442
438
438
438
442
439
444
439
440
443
446
448
451
447
450
453
454
451
451
446
445
445
446
449
449
454
458
459
457
457
456
458
459
461
463
466
470
472
473
477
477
477
482
487
497
508
512
517
522
524
527
525
519
514
502
500
495
488
482
476
470
469
463
465
461
462
460
457
455
455
450
447
444
444
443
446
447
449
452
455
463
467
475
475
477
478
480
486
492
499
505
509
516
521
524
528
529
526
526
531
532
531
530
516
510
508
506
508
510
508
506
503
505
501
493
486
483
482
482
482
480
479
480
479
482
483
483
482
480
477
476
478
482
485
495
494
502
507
515
521
524
536
536
534
523
530
532
533
538
540
537
528
516
504
500
496
492
488
486
484
484
482
482
480
480
482
485
485
486
488
493
496
504
519
529
533
540
548
556
555
559
554
543
533
522
520
523
524
530
532
539
536
530
526
526
530
532
543
557
587
645
640
650
694
655
629
604
594
589
585
578
568
552
541
536
531
528
526
507
496
491
486
482
483
480
481
485
492
492
500
526
526
549
563
621
548
551
548
545
609
577
562
557
547
551
542
534
525
517
515
506
504
505
503
501
500
502
499
501
497
495
495
494
494
495
496
498
507
513
523
536
563
590
587
576
586
596
609
624
604
603
617
639
626
651
676
700
725
761
720
688
643
616
585
549
538
527
522
518
513
507
499
491
484
482
478
471
472
468
469
469
471
473
477
481
488
497
497
510
513
514
523
535
534
548
547
543
542
540
535
548
547
539
530
522
509
515
514
512
510
504
505
501
504
505
508
510
513
512
512
509
512
511
510
514
508
514
519
533
560
576
585
580
578
578
571
565
560
550
537
528
523
517
512
504
501
498
497
499
499
499
493
500
496
495
499
502
510
526
566
562
561
561
561
561
561
561
561
592
591
575
572
572
561
540
527
521
521
523
523
527
529
529
535
534
534
533
596
617
593
570
564
559
554
549
563
561
548
546
540
538
536
530
531
528
542
539
545
548
554
555
554
568
583
600
637
650
646
637
627
623
622
629
631
632
625
614
623
626
622
618
611
597
581
590
627
558
554
556
560
559
565
572
583
590
600
620
659
659
815
779
735
705
683
666
665
643
625
607
606
597
591
587
592
594
598
594
593
597
596
597
594
595
605
604
607
607
597
581
568
559
555
551
552
555
561
582
599
602
654
580
556
580
604
710
646
634
613
591
587
573
561
552
543
539
541
539
540
545
548
557
568
585
592
590
592
596
603
604
607
610
605
601
591
580
571
562
550
539
532
530
521
521
516
514
515
520
518
565
596
634
649
553
591
648
705
743
833
790
733
690
657
629
619
611
604
599
599
593
595
600
587
600
591
584
584
593
591
595
584
579
570
564
555
557
555
552
548
549
551
555
556
556
552
554
559
564
573
574
584
600
644
657
668
675
668
644
643
654
641
620
613
605
597
592
592
589
579
570
563
557
558
558
557
554
559
562
569
575
580
593
612
673
778
821
818
787
746
709
687
687
608
632
582
602
631
661
681
724
704
663
618
601
590
583
575
574
588
628
725
881
881
923
854
828
796
757
724
692
662
643
625
620
607
589
580
573
573
568
566
572
562
550
534
525
520
520
516
515
513
514
515
516
518
522
530
531
532
528
532
536
547
558
567
577
581
579
587
594
600
615
769
783
793
764
748
743
730
715
684
667
665
651
667
720
736
725
708
645
600
589
581
565
553
535
528
519
511
501
493
488
483
480
478
477
478
479
479
478
478
482
491
502
507
511
517
520
526
530
534
536
529
520
507
502
497
500
497
499
499
498
500
492
489
487
488
488
487
485
481
479
481
479
481
485
483
485
485
488
481
479
468
463
460
456
453
453
449
446
443
441
438
437
436
434
434
434
436
434
438
440
443
446
446
451
447
450
447
446
447
445
450
448
451
446
445
445
439
442
441
437
435
432
433
431
431
431
431
431
431
428
428
427
428
428
428
429
424
424
423
429
429
437
441
441
450
454
459
462
466
474
474
472
475
467
457
451
451
448
448
447
446
442
442
440
438
438
437
437
433
430
427
425
423
425
426
428
431
438
444
453
479
512
526
522
526
539
535
524
521
521
524
529
525
524
524
518
520
506
502
497
497
497
498
497
495
494
491
494
481
476
462
454
451
442
440
436
432
429
425
422
421
420
417
415
415
415
417
415
417
417
418
417
415
414
411
408
410
405
407
408
411
408
408
408
408
406
403
401
399
398
400
401
401
400
402
399
400
400
401
398
400
399
398
399
402
402
406
413
418
420
422
423
425
417
420
419
420
425
434
437
438
445
449
454
455
458
461
463
468
467
470
466
466
467
470
464
463
458
458
456
452
456
450
448
447
445
446
445
447
449
449
451
448
449
451
453
453
456
456
460
459
464
466
474
477
477
486
484
487
487
490
490
490
479
474
468
468
468
471
470
467
466
465
462
465
468
473
478
484
492
498
500
503
515
526
529
546
550
557
553
540
527
494
487
477
468
459
451
446
440
437
436
430
428
427
427
432
430
431
431
438
440
444
446
449
451
452
452
452
454
452
459
457
464
462
458
462
454
448
442
441
443
439
438
442
443
441
441
441
440
445
444
449
448
452
447
445
442
441
445
451
450
456
472
474
474
473
470
471
468
473
476
475
468
457
451
447
446
445
446
447
448
451
448
444
439
437
437
437
435
437
437
440
437
434
435
433
436
437
437
447
448
451
460
469
474
478
489
490
495
500
501
506
499
492
480
476
477
472
469
471
471
473
476
479
482
484
488
488
498
582
572
729
765
795
756
714
677
628
600
585
582
582
595
689
671
754
701
652
590
572
575
585
582
584
589
584
586
589
592
581
579
579
585
594
599
597
598
612
601
589
573
564
559
559
549
537
520
511
503
498
499
499
497
505
516
521
525
540
606
567
570
567
564
595
544
525
503
489
482
475
471
466
462
462
460
462
460
455
450
445
447
450
453
454
453
461
464
467
470
475
479
480
485
496
497
511
519
519
514
523
529
532
516
507
490
481
476
467
462
458
455
462
460
461
464
466
475
473
484
492
495
504
506
512
515
523
529
547
565
562
559
569
566
560
539
516
501
492
484
476
471
468
466
463
454
450
448
443
439
438
437
436
437
437
439
444
453
470
486
501
500
500
513
521
518
544
530
534
538
542
546
559
556
575
545
528
520
520
517
512
506
494
488
478
469
466
465
464
462
460
458
459
459
464
465
467
469
474
476
477
484
487
496
499
499
501
499
497
494
498
496
505
502
504
504
501
499
499
502
487
478
475
470
467
464
457
452
449
448
447
447
446
445
445
445
451
457
466
472
492
551
537
527
531
537
543
547
559
576
548
525
512
507
502
505
493
496
490
492
491
497
501
501
498
492
479
477
475
470
467
458
454
451
449
448
449
448
449
454
458
461
464
465
470
470
477
480
487
493
501
508
519
527
539
551
556
553
551
554
553
539
533
530
534
531
529
526
515
515
504
495
494
496
495
498
502
500
498
495
500
499
505
502
502
501
503
504
501
496
497
496
499
496
501
503
505
506
510
515
520
522
522
527
540
569
570
543
549
539
525
520
519
510
516
521
522
521
522
522
523
521
509
502
495
490
486
483
479
482
479
474
472
463
460
452
448
447
444
442
439
438
434
434
435
428
431
435
437
441
443
454
459
467
478
487
499
502
498
497
493
487
481
478
475
471
466
465
461
461
460
458
457
457
460
467
471
473
482
489
494
504
524
539
531
534
541
533
532
543
545
522
524
521
513
511
508
508
505
513
508
511
507
492
484
480
473
472
466
467
469
470
474
479
483
488
495
502
508
516
521
532
550
557
559
575
623
771
812
809
795
767
738
687
642
589
575
568
585
597
625
621
644
683
741
759
771
754
732
729
735
717
703
706
699
691
