# Supplementary material for: Effect of transportation and social isolation on facial expressions of healthy horses
Source: PLoS One. 2021 Jun 4;16(6):e0241532. doi: 10.1371/journal.pone.0241532 (PMC8177539; doi:10.1371/journal.pone.0241532)
Supplement: S1 File — (ZIP) [file pone.0241532.s002.zip › Horse 9/Baseline.hrm]

[Params]
Version=106
Monitor=38
SMode=000000000
Date=20190830
StartTime=08:35:33.0
Length=01:04:16.7
Interval=238
Upper1=0
Lower1=0
Upper2=0
Lower2=0
Upper3=200
Lower3=160
Timer1=00:00:00.0
Timer2=00:00:00.0
Timer3=00:00:00.0
ActiveLimit=0
MaxHR=230
RestHR=30
StartDelay=538
VO2max=10
Weight=0

[Note]

[IntTimes]
01:04:18.6	33	30	35	67
0	0	0	0	0	0
0	0	0	0	0
0	0	0	200	0	0
0	0	0	0	0	0

[IntNotes]
1	

[ExtraData]

[LapNames]
1	1	

[Summary-123]
3799	0	3799	0	0	0
230	0	0	30
0	0	0	0	0	0
230	0	0	30
0	0	0	0	0	0
230	0	0	30
0	2247

[Summary-TH]
3799	0	0	0	3799	0
230	200	160	30
0	2247

[HRZones]
230
207
184
161
138
0
0
0
0
0
0

[SwapTimes]

[HRData]
1740
1650
1648
1616
1626
1577
1532
1612
1630
1641
1693
1748
1706
1754
1763
1762
1660
1725
1756
1798
1832
1834
1813
1798
1798
1716
1725
1723
1761
1770
1739
1739
1760
1709
1794
1757
1786
1822
1782
1822
1826
1822
1817
1852
1801
1805
1822
1800
1783
1797
1796
1786
1797
1808
1773
1802
1778
1778
1807
1759
1818
1767
1759
1778
1722
1728
1722
1704
1718
1726
1787
1755
1778
1809
1777
1778
1846
1791
1807
1773
1807
1789
1788
1754
1796
1748
1751
1789
1737
1731
1756
1764
1795
1792
1788
1820
1822
1844
1817
1883
1844
1899
1868
1901
1863
1891
1864
1909
1873
1902
1878
1893
1929
1903
1873
1981
1869
1861
1942
1875
1948
1827
1883
1866
1869
1857
1849
1872
1852
1835
1867
1819
1856
1777
1863
1834
1825
1824
1798
1823
1773
1845
1800
1775
1786
1784
1809
1737
1818
1763
1781
1778
1758
1768
1784
1779
1787
1763
1784
1774
1720
1724
1693
1708
1672
1657
1653
1653
1642
1689
1696
1673
1727
1736
1720
1739
1790
1773
1788
1812
1804
1801
1785
1830
1816
1837
1871
1839
1826
1849
1876
1839
1856
1877
1886
1875
1904
1905
1860
1898
1944
1886
1903
1854
1840
1802
1745
1757
1724
1705
1702
1664
1710
1738
1763
1779
1796
1813
1836
1880
1849
1878
1847
1846
1742
1743
1757
1763
1801
1813
1756
1852
1784
1817
1833
1850
1855
1829
1844
1813
1797
1752
1732
1742
1754
1728
1702
1636
1681
1705
1675
1660
1622
1614
1618
1528
1567
1613
1667
1676
1710
1770
1754
1839
1744
1825
1837
1803
1828
1833
1813
1870
1879
1830
1865
1822
1854
1831
1831
1735
1701
1699
1700
1698
1721
1715
1694
1743
1703
1696
1740
1731
1661
1642
1679
1676
1673
1682
1657
1669
1626
1669
1666
1672
1720
1719
1683
1709
1725
1698
1764
1715
1728
1666
1610
1616
1623
1623
1638
1630
1624
1641
1646
1621
1690
1703
1687
1657
1694
1655
1648
1638
1625
1643
1666
1625
1618
1627
1635
1636
1552
1446
1461
1461
1471
1383
1379
1275
1462
1489
1489
1309
1512
1379
1440
1577
1571
1564
1557
1554
1572
1582
1600
1611
1645
1626
1668
1577
1555
1483
1508
1530
1569
1633
1636
1642
1682
1693
1724
1732
1747
1767
1779
1771
1767
1838
1776
1740
1794
1771
1800
1778
1792
1806
1809
1836
1812
1867
1844
1839
1900
1859
1872
1869
1852
1832
1902
1817
1874
1822
1809
1826
1766
1778
1744
1767
1712
1726
1725
1693
1631
1608
1606
1520
1441
1495
1537
1745
1678
1718
1742
1768
1775
1813
1816
1847
1838
1854
1854
1837
1834
1883
1845
1856
1860
1852
1877
1827
1881
1933
1825
1879
1903
1860
1887
1875
1895
1905
1873
1896
1848
1789
1729
1741
1715
1721
1683
1742
1734
1742
1799
1788
1809
1829
1848
1865
1871
1884
1927
1900
1848
1940
1790
1839
1866
1884
1856
1875
1887
1877
1911
1864
1864
1762
1769
1782
1838
1831
1830
1734
1687
1644
1633
1601
1613
1646
1637
1625
1677
1657
1730
1695
1736
1729
1698
1750
1737
1718
1821
1690
1788
1635
1687
1631
1692
1684
1607
1688
1646
1630
1604
1567
1513
1437
1363
1178
1333
1488
1760
1498
1476
1458
1505
1505
1574
1573
1657
1645
1662
1678
1707
1711
1765
1764
1793
1812
1794
1887
1798
1797
1712
1725
1755
1760
1778
1780
1759
1784
1760
1763
1776
1789
1798
1777
1769
1787
1799
1775
1781
1781
1806
1735
1701
1661
1622
1601
1523
1413
1437
1471
1583
1783
1712
1717
1752
1778
1793
1818
1852
1835
1817
1848
1848
1859
1883
1824
1891
1831
1834
1823
1779
1754
1727
1754
1773
1779
1794
1844
1833
1879
1898
1895
1932
1871
1871
1794
1815
1820
1864
1890
1845
1891
1902
1893
1904
1908
1894
1898
1905
1888
1899
1921
1926
1937
1910
1908
1944
1890
1889
1783
1789
1809
1862
1856
1831
1860
1845
1853
1874
1839
1866
1838
1842
1836
1818
1830
1794
1808
1804
1751
1793
1760
1721
1771
1740
1746
1771
1765
1786
1801
1813
1819
1819
1875
1871
1874
1861
1871
1900
1890
1896
1901
1901
1933
1928
1902
1913
1883
1929
1912
1884
1902
1921
1896
1895
1922
1871
1891
1900
1928
1875
1895
1906
1934
1877
1928
1903
1851
1865
1791
1805
1730
1751
1725
1722
1741
1752
1755
1767
1794
1814
1862
1832
1887
1912
1899
1851
1850
1760
1779
1835
1872
1883
1883
1880
1866
1876
1914
1866
1918
1818
1796
1829
1777
1759
1751
1759
1759
1828
1780
1805
1847
1847
1867
1854
1876
1905
1891
1933
1865
1945
1856
1892
1868
1886
1869
1874
1832
1898
1852
1879
1852
1886
1852
1866
1847
1813
1764
1755
1786
1752
1754
1741
1780
1790
1799
1771
1853
1859
1846
1868
1857
1858
1875
1838
1874
1873
1861
1854
1889
1873
1836
1840
1875
1907
1882
1836
1911
1904
1837
1854
1862
1825
1812
1798
1813
1800
1799
1799
1808
1810
1824
1833
1839
1821
1814
1852
1821
1833
1805
1817
1803
1836
1809
1802
1796
1781
1729
1763
1756
1748
1790
1789
1822
1818
1838
1822
1835
1875
1857
1878
1921
1881
1932
1890
1873
1913
1901
1846
1902
1821
1828
1837
1816
1830
1812
1813
1838
1798
1853
1841
1844
1825
1822
1825
1847
1805
1878
1867
1856
1861
1850
1861
1756
1888
1773
1813
1857
1781
1825
1796
1807
1763
1788
1746
1796
1756
1816
1818
1852
1778
1787
1820
1815
1798
1784
1800
1730
1820
1774
1732
1852
1771
1774
1854
1819
1866
1866
1870
1889
1898
1899
1919
1939
1875
1843
1828
1816
1769
1715
1646
1631
1549
1515
1429
1441
1641
1634
1632
1721
1714
1775
1773
1791
1833
1838
1806
1834
1845
1812
1768
1832
1790
1799
1784
1804
1769
1854
1796
1853
1833
1805
1802
1791
1872
1805
1854
1870
1836
1934
1924
1898
1873
1872
1751
1753
1780
1782
1857
1795
1834
1843
1876
1871
1871
1932
1849
1913
1937
1874
1917
1921
1904
1871
1890
1893
1812
1883
1840
1861
1840
1881
1869
1824
1918
1895
1883
1901
1925
1912
1911
1955
1954
1743
1763
1758
1740
1748
1750
1744
1760
1696
1701
1697
1687
1687
1687
1669
1676
1649
1648
1636
1596
1590
1570
1603
1674
1657
1609
1609
1651
1633
1622
1605
1615
1575
1532
1540
1601
1588
1638
1617
1616
1643
1654
1670
1671
1707
1641
1713
1671
1711
1685
1716
1710
1665
1720
1747
1682
1732
1731
1716
1731
1686
1702
1679
1693
1684
1655
1670
1673
1644
1644
1616
1614
1614
1618
1609
1638
1609
1618
1613
1588
1610
1602
1580
1595
1549
1502
1591
1560
1583
1583
1556
1555
1596
1526
1443
1423
1449
1448
1380
1399
1413
1457
1425
1517
1489
1463
1502
1521
1513
1572
1604
1624
1652
1576
1565
1568
1614
1570
1525
1605
1555
1550
1554
1542
1524
1523
1561
1488
1533
1501
1458
1495
1501
1487
1446
1479
1537
1524
1552
1515
1564
1510
1539
1511
1479
1421
1355
1294
1401
1380
1385
1355
1343
1359
1371
1370
1417
1466
1515
1590
1516
1625
1524
1618
1512
1558
1554
1566
1573
1539
1577
1536
1559
1592
1591
1615
1550
1585
1571
1503
1525
1542
1536
1559
1535
1530
1520
1515
1495
1518
1439
1545
1442
1500
1436
1477
1412
1440
1401
1502
1494
1425
1532
1484
1529
1465
1504
1496
1561
1523
1477
1585
1509
1499
1527
1487
1530
1527
1493
1498
1490
1458
1505
1495
1477
1522
1539
1549
1512
1511
1480
1485
1490
1495
1500
1505
1510
1514
1519
1512
1558
1512
1441
1513
1487
1495
1433
1398
1447
1497
1578
1487
1549
1559
1542
1588
1495
1555
1525
1477
1560
1508
1532
1515
1437
1564
1463
1494
1427
1407
1367
1395
1398
1526
1483
1459
1508
1501
1483
1396
1503
1431
1437
1539
1519
1521
1597
1512
1494
1476
1488
1477
1442
1286
1331
1315
1312
1361
1296
1323
1312
1387
1431
1410
1362
1543
1436
1461
1556
1565
1539
1497
1479
1556
1633
1633
1632
1649
1657
1628
1621
1617
1634
1640
1662
1641
1682
1617
1667
1654
1603
1576
1414
1328
1635
1533
1522
1506
1560
1522
1447
1501
1489
1592
1645
1593
1570
1639
1662
1541
1621
1559
1563
1538
1418
1494
1552
1509
1484
1521
1525
1462
1507
1482
1477
1526
1512
1563
1509
1520
1517
1502
1485
1431
1376
1435
1428
1405
1351
1288
1386
1498
1580
1575
1607
1698
1595
1602
1530
1438
1331
1245
1671
1420
1393
1397
1326
1365
1371
1488
1562
1609
1629
1612
1700
1604
1622
1615
1609
1583
1562
1550
1508
1517
1494
1467
1433
1410
1450
1450
1524
1525
1581
1577
1575
1604
1595
1598
1574
1555
1527
1545
1519
1540
1524
1429
1462
1523
1466
1428
1396
1320
1233
1294
1395
1171
1326
1393
1429
1448
1447
1434
1426
1476
1437
1396
1446
1408
1508
1420
1513
1394
1521
1418
1282
1300
1260
1214
1242
1310
1331
1483
1602
1609
1580
1604
1584
1546
1463
1557
1675
1620
1626
1616
1646
1620
1631
1592
1574
1434
1308
1589
1416
1424
1495
1474
1481
1492
1445
1437
1511
1488
1438
1529
1441
1537
1495
1580
1509
1555
1510
1542
1512
1508
1579
1525
1513
1524
1561
1521
1502
1533
1522
1517
1478
1503
1456
1414
1437
1446
1361
1488
1420
1378
1530
1397
1519
1483
1455
1494
1435
1446
1439
1473
1405
1359
1369
1341
1446
1418
1488
1424
1490
1425
1500
1413
1398
1396
1354
1352
1298
1376
1412
1517
1429
1442
1506
1458
1551
1622
1563
1607
1604
1551
1514
1519
1487
1548
1532
1507
1542
1491
1515
1462
1527
1506
1485
1484
1405
1488
1433
1490
1514
1436
1464
1401
1403
1501
1459
1507
1490
1538
1543
1526
1525
1515
1490
1489
1488
1447
1433
1431
1515
1442
1507
1514
1508
1491
1430
1421
1452
1433
1433
1459
1330
1330
1279
1456
1492
1484
1577
1622
1533
1620
1528
1486
1480
1465
1570
1498
1479
1468
1582
1453
1577
1549
1521
1537
1436
1419
1483
1460
1523
1497
1562
1527
1531
1530
1498
1427
1535
1429
1397
1478
1398
1443
1369
1225
1106
1066
1054
1124
1121
1116
1102
1033
956
964
905
890
905
1019
1061
1079
1157
1211
1271
1296
1347
1353
1400
1443
1500
1508
1517
1553
1584
1601
1634
1659
1671
1728
1733
1748
1764
1747
1764
1753
1698
1682
1629
1618
1606
1597
1600
1629
1644
1678
1685
1689
1701
1737
1723
1743
1757
1736
1773
1760
1778
1754
1789
1777
1779
1771
1768
1767
1785
1738
1740
1751
1722
1715
1730
1707
1695
1713
1687
1682
1726
1715
1703
1719
1689
1731
1713
1666
1641
1596
1527
1359
1328
1293
1263
1296
1267
1316
1365
1374
1453
1538
1656
1589
1613
1657
1689
1668
1728
1750
1747
1793
1812
1821
1837
1855
1868
1908
1859
1832
1903
1866
1865
1854
1853
1873
1834
1877
1840
1766
1757
1738
1711
1724
1801
1809
1797
1774
1811
1807
1794
1795
1785
1794
1792
1786
1741
1774
1773
1728
1743
1744
1714
1728
1712
1694
1715
1713
1713
1724
1770
1739
1764
1748
1801
1754
1796
1775
1745
1769
1730
1775
1776
1744
1771
1742
1780
1783
1780
1787
1790
1818
1791
1811
1812
1843
1850
1832
1847
1872
1812
1840
1803
1790
1747
1760
1740
1712
1684
1680
1724
1734
1732
1763
1770
1802
1777
1795
1849
1851
1826
1842
1838
1879
1838
1817
1847
1820
1813
1770
1727
1743
1695
1692
1672
1672
1663
1657
1659
1690
1762
1769
1773
1805
1831
1827
1829
1832
1843
1846
1859
1829
1810
1852
1834
1833
1832
1831
1830
1829
1827
1826
1825
1831
1831
1832
1833
1834
1830
1846
1845
1824
1770
1751
1756
1748
1718
1724
1721
1709
1698
1772
1715
1742
1775
1772
1784
1803
1778
1757
1730
1733
1737
1725
1748
1745
1736
1785
1766
1799
1816
1799
1840
1863
1850
1836
1817
1799
1832
1794
1812
1834
1784
1806
1819
1831
1840
1817
1858
1833
1899
1797
1857
1837
1840
1826
1829
1807
1760
1729
1735
1732
1713
1720
1730
1758
1746
1805
1833
1821
1803
1851
1831
1845
1841
1825
1829
1835
1840
1784
1921
1790
1846
1813
1829
1823
1825
1798
1765
1795
1768
1540
1861
1663
1652
1631
1617
1643
1652
1718
1792
1773
1821
1772
1805
1825
1808
1799
1845
1849
1825
1815
1792
1819
1831
1807
1817
1826
1808
1783
1798
1812
1792
1825
1705
1737
1771
1749
1744
1698
1714
1725
1734
1741
1751
1801
1812
1753
1827
1805
1837
1827
1861
1837
1887
1844
1868
1906
1869
1855
1886
1930
1844
1863
1859
1903
1865
1874
1855
1853
1865
1851
1822
1862
1860
1815
1851
1857
1861
1836
1830
1817
1850
1840
1838
1856
1934
1789
1870
1826
1860
1866
1825
1802
1835
1827
1820
1845
1860
1865
1760
1774
1825
1756
1803
1752
1729
1738
1709
1704
1692
1696
1671
1663
1659
1675
1594
1586
1636
1739
1607
1587
1602
1611
1591
1618
1630
1646
1651
1646
1576
1670
1599
1615
1648
1637
1651
1654
1674
1661
1688
1688
1694
1687
1670
1717
1701
1697
1719
1706
1699
1717
1708
1727
1776
1772
1768
1841
1778
1819
1838
1859
1823
1919
1817
1832
1847
1855
1840
1812
1797
1769
1740
1715
1716
1710
1718
1730
1760
1785
1815
1828
1845
1863
1852
1925
1835
1889
1888
1890
1924
1908
1911
1899
1911
1937
1901
1874
1886
1906
1883
1925
1862
1911
1884
1939
1891
1897
1937
1863
1863
1847
1838
1827
1801
1831
1814
1817
1808
1816
1820
1820
1822
1798
1861
1834
1828
1835
1799
1835
1834
1829
1820
1840
1785
1790
1759
