# Supplementary material for: Effect of transportation and social isolation on facial expressions of healthy horses
Source: PLoS One. 2021 Jun 4;16(6):e0241532. doi: 10.1371/journal.pone.0241532 (PMC8177539; doi:10.1371/journal.pone.0241532)
Supplement: S1 File — (ZIP) [file pone.0241532.s002.zip › Horse 9/Isolation.hrm]

[Params]
Version=106
Monitor=38
SMode=000000000
Date=20190830
StartTime=10:23:45.0
Length=00:29:52.4
Interval=238
Upper1=0
Lower1=0
Upper2=0
Lower2=0
Upper3=200
Lower3=160
Timer1=00:00:00.0
Timer2=00:00:00.0
Timer3=00:00:00.0
ActiveLimit=0
MaxHR=230
RestHR=30
StartDelay=744
VO2max=10
Weight=0

[Note]

[IntTimes]
00:29:52.4	45	30	39	92
0	0	0	0	0	0
0	0	0	0	0
0	0	0	210	0	0
0	0	0	0	0	0

[IntNotes]
1	

[ExtraData]

[LapNames]
1	1	

[Summary-123]
1791	0	1791	0	0	0
230	0	0	30
0	0	0	0	0	0
230	0	0	30
0	0	0	0	0	0
230	0	0	30
0	1226

[Summary-TH]
1791	0	0	0	1791	0
230	200	160	30
0	1226

[HRZones]
230
207
184
161
138
0
0
0
0
0
0

[SwapTimes]

[HRData]
1700
1570
1664
1497
1454
1486
1571
1587
1587
1597
1543
1521
1523
1572
1555
1584
1578
1599
1504
1561
1494
1586
1478
1493
1482
1494
1444
1422
1523
1521
1483
1448
1560
1516
1494
1475
1413
1323
1243
1623
1509
1559
1548
1481
1394
1433
1464
1472
1450
1546
1557
1590
1578
1514
1310
1155
1160
1242
1169
1084
930
865
825
816
771
764
738
714
700
680
669
658
654
658
672
702
719
720
835
893
948
1085
1108
1156
1202
1229
1239
1302
1342
1360
1370
1426
1415
1480
1475
1507
1559
1557
1633
1585
1653
1653
1681
1729
1721
1733
1765
1765
1601
1615
1629
1643
1656
1830
1797
1785
1770
1552
1815
1651
1592
1565
1498
1509
1469
1517
1531
1612
1629
1761
1795
1832
1849
1839
1839
1731
1742
1821
1829
1828
1725
1749
1781
1838
1862
1825
1882
1842
1886
1842
1925
1863
1909
1901
1855
1929
1847
1773
1746
1705
1703
1688
1739
1777
1755
1778
1793
1786
1817
1810
1798
1838
1811
1851
1811
1829
1836
1790
1825
1434
1836
1589
1662
1695
1767
1551
1772
1680
1690
1818
1761
1799
1808
1845
1807
1831
1793
1764
1778
1811
1782
1796
1798
1748
1802
1686
1687
1702
1701
1680
1661
1693
1648
1659
1668
1687
1743
1710
1770
1729
1816
1788
1624
1646
1556
1752
1646
1652
1687
1689
1716
1728
1747
1749
1778
1797
1777
1856
1825
1824
1705
1687
1686
1707
1701
1742
1688
1742
1629
1754
1655
1681
1653
1618
1564
1634
1574
1374
1681
1642
1667
1662
1710
1703
1680
1670
1663
1657
1637
1646
1634
1671
1658
1713
1663
1497
1399
1398
1391
1390
1267
1601
1526
1410
1540
1651
1609
1630
1556
1570
1548
1534
1570
1566
1535
1563
1511
1569
1561
1540
1543
1629
1580
1539
1616
1516
1551
1512
1541
1545
1387
1246
1187
1242
1408
1394
1359
1440
1482
1472
1591
1621
1672
1671
1712
1712
1711
1360
1597
1644
1707
1719
1753
1632
1938
1673
1772
1735
1919
1666
1796
1758
1782
1751
1676
1642
1572
1521
1661
1747
1676
1657
1704
1665
1687
1729
1742
1767
1824
1785
1788
1824
1809
1811
1816
1855
1808
1855
1838
1828
1836
1843
1867
1842
1822
1823
1815
1807
1916
1836
1796
1842
1792
1732
1752
1735
1701
1783
1714
1708
1753
1624
1711
1636
1652
1629
1646
1641
1660
1720
1733
1752
1767
1821
1805
1901
1835
1903
1831
1941
1905
1822
1822
1748
1788
1828
1907
1810
1810
1736
1751
1837
2000
1999
1779
1761
1839
2000
1999
1481
1736
1735
1818
1779
1834
1833
1806
1811
1811
1792
1791
1782
1770
1693
1657
1636
1257
1402
1257
1111
1299
1572
1566
1669
1700
1662
1655
1686
1673
1687
1681
1693
1685
1684
1657
1690
1597
1447
1531
1650
1601
1590
1628
1562
1686
1619
1681
1657
1653
1693
1643
1679
1669
1673
1675
1677
1642
1658
1620
1639
1612
1623
1628
1705
1646
1648
1649
1669
1645
1663
1663
1647
1660
1652
1646
1643
1646
1621
1607
1377
1337
1298
1259
1220
1132
1208
1160
1208
1256
1263
1194
1272
1361
1355
1189
1508
1229
1297
1474
1486
1498
1526
1554
1634
1652
1627
1647
1652
1668
1724
1774
1673
1681
1739
1677
1703
1678
1656
1673
1685
1657
1654
1642
1596
1586
1532
1557
1537
1538
1520
1444
1475
1478
1503
1574
1537
1479
1446
1114
1208
1383
1261
1586
1586
1625
1698
1680
1647
1625
1623
1602
1692
1662
1617
1616
1501
1375
1287
1493
1357
1401
1367
1342
1331
1379
1437
1472
1548
1470
1401
1576
1618
1664
1633
1656
1663
1618
1668
1626
1650
1649
1662
1647
1667
1653
1661
1644
1648
1607
1495
1507
1453
1525
1308
1204
1349
1437
1467
1358
1450
1506
1450
1438
1402
1390
1426
1424
1370
1463
1479
1541
1607
1559
1528
1473
1474
1314
1568
1410
1374
1437
1130
1195
1194
1193
1192
1191
1189
1188
855
821
786
1114
1413
1503
1486
1431
1428
1415
1434
1375
1369
1393
1385
1425
1402
1444
1439
1490
1420
1451
1472
1504
1533
1543
1570
1580
1534
1492
1546
1520
1532
1475
1538
1495
1425
1341
1355
1271
1236
1247
1348
1354
1412
1508
1452
1431
1392
1470
1449
1454
1479
1448
1417
1433
1485
1486
1439
1480
1499
1412
1482
1366
1505
1380
1429
1385
1447
1362
1465
1460
1473
1396
1603
1470
1489
1489
1439
1501
1391
1356
1232
1156
1179
1296
1437
1378
1342
1389
1414
1404
1607
1724
1591
1712
1735
1737
1678
1675
1707
1710
1714
1709
1656
1667
1667
1670
1646
1615
1514
1487
1563
1441
1571
1504
1468
1343
1224
1184
1210
1319
1119
1155
1212
1286
1315
1275
1356
1409
1421
1528
1494
1629
1704
1624
1635
1656
1642
1681
1656
1672
1652
1660
1676
1631
1654
1626
1639
1577
1544
1577
1577
1503
1503
1507
1506
1378
1652
1411
1570
1492
1401
1202
1352
1518
1341
1319
1351
1315
1396
1471
1490
1470
1515
1499
1500
1523
1464
1417
1462
1408
1512
1444
1313
1680
1367
1458
1444
1436
1385
1364
1332
1439
1349
1149
1478
1397
1463
1431
1528
1416
1447
1479
1479
1406
1455
1419
1454
1292
1684
1618
1526
1584
1313
1293
1370
1338
1292
1246
1215
1110
1092
1491
1264
1365
1312
1402
1408
1319
1397
1473
1681
1668
1674
1713
1729
1761
1729
1784
1835
1771
2000
1999
1694
1691
1664
1678
1713
1685
1708
1672
1748
1704
1760
1772
1806
1778
1804
1812
1792
1812
1768
1771
1759
1757
1732
1734
1716
1719
1747
1716
1775
1752
1771
1765
1802
1782
1820
1791
1808
1772
1812
1779
1811
1794
1810
1821
1834
1575
1492
1561
1700
1412
1519
1551
1461
1432
1418
1361
1308
1402
1466
1416
1659
1495
1584
1642
1698
1633
1471
1596
1550
1686
1642
1666
1693
1730
1770
1808
1789
1834
1851
1889
1873
1901
1893
1870
1918
1836
1888
1817
1839
1823
1863
1839
1861
1864
1900
1888
1877
1917
1886
1937
1905
1907
1865
1861
1736
1675
1417
1695
1695
1617
1636
1644
1652
1665
1666
1679
1659
1663
1478
1834
1689
1663
1642
1648
1646
1621
1554
1365
1567
1536
1502
1609
1566
1605
1632
1650
1672
1458
1318
1255
1353
1429
1426
1520
1476
1475
1488
1573
1579
2000
1999
1646
1721
1725
1621
1556
1531
1271
1658
1657
1334
1480
1587
1538
1446
1531
1528
1650
1740
1722
1753
1745
1836
1793
1792
1675
1748
1812
1634
1634
1765
1700
1748
1835
1840
1824
1823
1694
1732
1773
1699
1646
1675
1624
1588
1490
1529
1649
1658
1737
1671
1715
1717
1656
1649
1716
1694
1629
1612
1386
1435
1414
1317
1285
1377
1363
1364
1578
1250
1158
1354
1154
970
845
768
737
714
704
689
679
675
683
710
768
751
720
714
753
991
942
976
1019
1001
1014
1009
1089
1132
1158
1231
1247
1323
1354
1320
1358
1412
1468
1548
1569
1621
1625
