# Supplementary material for: Effect of transportation and social isolation on facial expressions of healthy horses
Source: PLoS One. 2021 Jun 4;16(6):e0241532. doi: 10.1371/journal.pone.0241532 (PMC8177539; doi:10.1371/journal.pone.0241532)
Supplement: S1 File — (ZIP) [file pone.0241532.s002.zip › Horse 9/Transportation.hrm]

[Params]
Version=106
Monitor=38
SMode=000000000
Date=20190830
StartTime=09:45:03.0
Length=00:14:11.6
Interval=238
Upper1=0
Lower1=0
Upper2=0
Lower2=0
Upper3=200
Lower3=160
Timer1=00:00:00.0
Timer2=00:00:00.0
Timer3=00:00:00.0
ActiveLimit=0
MaxHR=230
RestHR=30
StartDelay=1114
VO2max=10
Weight=0

[Note]

[IntTimes]
00:14:15.2	41	35	43	72
0	0	0	0	0	0
0	0	0	0	0
0	0	0	220	0	0
0	0	0	0	0	0

[IntNotes]
1	

[ExtraData]

[LapNames]
1	1	

[Summary-123]
850	0	850	0	0	0
230	0	0	30
0	0	0	0	0	0
230	0	0	30
0	0	0	0	0	0
230	0	0	30
0	617

[Summary-TH]
850	0	0	0	850	0
230	200	160	30
0	617

[HRZones]
230
207
184
161
138
0
0
0
0
0
0

[SwapTimes]

[HRData]
1400
1408
1428
1716
1475
1509
1485
1507
1504
1532
1525
1517
1525
1529
1563
1536
1564
1555
1604
1517
1551
1525
1515
1475
1464
1533
1521
1501
1499
1531
1535
1558
1552
1570
1587
1564
1540
1521
1486
1350
1282
1170
1120
1060
1000
921
877
884
1019
1084
1031
970
944
967
936
987
946
939
922
866
842
838
893
944
941
944
957
952
941
952
999
1022
1056
1095
1171
1175
1139
1144
1167
1169
1146
1044
1054
1062
1099
1071
1064
1080
1136
1214
1218
1247
1246
1253
1257
1279
1319
1324
1317
1274
1244
1217
1184
1169
1154
1128
1092
1055
1101
1090
1100
1083
1131
1183
1187
1187
1176
1180
1209
1228
1233
1266
1281
1284
1250
1243
1256
1232
1207
1104
1115
1069
1002
978
951
913
878
892
914
937
981
996
1059
1098
1106
1119
1179
1137
1109
1135
978
964
1031
943
1088
1156
1167
1193
1185
1211
1161
1086
1121
1092
1050
1002
1004
1054
1078
1137
1182
1196
1230
1216
1155
1215
1215
1182
1140
1110
1096
1141
1106
1153
1147
1143
1175
1091
1089
1072
1062
1098
1113
1150
1179
1206
1199
1196
1209
1230
1213
1218
1270
1281
1313
1312
1330
1316
1294
1311
1287
1292
1322
1312
1276
1276
1232
1269
1276
1253
1229
1150
1087
1206
1209
1212
1263
1271
1299
1315
1348
1322
1284
1265
1314
1334
1344
1332
1334
1368
1321
1357
1382
1380
1415
1393
1424
1440
1432
1459
1462
1456
1476
1473
1437
1442
1428
1423
1376
1398
1374
1451
1449
1452
1462
1496
1469
1456
1479
1443
1430
1369
1329
1370
1365
1357
1387
1408
1421
1428
1473
1465
1457
1489
1496
1475
1496
1496
1509
1466
1453
1439
1397
1396
1399
1452
1472
1472
1460
1481
1507
1497
1508
1509
1506
1520
1494
1487
1502
1492
1456
1458
1475
1431
1435
1479
1475
1490
1518
1515
1521
1517
1532
1533
1509
1535
1502
1521
1531
1525
1517
1521
1525
1504
1481
1456
1364
1342
1334
1268
1246
1221
1238
1285
1389
1371
1381
1405
1376
1313
1359
1346
1307
1317
1317
1355
1396
1439
1413
1387
1426
1462
1441
1450
1468
1442
1467
1464
1463
1451
1453
1421
1464
1423
1467
1475
1475
1471
1484
1491
1487
1474
1454
1477
1492
1496
1520
1512
1521
1551
1537
1536
1524
1525
1529
1545
1528
1552
1558
1555
1551
1553
1519
1520
1530
1498
1516
1493
1498
1501
1458
1491
1475
1522
1557
1587
1606
1588
1645
1600
1613
1646
1637
1637
1688
1644
1680
1698
1689
1646
1675
1634
1638
1624
1580
1563
1588
1581
1556
1532
1532
1515
1504
1497
1450
1521
1520
1498
1496
1484
1485
1520
1500
1497
1507
1537
1565
1554
1562
1587
1594
1586
1562
1584
1539
1527
1514
1442
1445
1512
1510
1542
1335
1707
1524
1536
1551
1532
1553
1584
1571
1592
1642
1609
1633
1643
1619
1650
1639
1652
1662
1678
1641
1600
1597
1604
1568
1561
1448
1368
1603
1507
1526
1561
1552
1610
1585
1615
1605
1613
1603
1604
1617
1606
1593
1610
1619
1635
1634
1617
1625
1590
1610
1623
1591
1591
1594
1608
1610
1644
1646
1633
1636
1654
1642
1641
1635
1633
1585
1581
1587
1567
1603
1593
1597
1615
1595
1595
1574
1594
1623
1611
1623
1645
1675
1649
1676
1704
1623
1624
1623
1616
1589
1613
1597
1608
1634
1641
1627
1632
1623
1615
1606
1601
1608
1595
1610
1602
1617
1402
1688
1687
1555
1526
1498
1505
1518
1499
1478
1508
1480
1477
1476
1420
1375
1339
1401
1349
1364
1307
1365
1365
1387
1436
1513
1471
1475
1470
1482
1481
1508
1489
